# Supplementary material for: The Proteomic and Peptidomic Response of Wheat (Triticum aestivum L.) to Drought Stress
Source: Plants (Basel). 2025 Jul 14;14(14):2168. doi: 10.3390/plants14142168 (PMC12298440; doi:10.3390/plants14142168)
Supplement: Supplementary file 1 [file plants-14-02168-s001.zip › plants-3704949_Supplementary tables.xlsx]

## Sheet: Info
Supplementary information
Supplementary Table S1. Differentially expressed Leaves proteins under 4 days drought stress.
Supplementary Table S2. Differentially expressed Leaf proteins under 8 days drought stress.
Supplementary Table S3 Common significantly regulated proteins expressed in leaves under 4- and 8-days drought stress.
Supplementary Table S4. Differentially expressed Root proteins under 8 days drought stress.
Supplementary Table S5. Common significantly regulated proteins expressed in both roots and leaves under drought stress
Supplementaty Table S6. List of native extracellular root peptides under normal conditions.
Supplementary Table S7. List of native extracellular root peptides under drought stress.
Supplementary Table S8. List of predicted SSP families identified in root peptidomes.
Supplementary Table S9. List of predicted SSP families identified in CM42 transcriptome data
Supplementary Table S10. List of predicted SSP families identified in ZM366 transcriptome data
Title: The proteomic and peptidomic response of wheat (Triticum aestivum L.) to drought stress
Authors: Regina Azarkina, Arina Makeeva, Anna Mamaeva, Sergey Kovalchuk, Daria Ganaeva, Igor Tikhonovich and Igor Fesenko

## Sheet: Table S1_Proteins_leaves 4d
TableS1. Differentially expressed Leaves proteins under 4 days drought stress
Ratio = the average fold-change ( >1,2 or <0,83) in response to drought stress relative to the control, Significant 20%
P-value= Probability value obtained from a Student’s t-test comparing the fold changes between the drought stress and the control ( P-value < 0,01),
Protein,Group	Accession	log2_FC(DR/CR)	SD	Protein Description
		UP-regulated	SD
1404	A0A3B6QJM4|A0A3B6QJM4_WHEAT	256	0.00034	Dehydrin OS=Triticum aestivum OX=4565 PE=3 SV=1
2484	A0A3B6TMV0|A0A3B6TMV0_WHEAT	256	0.00027	Probable alanine--tRNA ligase chloroplastic OS=Triticum aestivum OX=4565 PE=3 SV=1
2965	A0A3B6EFA3|A0A3B6EFA3_WHEAT	256	0.00056	4-hydroxy-7-methoxy-3-oxo-3 4-dihydro-2H-1 4-benzoxazin-2-yl glucosidebeta-D-glucosidase OS=Triticum aestivum OX=4565 PE=3 SV=1
3956	K9L6U9|K9L6U9_WHEAT	256	0.00087	Lethal leaf spot1 OS=Triticum aestivum OX=4565 GN=LLS1 PE=2 SV=1
1176	A0A3B6PRE6|A0A3B6PRE6_WHEAT	17.7	5.49965	Dehydrin OS=Triticum aestivum OX=4565 PE=3 SV=1
1573	A0A3B5Z457|A0A3B5Z457_WHEAT	5.99	1.36841	Uncharacterized protein OS=Triticum aestivum OX=4565 PE=3 SV=1
3017	A0A3B6QF92|A0A3B6QF92_WHEAT	5.65	1.72062	Tudor domain-containing protein OS=Triticum aestivum OX=4565 PE=4 SV=1
1802	A0A3B6QJL9|A0A3B6QJL9_WHEAT	5.38	1.3102	Dehydrin OS=Triticum aestivum OX=4565 PE=3 SV=1
1447	A0A3B6LUF1|A0A3B6LUF1_WHEAT	5.2	1.37066	Dehydrin OS=Triticum aestivum OX=4565 PE=3 SV=1
2077	A0A3B6C8Z7|A0A3B6C8Z7_WHEAT	4.43	0.883252	chitinase OS=Triticum aestivum OX=4565 PE=4 SV=1
1069	A0A3B6SFH1|A0A3B6SFH1_WHEAT	4.36	0.817088	Peroxidase OS=Triticum aestivum OX=4565 PE=3 SV=1
2175	A0A3B6CIH7|A0A3B6CIH7_WHEAT	4.31	0.836441	Barwin domain-containing protein OS=Triticum aestivum OX=4565 PE=4 SV=1
3666	A0A0F7GA49|A0A0F7GA49_WHEAT	3.91	0.572917	WSI18 protein OS=Triticum aestivum OX=4565 PE=2 SV=1
2007	A0A3B6QEQ0|A0A3B6QEQ0_WHEAT	3.77	0.49689	Uncharacterized protein OS=Triticum aestivum OX=4565 PE=3 SV=1
1958	Q3BER7|Q3BER7_WHEAT	3.6	0.16563	Genome assembly chromosome: II OS=Triticum aestivum OX=4565 GN=wPR4g PE=4 SV=1
1790	A0A3B6TPI1|A0A3B6TPI1_WHEAT	3.45	0.801311	Uncharacterized protein OS=Triticum aestivum OX=4565 PE=3 SV=1
930	Q41579|Q41579_WHEAT	3.42	0.725695	Rab protein
4022	A0A3B6KKM2|A0A3B6KKM2_WHEAT	3.06	0.112694	Calcineurin-like phosphoesterase domain-containing protein OS=Triticum aestivum OX=4565 PE=4 SV=1
2651	A0A3B6B5U2|A0A3B6B5U2_WHEAT	3.04	0.772722	Pectinesterase inhibitor domain-containing protein OS=Triticum aestivum OX=4565 PE=4 SV=1
1798	A0A024CKY0|A0A024CKY0_WHEAT	2.97	0.475955	LEA protein OS=Triticum aestivum OX=4565 GN=LEA5 PE=2 SV=1
3798	A0A3B6N1C1|A0A3B6N1C1_WHEAT	2.83	0.820183	GRAM domain-containing protein OS=Triticum aestivum OX=4565 PE=3 SV=1
3806	A0A3B6HWQ3|A0A3B6HWQ3_WHEAT	2.67	0.144684	Phytocyanin domain-containing protein OS=Triticum aestivum OX=4565 PE=4 SV=1
1492	A0A3B5XXY0|A0A3B5XXY0_WHEAT	2.53	0.185562	Uncharacterized protein OS=Triticum aestivum OX=4565 PE=3 SV=1
1210	A0A3B5YX52|A0A3B5YX52_WHEAT	2.44	0.64467	Uncharacterized protein OS=Triticum aestivum OX=4565 PE=4 SV=1
1664	A0A3B6GXD3|A0A3B6GXD3_WHEAT	2.23	0.361709	Uncharacterized protein OS=Triticum aestivum OX=4565 PE=4 SV=1
1360	sp|P04464|CALM_WHEAT	2.2	0.210792	Calmodulin OS=Triticum aestivum OX=4565 PE=1 SV=3
1700	A0A3B6IS97|A0A3B6IS97_WHEAT	2.19	0.332916	GH18 domain-containing protein OS=Triticum aestivum OX=4565 PE=4 SV=1
3818	A0A3B6HR93|A0A3B6HR93_WHEAT	2.11	0.703586	Outer envelope pore protein 16-2 chloroplastic OS=Triticum aestivum OX=4565 PE=4 SV=1
1093	A0A3B6AZA1|A0A3B6AZA1_WHEAT	2.03	0.351331	Stress protein DDR48 OS=Triticum aestivum OX=4565 PE=4 SV=1
2785	A0A3B6NKC2|A0A3B6NKC2_WHEAT	2.03	0.295127	NAD(P)H dehydrogenase (quinone) OS=Triticum aestivum OX=4565 PE=4 SV=1
1874	A0A3B6FGR1|A0A3B6FGR1_WHEAT	2.02	0.463177	Non-specific lipid-transfer protein OS=Triticum aestivum OX=4565 PE=3 SV=1
462	A0A3B6TV37|A0A3B6TV37_WHEAT	2.1	0.130128	Amine oxidase domain-containing protein OS=Triticum aestivum OX=4565 PE=4 SV=1
1446	A0A3B6EGF0|A0A3B6EGF0_WHEAT	1.91	0.204042	PLAT domain-containing protein OS=Triticum aestivum OX=4565 PE=4 SV=1
2809	A0A3B6GSD3|A0A3B6GSD3_WHEAT	1.91	0.222336	Iron-sulfur cluster assembly protein OS=Triticum aestivum OX=4565 PE=3 SV=1
1298	Q8S9H0|Q8S9H0_WHEAT	1.88	0.306649	Temperature stress-induced lipocalin OS=Triticum aestivum OX=4565 GN=Tatil PE=2 SV=1
3434	A0A3B6TDJ0|A0A3B6TDJ0_WHEAT	1.82	0.251197	Caffeoyl-CoA O-methyltransferase OS=Triticum aestivum OX=4565 PE=3 SV=1
2570	A0A3B5ZUD6|A0A3B5ZUD6_WHEAT	1.8	0.179258	Bifunctional inhibitor/plant lipid transfer protein/seed storage helical domain-containing protein OS=Triticum aestivum OX=4565 PE=3 SV=1
3419	A0A3B6JN16|A0A3B6JN16_WHEAT	1.79	0.202978	LysM domain-containing protein OS=Triticum aestivum OX=4565 PE=4 SV=1
2044	A0A3B5ZS33|A0A3B5ZS33_WHEAT	1.76	0.160728	Uncharacterized protein OS=Triticum aestivum OX=4565 PE=3 SV=1
1103	A0A3B6U7G0|A0A3B6U7G0_WHEAT	1.73	0.122202	chitinase
2332	A0A3B5Z2Q8|A0A3B5Z2Q8_WHEAT	1.65	0.10116	Uncharacterized protein OS=Triticum aestivum OX=4565 PE=4 SV=1
1850	A0A3B6I1W0|A0A3B6I1W0_WHEAT	1.58	0.207846	Uncharacterized protein OS=Triticum aestivum OX=4565 PE=4 SV=1
2084	A0A3B6KRU5|A0A3B6KRU5_WHEAT	1.58	0.151438	EF-hand domain-containing protein OS=Triticum aestivum OX=4565 PE=4 SV=1
222	A0A3B6FNR1|A0A3B6FNR1_WHEAT	1.56	0.186815	Salt stress root protein RS1 OS=Triticum aestivum OX=4565 PE=4 SV=1
1519	A0A3B6B194|A0A3B6B194_WHEAT	1.56	0.141539	PLAT domain-containing protein OS=Triticum aestivum OX=4565 PE=4 SV=1
1605	A0A3B6AYW4|A0A3B6AYW4_WHEAT	1.55	0.118462	NAD(P)-binding domain-containing protein OS=Triticum aestivum OX=4565 PE=4 SV=1
2771	A0A3B6HQ66|A0A3B6HQ66_WHEAT	1.48	0.14	THO1-MOS11 C-terminal domain-containing protein OS=Triticum aestivum OX=4565 PE=4 SV=1
2163	A0A3B6AY90|A0A3B6AY90_WHEAT	1.47	0.085049	Phytocyanin domain-containing protein OS=Triticum aestivum OX=4565 PE=4 SV=1
584	A0A3B6DM96|A0A3B6DM96_WHEAT	1.46	0.113578	NADPH-protochlorophyllide oxidoreductase OS=Triticum aestivum OX=4565 PE=3 SV=1
3712	A0A1D6CBE4|A0A1D6CBE4_WHEAT	1.46	0.096437	Reticulon-like protein OS=Triticum aestivum OX=4565 PE=4 SV=1
703	W5CQ97|W5CQ97_WHEAT	1.45	0.125831	Cysteine proteinase inhibitor OS=Triticum aestivum OX=4565 GN=TRAES_3BF090800010CFD_c1 PE=3 SV=1
1969	A0A3B6LVZ5|A0A3B6LVZ5_WHEAT	1.44	0.077675	Chaperonin-like RbcX protein OS=Triticum aestivum OX=4565 PE=4 SV=1
2842	W4ZQT9|W4ZQT9_WHEAT	1.44	0.122882	U6 snRNA-associated Sm-like protein LSm3 OS=Triticum aestivum OX=4565 GN=LSM3 PE=3 SV=1
2836	A0A3B6C5E1|A0A3B6C5E1_WHEAT	1.42	0.126623	MD-2-related lipid-recognition domain-containing protein OS=Triticum aestivum OX=4565 PE=4 SV=1
3007	A0A3B6C5T4|A0A3B6C5T4_WHEAT	1.42	0.138924	Dirigent protein OS=Triticum aestivum OX=4565 PE=3 SV=1
2173	W5F5C1|W5F5C1_WHEAT	1.37	0.070946	Mitochondrial import inner membrane translocase subunit OS=Triticum aestivum OX=4565 PE=3 SV=1
720	A0A3B6IZA2|A0A3B6IZA2_WHEAT	1.36	0.092916	Apyrase OS=Triticum aestivum OX=4565 PE=3 SV=1
958	A0A3B6UCI2|A0A3B6UCI2_WHEAT	1.36	0.107858	Uncharacterized protein OS=Triticum aestivum OX=4565 PE=3 SV=1
2656	A0A3B6MUC0|A0A3B6MUC0_WHEAT	1.36	0.091652	FAD dependent oxidoreductase domain-containing protein OS=Triticum aestivum OX=4565 PE=4 SV=1
1114	A0A3B6BZ85|A0A3B6BZ85_WHEAT	1.35	0.08	TPM domain-containing protein
2113	A0A3B6GP93|A0A3B6GP93_WHEAT	1.35	0.110151	Aspergillus nuclease S1 OS=Triticum aestivum OX=4565 PE=3 SV=1
1408	A0A3B6AQ47|A0A3B6AQ47_WHEAT	1.34	0.092916	Stress-response A/B barrel domain-containing protein OS=Triticum aestivum OX=4565 PE=4 SV=1
2121	A0A3B6KFZ5|A0A3B6KFZ5_WHEAT	1.34	0.080829	Protein FLX-like 3 OS=Triticum aestivum OX=4565 PE=3 SV=1
2259	W5HPX8|W5HPX8_WHEAT	1.34	0.028868	Small nuclear ribonucleoprotein E OS=Triticum aestivum OX=4565 PE=3 SV=1
2669	A0A3B6I438|A0A3B6I438_WHEAT	1.33	0.101489	N-acetyltransferase domain-containing protein OS=Triticum aestivum OX=4565 PE=4 SV=1
1495	A0A3B6IMR5|A0A3B6IMR5_WHEAT	1.32	0.070238	VOC domain-containing protein OS=Triticum aestivum OX=4565 PE=4 SV=1
496	A0A3B6MJX3|A0A3B6MJX3_WHEAT	1.31	0.090738	RRM domain-containing protein OS=Triticum aestivum OX=4565 PE=4 SV=1
753	A0A3B6KHA1|A0A3B6KHA1_WHEAT	1.31	0.075056	Dirigent protein
183	A0A3B6C3S6|A0A3B6C3S6_WHEAT	1.3	0.06245	Ribosome-recycling factor, chloroplastic
261	A0A3B6IQZ5|A0A3B6IQZ5_WHEAT	1.3	0.086217	Photosystem II repair protein PSB27-H1, chloroplastic
585	A0A3B6TT11|A0A3B6TT11_WHEAT	1.3	0.035119	EF-hand domain-containing protein OS=Triticum aestivum OX=4565 PE=4 SV=1
1398	A0A3B6N071|A0A3B6N071_WHEAT	1.3	0.087369	Nascent polypeptide-associated complex subunit alpha-like UBA domain-containing protein OS=Triticum aestivum OX=4565 PE=4 SV=1
1985	A0A3B6MXU2|A0A3B6MXU2_WHEAT	1.3	0.095394	Photosystem II D1 processing protein PSB27-H2 chloroplastic OS=Triticum aestivum OX=4565 PE=3 SV=1
917	A0A1D5VHZ7|A0A1D5VHZ7_WHEAT	1.27	0.046188	Transcription factor Pur-alpha 1 OS=Triticum aestivum OX=4565 PE=3 SV=1
1076	A0A3B6SQT2|A0A3B6SQT2_WHEAT	1.27	0.076376	Uncharacterized protein OS=Triticum aestivum OX=4565 PE=3 SV=1
1430	A0A3B6C520|A0A3B6C520_WHEAT	1.27	0.047258	Glycine-rich RNA-binding protein OS=Triticum aestivum OX=4565 PE=4 SV=1
2682	A0A1D6RLM2|A0A1D6RLM2_WHEAT	1.27	0.051316	Genome assembly chromosome: II OS=Triticum aestivum OX=4565 GN=CAMPLR22A2D_LOCUS2828 PE=3 SV=1
3238	A0A3B6C6R5|A0A3B6C6R5_WHEAT	1.27	0.086217	AB hydrolase-1 domain-containing protein OS=Triticum aestivum OX=4565 PE=4 SV=1
151	A0A3B6NMG8|A0A3B6NMG8_WHEAT	1.26	0.058595	Enoyl reductase (ER) domain-containing protein OS=Triticum aestivum OX=4565 PE=3 SV=1
904	A0A1D6CQ74|A0A1D6CQ74_WHEAT	1.26	0.070238	NADH dehydrogenase [ubiquinone] 1 beta subcomplex subunit 9 OS=Triticum aestivum OX=4565 PE=3 SV=1
2938	A0A3B6QJC1|A0A3B6QJC1_WHEAT	1.25	0.020817	Uncharacterized protein OS=Triticum aestivum OX=4565 PE=4 SV=1
3477	A0A3B6TRN9|A0A3B6TRN9_WHEAT	1.25	0.047258	Peptidyl-prolyl cis-trans isomerase OS=Triticum aestivum OX=4565 PE=3 SV=1
931	A0A3B5Z682|A0A3B5Z682_WHEAT	1.24	0.043589	Nucleoside diphosphate kinase OS=Triticum aestivum OX=4565 PE=3 SV=1
2793	A0A3B6FYS5|A0A3B6FYS5_WHEAT	1.24	0.043589	Protein FLX-like 3 OS=Triticum aestivum OX=4565 PE=3 SV=1
573	A0A1D5UJQ4|A0A1D5UJQ4_WHEAT	1.23	0.061101	Genome assembly chromosome: II OS=Triticum aestivum OX=4565 GN=CAMPLR22A2D_LOCUS3692 PE=3 SV=1
1486	A0A3B6TQF2|A0A3B6TQF2_WHEAT	1.22	0.068069	PsbP C-terminal domain-containing protein
3295	A0A3B6SIN2|A0A3B6SIN2_WHEAT	1.22	0.041633	RRM domain-containing protein OS=Triticum aestivum OX=4565 PE=4 SV=1
3193	A0A2X0S4A0|A0A2X0S4A0_WHEAT	1.21	0.015275	Chalcone--flavanone isomerase OS=Triticum aestivum OX=4565 GN=CAMPLR22A2D_LOCUS1882 PE=3 SV=1
555	A0A3B5ZUB2|A0A3B5ZUB2_WHEAT	1.2	0.043589	Plastid lipid-associated protein/fibrillin conserved domain-containing protein OS=Triticum aestivum OX=4565 PE=4 SV=1
813	A0A3B6TNU5|A0A3B6TNU5_WHEAT	1.2	0.043589	Thylakoid lumenal 16,5 kDa protein chloroplastic OS=Triticum aestivum OX=4565 PE=4 SV=1
		Down-regulated
60	A0A3B6LG11|A0A3B6LG11_WHEAT	0.83	0.035119	NAD-dependent epimerase/dehydratase domain-containing protein
301	A0A3B6HQW7|A0A3B6HQW7_WHEAT	0.83	0.017321	Small ribosomal subunit protein bS1c
4302	A0A3B6AUC2|A0A3B6AUC2_WHEAT	0.83	0.037859	Tim44-like domain-containing protein OS=Triticum aestivum OX=4565 PE=4 SV=1
1322	A0A3B5YQM4|A0A3B5YQM4_WHEAT	0.81	0.026458	50S ribosomal protein L28 chloroplastic OS=Triticum aestivum OX=4565 PE=3 SV=1
1445	A0A3B6B6S3|A0A3B6B6S3_WHEAT	0.81	0.036056	glutathione transferase OS=Triticum aestivum OX=4565 PE=4 SV=1
2860	A0A3B6I3K1|A0A3B6I3K1_WHEAT	0.81	0.020817	glycine--tRNA ligase OS=Triticum aestivum OX=4565 PE=3 SV=1
2860	A0A3B6R6D9|A0A3B6R6D9_WHEAT	0.81	0.020817	glycine--tRNA ligase OS=Triticum aestivum OX=4565 PE=3 SV=1
780	A0A3B6DCS5|A0A3B6DCS5_WHEAT	0.8	0.037859	Ribosomal protein L18e/L15P domain-containing protein OS=Triticum aestivum OX=4565 PE=3 SV=1
1387	A0A3B6KQB8|A0A3B6KQB8_WHEAT	0.79	0.040415	40S ribosomal protein S26 OS=Triticum aestivum OX=4565 PE=3 SV=1
1914	A0A3B5ZXF0|A0A3B5ZXF0_WHEAT	0.78	0.005774	Protein kinase domain-containing protein OS=Triticum aestivum OX=4565 PE=4 SV=1
3786	A0A3B6TK15|A0A3B6TK15_WHEAT	0.78	0.046188	VHS domain-containing protein OS=Triticum aestivum OX=4565 PE=3 SV=1
289	A0A3B6TX84|A0A3B6TX84_WHEAT	0.76	0.020817	Mg-protoporphyrin IX chelatase
919	sp|Q9ZP21|TRXM_WHEAT	0.76	0.050332	Thioredoxin M-type, chloroplastic
808	W5DS33|W5DS33_WHEAT	0.73	0.051316	40S ribosomal protein S16 OS=Triticum aestivum OX=4565 PE=3 SV=1
1009	A0A3B6C8P3|A0A3B6C8P3_WHEAT	0.73	0.051316	Eukaryotic translation initiation factor 4B1 OS=Triticum aestivum OX=4565 PE=4 SV=1
615	A0A3B6AZG5|A0A3B6AZG5_WHEAT	0.72	0.025166	PdxS/SNZ N-terminal domain-containing protein OS=Triticum aestivum OX=4565 PE=3 SV=1
2327	A0A3B6DGH2|A0A3B6DGH2_WHEAT	0.72	0.055076	Enoyl reductase (ER) domain-containing protein OS=Triticum aestivum OX=4565 PE=4 SV=1
46	A0A1D5UV66|A0A1D5UV66_WHEAT	0.71	0.020817	Uncharacterized protein
2927	A0A3B6B959|A0A3B6B959_WHEAT	0.71	0.032146	Calreticulin OS=Triticum aestivum OX=4565 PE=3 SV=1
345	W5GVR2|W5GVR2_WHEAT	0.7	0.069282	60S ribosomal protein L6 OS=Triticum aestivum OX=4565 PE=3 SV=1
348	W5ECL2|W5ECL2_WHEAT	0.7	0.035119	Large ribosomal subunit protein uL2 C-terminal domain-containing protein
577	A0A3B6ENI7|A0A3B6ENI7_WHEAT	0.7	0.055678	KOW domain-containing protein
1157	A0A3B5Z127|A0A3B5Z127_WHEAT	0.7	0.046188	Histone H2A OS=Triticum aestivum OX=4565 PE=3 SV=1
2970	A0A3B5Y7W3|A0A3B5Y7W3_WHEAT	0.7	0.040415	PORR domain-containing protein OS=Triticum aestivum OX=4565 PE=4 SV=1
632	A0A3B6GKU9|A0A3B6GKU9_WHEAT	0.69	0.020817	50S ribosomal protein L16, chloroplastic
697	A0A1D5SRX8|A0A1D5SRX8_WHEAT	0.69	0.055076	60S ribosomal protein L18a OS=Triticum aestivum OX=4565 PE=3 SV=1
852	W5EWD3|W5EWD3_WHEAT	0.69	0.058595	60S ribosomal protein L34 OS=Triticum aestivum OX=4565 PE=3 SV=1
570	A0A3B6KS21|A0A3B6KS21_WHEAT	0.68	0.050332	Large ribosomal subunit protein bL17c
998	A0A3B6FEW2|A0A3B6FEW2_WHEAT	0.68	0.026458	1-deoxy-D-xylulose-5-phosphate reductoisomerase OS=Triticum aestivum OX=4565 PE=3 SV=1
1753	A0A3B6NT84|A0A3B6NT84_WHEAT	0.67	0.032146	2-C-methyl-D-erythritol 2 4-cyclodiphosphate synthase OS=Triticum aestivum OX=4565 PE=3 SV=1
2579	A0A3B6C3H9|A0A3B6C3H9_WHEAT	0.67	0.065064	Phytocyanin domain-containing protein OS=Triticum aestivum OX=4565 PE=4 SV=1
991	A0A1D6DK86|A0A1D6DK86_WHEAT	0.66	0.030551	40S ribosomal protein S24 OS=Triticum aestivum OX=4565 PE=3 SV=1
2940	A0A3B6DA84|A0A3B6DA84_WHEAT	0.66	0.03	Importin N-terminal domain-containing protein OS=Triticum aestivum OX=4565 PE=4 SV=1
3256	D8L9T7|D8L9T7_WHEAT	0.66	0.040415	Plastid lipid-associated protein/fibrillin conserved domain-containing protein OS=Triticum aestivum OX=4565 GN=TAA_ctg0954b,00320,1 PE=4 SV=1
414	A0A3B6DM38|A0A3B6DM38_WHEAT	0.65	0.080208	Uncharacterized protein OS=Triticum aestivum OX=4565 PE=3 SV=1
1005	A0A1D5THS1|A0A1D5THS1_WHEAT	0.65	0.05	Genome assembly chromosome: II OS=Triticum aestivum OX=4565 GN=CAMPLR22A2D_LOCUS3258 PE=3 SV=1
1417	Q6EZE8|Q6EZE8_WHEAT	0.65	0.060828	Sucrose-phosphate synthase OS=Triticum aestivum OX=4565 GN=SPS1 PE=2 SV=1
1004	A0A3B6U6R2|A0A3B6U6R2_WHEAT	0.64	0.073711	4a-hydroxytetrahydrobiopterin dehydratase OS=Triticum aestivum OX=4565 PE=3 SV=1
2373	A0A3B6MQV6|A0A3B6MQV6_WHEAT	0.64	0.076376	ACT domain-containing protein OS=Triticum aestivum OX=4565 PE=3 SV=1
161	A0A3B6B1T9|A0A3B6B1T9_WHEAT	0.62	0.015275	Elongation factor G chloroplastic OS=Triticum aestivum OX=4565 GN=CAMPLR22A2D_LOCUS3845 PE=3 SV=1
792	sp|P17933|RR2_WHEAT	0.62	0.036056	Small ribosomal subunit protein uS2c OS=Triticum aestivum OX=4565 GN=rps2 PE=3 SV=2
2858	A0A3B6C6R6|A0A3B6C6R6_WHEAT	0.61	0.045092	Clp R domain-containing protein OS=Triticum aestivum OX=4565 PE=3 SV=1
4313	A0A3B6SPB2|A0A3B6SPB2_WHEAT	0.61	0.005774	mitogen-activated protein kinase OS=Triticum aestivum OX=4565 PE=3 SV=1
956	A0A1D5TPB6|A0A1D5TPB6_WHEAT	0.6	0.069282	Ribosomal protein L19 OS=Triticum aestivum OX=4565 PE=3 SV=1
1273	W5H631|W5H631_WHEAT	0.6	0.034641	60S ribosomal protein L27 OS=Triticum aestivum OX=4565 PE=3 SV=1
394	W5FPA7|W5FPA7_WHEAT	0.59	0.06	30S ribosomal protein S4 chloroplastic OS=Triticum aestivum OX=4565 PE=3 SV=1
3080	A0A3B6E940|A0A3B6E940_WHEAT	0.57	0.090738	leucine--tRNA ligase OS=Triticum aestivum OX=4565 PE=3 SV=1
1624	A0A3B6FKT1|A0A3B6FKT1_WHEAT	0.55	0.045826	Photosystem II reaction center protein H OS=Triticum aestivum OX=4565 PE=3 SV=1
604	sp|Q95H61|RR4_WHEAT	0.54	0.041633	Small ribosomal subunit protein uS4c
1059	A0A3B6PII2|A0A3B6PII2_WHEAT	0.54	0.08	glutamate--tRNA ligase OS=Triticum aestivum OX=4565 PE=3 SV=1
3250	A0A1D5UXM2|A0A1D5UXM2_WHEAT	0.53	0.06245	Genome assembly chromosome: II OS=Triticum aestivum OX=4565 GN=CAMPLR22A2D_LOCUS496 PE=4 SV=1
1821	A0A3B6B4E1|A0A3B6B4E1_WHEAT	0.52	0.036056	Germin-like protein OS=Triticum aestivum OX=4565 PE=3 SV=1
2031	sp|Q95H62|RR14_WHEAT	0.52	0.028868	Small ribosomal subunit protein uS14c OS=Triticum aestivum OX=4565 GN=rps14 PE=3 SV=1
3653	A0A3B6QAX9|A0A3B6QAX9_WHEAT	0.52	0.080829	DUF4220 domain-containing protein OS=Triticum aestivum OX=4565 PE=4 SV=1

## Sheet: Table S2. Proteins_leaves_8d
TableS2. Differentially expressed Leaf proteins under 8 days drought stress
Ratio = the average fold-change ( >1.2 or <0.83) in response to drought stress relative to the control. Significant 20%
P-value= Probability value obtained from a Student’s t-test comparing the fold changes between the drought stress and the control ( P-value < 0.01).
Protein.Group	Accession	log2_FC(DL/CL)	SD	Protein Description
		UP-regulated
1709	A0A3B6NVI3|A0A3B6NVI3_WHEAT	1.2	0,025166	Peroxidase
104	A0A077RU36|A0A077RU36_WHEAT	1.21	0,056862	NAD(P)-binding domain-containing protein
2156	A0A3B5ZXH0|A0A3B5ZXH0_WHEAT	1.21	0,023094	Uncharacterized protein
3459	A0A3B6TRH0|A0A3B6TRH0_WHEAT	1.21	0,037859	Lysosomal Pro-X carboxypeptidase
208	A0A3B6NMG8|A0A3B6NMG8_WHEAT	1.24	0,060828	Enoyl reductase (ER) domain-containing protein
809	A0A3B6AYW6|A0A3B6AYW6_WHEAT	1.24	0,036056	GrpE protein homolog
3502	E6Y3A2|E6Y3A2_WHEAT	1.24	0,058595	Putative translation initiation factor
2732	A0A1D5UH46|A0A1D5UH46_WHEAT	1.25	0,020817	Aldose 1-epimerase
1923	W5EHI0|W5EHI0_WHEAT	1.25	0,056862	NADH dehydrogenase
3176	A0A3B6GZN7|A0A3B6GZN7_WHEAT	1.25	0,025166	Uncharacterized protein
2527	A0A3B6C579|A0A3B6C579_WHEAT	1.25	0,055678	Thioredoxin domain-containing protein
491	A0A3B6NLE4|A0A3B6NLE4_WHEAT	1.26	0,058595	Mitochondrial ATP synthase
1465	A0A3B6BZ85|A0A3B6BZ85_WHEAT	1.26	0,066583	TPM domain-containing protein
961	A0A3B6TQN0|A0A3B6TQN0_WHEAT	1.27	0,040415	peptidylprolyl isomerase
1078	A0A3B6GUS9|A0A3B6GUS9_WHEAT	1.27	0,064291	Histone H3
678	A0A3B6ECJ1|A0A3B6ECJ1_WHEAT	1.28	0,080829	SOUL heme-binding protein
1245	A0A3B6T7D3|A0A3B6T7D3_WHEAT	1.28	0,055076	Sucrose:fructan 6-fructosyltransferase
1244	A0A3B6IMN3|A0A3B6IMN3_WHEAT	1.28	0,080829	Plastid lipid-associated protein/fibrillin conserved domain-containing protein
3333	A0A3B6C6K3|A0A3B6C6K3_WHEAT	1.28	0,06	SAM domain-containing protein
363	A0A3B6TB53|A0A3B6TB53_WHEAT	1.29	0,065064	VWFA domain-containing protein
2391	A0A1D6RDB4|A0A1D6RDB4_WHEAT	1.29	0,037859	NADH dehydrogenase
3310	A0A3B6JKD5|A0A3B6JKD5_WHEAT	1.29	0,037859	HIT domain-containing protein
4641	A0A1D5UKQ5|A0A1D5UKQ5_WHEAT	1.29	0,035119	Genome assembly chromosome
514	A0A3B6QAJ9|A0A3B6QAJ9_WHEAT	1.3	0,045092	Mitochondrial ATP synthase
568	A0A3B6AVR1|A0A3B6AVR1_WHEAT	1.3	0,046188	Uncharacterized protein
3046	A0A3B6TJ25|A0A3B6TJ25_WHEAT	1.3	0,041633	Stress up-regulated Nod 19 protein
1474	A0A1D5XV56|A0A1D5XV56_WHEAT	1.3	0,060828	Elongation factor P
2389	A0A3B6I1L7|A0A3B6I1L7_WHEAT	1.3	0,045826	Succinate dehydrogenase subunit 5, mitochondrial
2493	W5DWP7|W5DWP7_WHEAT	1.3	0,060277	Complex 1 LYR protein domain-containing protein
2321	A0A3B6LSU0|A0A3B6LSU0_WHEAT	1.3	0,076376	Glutamyl-tRNA(Gln) amidotransferase subunit C chloroplastic/mitochondrial
400	A0A3B6NT53|A0A3B6NT53_WHEAT	1.31	0,030551	ADP/ATP translocase
1988	A0A3B6C2L2|A0A3B6C2L2_WHEAT	1.31	0,065574	Stress-response A/B barrel domain-containing protein
3781	A0A3B6GY13|A0A3B6GY13_WHEAT	1.31	0,060828	Expansin
4268	A0A3B6PPF1|A0A3B6PPF1_WHEAT	1.32	0,041633	BolA-like protein
1896	A0A3B6SRB3|A0A3B6SRB3_WHEAT	1.33	0,092916	HIT domain-containing protein
3100	A0A1D5U0A3|A0A1D5U0A3_WHEAT	1.33	0,075719	Prefoldin subunit
2173	A0A3B6ILY3|A0A3B6ILY3_WHEAT	1.33	0,055076	Uncharacterized protein
758	A0A3B6LSN3|A0A3B6LSN3_WHEAT	1.34	0,078102	MBD domain-containing protein
1747	A0A3B6AYW4|A0A3B6AYW4_WHEAT	1.34	0,028868	NAD(P)-binding domain-containing protein
5693	A0A3B5Y7A0|A0A3B5Y7A0_WHEAT	1.34	0,041633	Peroxisomal membrane protein
196	sp|Q5S1S6|PRXQ_WHEAT	1.35	0,10116	Peroxiredoxin Q chloroplastic
448	A0A3B6H1E6|A0A3B6H1E6_WHEAT	1.36	0,106927	Glucan endo-1,3-beta-D-glucosidase
254	A0A3B6AVV2|A0A3B6AVV2_WHEAT	1.36	0,079373	Ribosome-recycling factor, chloroplastic
532	A0A3B6CE00|A0A3B6CE00_WHEAT	1.36	0,005774	Plastid lipid-associated protein/fibrillin conserved domain-containing protein 1
234	A0A3B6QKZ9|A0A3B6QKZ9_WHEAT	1.36	0,075719	ATP synthase delta chain, chloroplastic
2688	A0A3B6JGJ6|A0A3B6JGJ6_WHEAT	1.36	0,089629	Ferritin OS=Triticum aestivum
4241	D9ZLW0|D9ZLW0_WHEAT	1.36	0,085049	Outer membrane channel protein
2286	A0A3B6HRC1|A0A3B6HRC1_WHEAT	1.37	0,050332	Uncharacterized protein
4352	A0A3B6IPA1|A0A3B6IPA1_WHEAT	1.37	0,05	Protein FAM136A
225	A0A3B6SVK1|A0A3B6SVK1_WHEAT	1.38	0,030551	Photosystem II stability/assembly factor
1620	A0A2X0TTV1|A0A2X0TTV1_WHEAT	1.38	0,090738	Genome assembly chromosome
2916	A0A3B6KT12|A0A3B6KT12_WHEAT	1.38	0,110151	ADF-H domain-containing protein
728	A0A3B6RMH6|A0A3B6RMH6_WHEAT	1.39	0,03	Uncharacterized protein
413	A0A3B6MPR0|A0A3B6MPR0_WHEAT	1.39	0,104403	Uncharacterized protein
1009	A0A3B5ZXZ8|A0A3B5ZXZ8_WHEAT	1.39	0,08544	NmrA-like domain-containing protein
1715	A0A3B6AUW6|A0A3B6AUW6_WHEAT	1.39	0,090738	Uncharacterized protein
916	W5CRU6|W5CRU6_WHEAT	1.4	0,141774	Uncharacterized protein
1995	A0A3B5XY69|A0A3B5XY69_WHEAT	1.4	0,080208	Cyanate hydratase
4762	A0A3B6JG64|A0A3B6JG64_WHEAT	1.4	0,096437	Nucleoside diphosphate kinase
1836	A0A3B6B194|A0A3B6B194_WHEAT	1.41	0,028868	PLAT domain-containing protein
769	A0A3B6TT11|A0A3B6TT11_WHEAT	1.42	0,116762	EF-hand domain-containing protein
1351	A0A3B5ZQU4|A0A3B5ZQU4_WHEAT	1.42	0,100664	Fungal lipase-like domain-containing protein
2845	A0A3B6HWR3|A0A3B6HWR3_WHEAT	1.42	0,094516	peptidylprolyl isomerase
3047	A0A3B6LQ45|A0A3B6LQ45_WHEAT	1.42	0,049329	GRAM domain-containing protein
875	A0A3B6LQR8|A0A3B6LQR8_WHEAT	1.43	0,026458	Probable 6-phosphogluconolactonase	carbohydrate metabolic process
877	A0A3B6MJX3|A0A3B6MJX3_WHEAT	1.43	0,10504	RRM domain-containing protein
1037	A0A3B5Z682|A0A3B5Z682_WHEAT	1.43	0,061101	Nucleoside diphosphate kinase
898	A0A1D5UUP9|A0A1D5UUP9_WHEAT	1.44	0,08544	Genome assembly chromosome
2178	A0A3B6FG70|A0A3B6FG70_WHEAT	1.44	0,119304	Dirigent protein
2846	A0A3B6C2M0|A0A3B6C2M0_WHEAT	1.44	0,120968	Small nuclear ribonucleoprotein
2429	A0A3B6C628|A0A3B6C628_WHEAT	1.44	0,01	Ribosomal protein/NADH dehydrogenase domain-containing protein
220	A0A3B6NPJ5|A0A3B6NPJ5_WHEAT	1.45	0,045092	Glutaredoxin-dependent peroxiredoxin
411	A7VL25|A7VL25_WHEAT	1.46	0,065064	Group3 late embryogenesis abundant protein
3172	A0A3B6IK32|A0A3B6IK32_WHEAT	1.46	0,100167	Uncharacterized protein
2095	A0A3B6C990|A0A3B6C990_WHEAT	1.47	0,134288	6 7-dimethyl-8-ribityllumazine synthase
2081	A0A3B6FSE7|A0A3B6FSE7_WHEAT	1.47	0,094516	Germin-like protein
2761	A0A3B6MST1|A0A3B6MST1_WHEAT	1.47	0,107858	peptidylprolyl isomerase
4741	A0A3B6SLJ1|A0A3B6SLJ1_WHEAT	1.47	0,06245	Phytocyanin domain-containing protein
2894	A0A3B6LVZ5|A0A3B6LVZ5_WHEAT	1.48	0,115326	Chaperonin-like RbcX protein
3095	A0A3B5ZZW2|A0A3B5ZZW2_WHEAT	1.48	0,06	VIP1 protein
4805	A0A3B6NSW3|A0A3B6NSW3_WHEAT	1.48	0,08544	Mitochondrial import inner membrane translocase subunit
1031	A0A2X0S089|A0A2X0S089_WHEAT	1.49	0,098658	Lactoylglutathione lyase
1817	A0A3B6MQC5|A0A3B6MQC5_WHEAT	1.49	0,051962	GrpE protein homolog
1369	A0A3B6KP84|A0A3B6KP84_WHEAT	1.49	0,109697	Cytochrome b-c1 complex subunit 7
985	A0A3B6SRN0|A0A3B6SRN0_WHEAT	1.49	0,005774	peptidylprolyl isomerase
204	A0A3B6NVB8|A0A3B6NVB8_WHEAT	1.5	0,065574	inorganic diphosphatase
1362	A0A3B6LS14|A0A3B6LS14_WHEAT	1.51	0,143643	Cupin type-1 domain-containing protein
2080	Q5EI64|Q5EI64_WHEAT	1.51	0,117898	Pyrroline-5-carboxylate reductase
621	A0A3B6A021|A0A3B6A021_WHEAT	1.52	0,065064	Uncharacterized protein
679	A0A3B6GQ54|A0A3B6GQ54_WHEAT	1.52	0,072111	Heme-binding protein
770	A0A3B6LJ30|A0A3B6LJ30_WHEAT	1.52	0,064291	ACT domain-containing protein ACR
1139	A0A3B6CBK4|A0A3B6CBK4_WHEAT	1.52	0,106927	PsbP C-terminal domain-containing protein
3586	A0A3B5YR17|A0A3B5YR17_WHEAT	1.52	0,180278	CHCH domain-containing protein
332	A0A3B6JNT4|A0A3B6JNT4_WHEAT	1.53	0,043589	Uncharacterized protein
1084	A0A3B6ISQ8|A0A3B6ISQ8_WHEAT	1.54	0,036056	ABC transporter domain-containing protein
476	A0A3B5XYZ9|A0A3B5XYZ9_WHEAT	1.54	0,043589	Thylakoid lumenal 17.4 kDa protein chloroplastic
167	A0A3B6RKE8|A0A3B6RKE8_WHEAT	1.55	0,066583	Glyceraldehyde-3-phosphate dehydrogenase
2568	A0A3B5XVY0|A0A3B5XVY0_WHEAT	1.55	0,047258	REF/SRPP-like protein
2851	W5C2Z7|W5C2Z7_WHEAT	1.55	0,085049	NADH dehydrogenase [ubiquinone] iron-sulfur protein 4 mitochondrial
4755	A0A3B6C6E6|A0A3B6C6E6_WHEAT	1.55	0,113725	Uncharacterized protein
136	W5D5R6|W5D5R6_WHEAT	1.56	0,090738	Cold induced protein
1665	W5GWI9|W5GWI9_WHEAT	1.56	0,195533	SCP2 domain-containing protein
2065	A0A3B6AZX2|A0A3B6AZX2_WHEAT	1.56	0,120139	PsbP C-terminal domain-containing protein
1906	A0A3B6EDM6|A0A3B6EDM6_WHEAT	1.56	0,07	DNA/RNA-binding protein Alba-like domain-containing protein
3361	A0A3B5Y1V9|A0A3B5Y1V9_WHEAT	1.57	0,066583	Bowman-Birk serine protease inhibitors family domain-containing protein
948	A0A3B6LQN6|A0A3B6LQN6_WHEAT	1.58	0,161967	Twin-arginine translocation signal domain-containing protein
3066	A0A3B6KIJ3|A0A3B6KIJ3_WHEAT	1.58	0,122882	Uncharacterized protein
557	A0A3B5YXD9|A0A3B5YXD9_WHEAT	1.59	0,075056	Thylakoid lumenal 17.4 kDa protein chloroplastic
1931	A0A3B6NVH4|A0A3B6NVH4_WHEAT	1.59	0,230651	Uncharacterized protein
408	W5BEP1|W5BEP1_WHEAT	1.6	0,128582	ATP synthase subunit d, mitochondrial
3193	A0A3B6GKE8|A0A3B6GKE8_WHEAT	1.61	0,172434	Peptidase A1 domain-containing protein
2007	A0A2X0TY93|A0A2X0TY93_WHEAT	1.62	0,105357	Genome assembly chromosome
5353	A0A3B6I2G5|A0A3B6I2G5_WHEAT	1.62	0,070946	Peroxidase
576	Q1XHC6|Q1XHC6_WHEAT	1.64	0,151767	Cysteine proteinase inhibitor
1701	A0A3B6CF36|A0A3B6CF36_WHEAT	1.64	0,213854	AB hydrolase-1 domain-containing protein
3500	A0A3B6MNI6|A0A3B6MNI6_WHEAT	1.64	0,106927	Uncharacterized protein
2670	W5D509|W5D509_WHEAT	1.64	0,157162	Photosystem II reaction center Psb28 protein
2347	A0A0M3LQU0|A0A0M3LQU0_WHEAT	1.65	0,085049	Auxin-repressed protein
475	A0A3B6INL0|A0A3B6INL0_WHEAT	1.66	0,140475	CBS domain-containing protein
1890	A0A3B6TC30|A0A3B6TC30_WHEAT	1.66	0,055076	Uncharacterized protein
2427	A0A3B6SD56|A0A3B6SD56_WHEAT	1.66	0,128582	Dirigent protein
2544	A0A3B6RG09|A0A3B6RG09_WHEAT	1.67	0,076376	Glycine-rich protein
771	A0A3B6KEK6|A0A3B6KEK6_WHEAT	1.68	0,100167	Uncharacterized protein
782	A0A3B6B862|A0A3B6B862_WHEAT	1.68	0,098489	Peroxidase
2052	A0A3B6AQ47|A0A3B6AQ47_WHEAT	1.68	0,112398	Stress-response A/B barrel domain-containing protein
2577	D3K1B4|D3K1B4_WHEAT	1.68	0,085049	Ozone-responsive stress-related protein
1221	A0A3B5ZZA0|A0A3B5ZZA0_WHEAT	1.69	0,12	Hyaluronan/mRNA-binding protein domain-containing protein
791	A0A3B6EPN2|A0A3B6EPN2_WHEAT	1.7	0,261534	glutathione transferase
2247	A0A3B6ESF0|A0A3B6ESF0_WHEAT	1.7	0,145717	Ubiquitin-fold modifier
1177	W5D1Z1|W5D1Z1_WHEAT	1.71	0,12897	Uncharacterized protein
3779	A0A3B6G229|A0A3B6G229_WHEAT	1.72	0,235443	Barwin domain-containing protein
996	W5HZE9|W5HZE9_WHEAT	1.73	0,193993	AAA+ ATPase domain-containing protein
711	A0A3B6SQM0|A0A3B6SQM0_WHEAT	1.73	0,041633	DUF642 domain-containing protein
1373	A0A1D6DFP1|A0A1D6DFP1_WHEAT	1.73	0,157162	ATP synthase F1 complex delta/epsilon subunit N-terminal domain-containing protein
16	A0A3B6C475|A0A3B6C475_WHEAT	1.74	0,164418	Uncharacterized protein
982	A0A3B6A2J7|A0A3B6A2J7_WHEAT	1.74	0,055076	Aspartic proteinase
2635	A0A3B6KRU5|A0A3B6KRU5_WHEAT	1.74	0,100167	EF-hand domain-containing protein
3752	A0A3B6EBI2|A0A3B6EBI2_WHEAT	1.74	0,253574	Peptidase A1 domain-containing protein
2776	Q6QAX7|Q6QAX7_WHEAT	1.74	0,141774	Bowman-Birk serine protease inhibitors family domain-containing protein
1602	A0A3B5Y2X5|A0A3B5Y2X5_WHEAT	1.76	0,057735	GH18 domain-containing protein
3985	A0A341NKT5|A0A341NKT5_WHEAT	1.76	0,155671	Uncharacterized protein
849	A0A3B6IWZ3|A0A3B6IWZ3_WHEAT	1.77	0,149332	Purple acid phosphatase
1901	A0A3B6H0D5|A0A3B6H0D5_WHEAT	1.77	0,295127	NAD(P)H-quinone oxidoreductase subunit N chloroplastic
1772	A0A3B5YQP2|A0A3B5YQP2_WHEAT	1.77	0,07	Dirigent protein
218	A0A3B6QIV4|A0A3B6QIV4_WHEAT	1.78	0,300222	inorganic diphosphatase
3347	A0A341R3N1|A0A341R3N1_WHEAT	1.78	0,230651	Ubiquinol-cytochrome c reductase complex 6.7 kDa protein
4568	A0A077S0Q9|A0A077S0Q9_WHEAT	1.78	0,232594	Phytocyanin domain-containing protein
1330	A0A341W7H8|A0A341W7H8_WHEAT	1.79	0,161658	Dirigent protein
3771	A0A3B5Z143|A0A3B5Z143_WHEAT	1.79	0,174356	Allyl alcohol dehydrogenase-like protein
3210	A0A3B6C5E1|A0A3B6C5E1_WHEAT	1.79	0,168226	MD-2-related lipid-recognition domain-containing protein
3879	W5C3U2|W5C3U2_WHEAT	1.8	0,135277	C2 domain-containing protein
3544	A0A3B5YXJ0|A0A3B5YXJ0_WHEAT	1.8	0,113725	Bifunctional inhibitor/plant lipid transfer protein/seed storage helical domain-containing protein
5031	A0A3B6HXD1|A0A3B6HXD1_WHEAT	1.82	0,27	Uncharacterized protein
1821	Q8S9H0|Q8S9H0_WHEAT	1.85	0,170098	Temperature stress-induced lipocalin
1835	A0A3B6TQF2|A0A3B6TQF2_WHEAT	1.86	0,277369	PsbP C-terminal domain-containing protein
4186	A0A3B6NQL6|A0A3B6NQL6_WHEAT	1.86	0,237136	Uncharacterized protein
3054	A0A3B6KQ24|A0A3B6KQ24_WHEAT	1.89	0,125831	RRM domain-containing protein
2807	A0A3B6LZC2|A0A3B6LZC2_WHEAT	1.9	0,283608	Uncharacterized protein
4151	A0A3B6D870|A0A3B6D870_WHEAT	1.9	0,294618	Uncharacterized protein
117	A0A3B6EFA0|A0A3B6EFA0_WHEAT	1.91	0,109697	Uncharacterized protein
336	A0A3B6ILE9|A0A3B6ILE9_WHEAT	1.91	0,121655	PsbP C-terminal domain-containing protein
521	A0A3B6JP20|A0A3B6JP20_WHEAT	1.91	0,170392	Cold responsive protein
5652	A0A3B6SSA0|A0A3B6SSA0_WHEAT	1.91	0,091652	Uncharacterized protein
2227	A0A3B6EGF0|A0A3B6EGF0_WHEAT	1.92	0,165227	PLAT domain-containing protein
908	A0A3B6THF8|A0A3B6THF8_WHEAT	1.92	0,288444	Plastocyanin
1344	A0A3B5YV69|A0A3B5YV69_WHEAT	1.93	0,19975	DUF1338 domain-containing protein
1533	A0A3B5Y350|A0A3B5Y350_WHEAT	1.93	0,161658	Inhibitor I9 domain-containing protein
5669	A0A3B6NL32|A0A3B6NL32_WHEAT	1.93	0,315753	Uncharacterized protein
772	A0A1D5UUP8|A0A1D5UUP8_WHEAT	1.95	0,185562	Genome assembly chromosome
1038	B2B9U2|B2B9U2_WHEAT	1.95	0,160416	V-type proton ATPase subunit G
1540	A0A1D5YQ12|A0A1D5YQ12_WHEAT	1.95	0,060277	Ferritin OS=Triticum aestivum
3295	Q06540|Q06540_WHEAT	1.95	0,30348	Cold acclimation protein WCS19
398	Q96185|Q96185_WHEAT	1.97	0,172143	Superoxide dismutase
699	A0A3B6I3R2|A0A3B6I3R2_WHEAT	1.97	0,35473	Plastocyanin OS=Triticum aestivum
878	A0A3B6DEX3|A0A3B6DEX3_WHEAT	1.99	0,311823	Uncharacterized protein
1452	sp|Q8L5C6|XIP1_WHEAT	1.99	0,187172	Xylanase inhibitor protein
107	S6AWC2|S6AWC2_WHEAT	2	0,305014	Cold-indused
1548	A0A077RXE4|A0A077RXE4_WHEAT	2	0,340343	Delta-1-pyrroline-5-carboxylate synthase
2530	A0A3B6TN49|A0A3B6TN49_WHEAT	2,05	0,38553	Germin-like protein
4021	A0A3B6IRG5|A0A3B6IRG5_WHEAT	2,05	0,077675	Non-specific lipid-transfer protein
1606	A0A3B6FKL0|A0A3B6FKL0_WHEAT	2,08	0,257099	Nucleoside phosphorylase domain-containing protein
3798	A0A3B5ZUD6|A0A3B5ZUD6_WHEAT	2,09	0,050332	Bifunctional inhibitor/plant lipid transfer protein/seed storage helical domain-containing protein
492	A0A3B6GMS8|A0A3B6GMS8_WHEAT	2.11	0,180831	PH domain-containing protein
412	A0A172WCB1|A0A172WCB1_WHEAT	2.11	0,382797	Cold-responsive LEA/RAB-related COR protein
755	A0A3B6RFK1|A0A3B6RFK1_WHEAT	2.11	0,068069	Superoxide dismutase [Cu-Zn]
3012	A0A3B6CD86|A0A3B6CD86_WHEAT	2.11	0,16773	Pectinesterase inhibitor domain-containing protein
4120	A0A3B6HSN4|A0A3B6HSN4_WHEAT	2.11	0,155242	H(+)-transporting two-sector ATPase
3522	A0A3B6LQ59|A0A3B6LQ59_WHEAT	2.13	0,310483	Iron-binding zinc finger CDGSH type domain-containing protein
442	A0A3B6IRK3|A0A3B6IRK3_WHEAT	2.14	0,355575	Aminotransferase class I/classII domain-containing protein
2662	A0A1D5U586|A0A1D5U586_WHEAT	2.14	0,217945	Wound-induced basic protein
1669	A0A3B5ZR06|A0A3B5ZR06_WHEAT	2.15	0,294618	UspA domain-containing protein
2006	A0A3B6PIG2|A0A3B6PIG2_WHEAT	2.15	0,072111	EF-hand domain-containing protein
652	W5CQ97|W5CQ97_WHEAT	2.19	0,063509	Cysteine proteinase inhibitor
3565	A0A3B6U9D1|A0A3B6U9D1_WHEAT	2.21	0,253246	Jacalin-type lectin domain-containing protein
2425	A0A3B6LUF1|A0A3B6LUF1_WHEAT	2.22	0,351331	Dehydrin
2718	A0A3B6ILL4|A0A3B6ILL4_WHEAT	2.25	0,212211	F1F0-ATPase inhibitor protein
5680	A0A3B6EGK9|A0A3B6EGK9_WHEAT	2.25	0,217332	Uncharacterized protein
725	A0A3B6JLQ7|A0A3B6JLQ7_WHEAT	2.28	0,058595	GST N-terminal domain-containing protein
2570	A0A3B6HPE1|A0A3B6HPE1_WHEAT	2.28	0,459239	Uncharacterized protein
3477	A0A3B6SJ51|A0A3B6SJ51_WHEAT	2.29	0,351046	ATPase inhibitor
407	A0A3B6DDG1|A0A3B6DDG1_WHEAT	2.36	0,200083	ABA/WDS induced protein
1148	A0A3B5Y545|A0A3B5Y545_WHEAT	2.37	0,61403	Uncharacterized protein
368	A0A3B6TV37|A0A3B6TV37_WHEAT	2.38	0,160728	Amine oxidase domain-containing protein
3195	A0A3B6LFC8|A0A3B6LFC8_WHEAT	2.51	0,102144	Thaumatin-like protein
2169	A0A3B6GKQ2|A0A3B6GKQ2_WHEAT	2.54	0,483873	Non-specific lipid-transfer protein
1270	A0A3B6JG10|A0A3B6JG10_WHEAT	2.58	0,352751	Xyloglucan endotransglucosylase/hydrolase
2363	W5D2I6|W5D2I6_WHEAT	2.61	0,37581	Non-specific lipid-transfer protein
1579	A0A3B5Z457|A0A3B5Z457_WHEAT	2.64	0,310698	Uncharacterized protein
1325	W5GW81|W5GW81_WHEAT	2.67	0,431548	Salt-induced YSK2 dehydrin 3
2077	A0A3B6LSK1|A0A3B6LSK1_WHEAT	2.67	0,393107	Dehydrin
4810	Q6R326|Q6R326_WHEAT	2.7	0,436616	S-like RNase
765	A0A3B6PM34|A0A3B6PM34_WHEAT	2.71	0,376431	Thylakoid lumenal protein TL20.3 chloroplastic
1677	A0A3B6C734|A0A3B6C734_WHEAT	2.82	0,117898	Uncharacterized protein
5472	A0A3B6ELT1|A0A3B6ELT1_WHEAT	2.84	0,403361	Beta-galactosidase
962	A0A3B6SFH1|A0A3B6SFH1_WHEAT	2.94	0,430155	Peroxidase
731	A0A3B6I3M3|A0A3B6I3M3_WHEAT	2.95	0,168028	Acid phosphatase
2340	A0A3B6EKM3|A0A3B6EKM3_WHEAT	2.97	0,560268	Uncharacterized protein
3051	A0A3B6CIH7|A0A3B6CIH7_WHEAT	3	0,208087	Barwin domain-containing protein
1951	A0A024CKY0|A0A024CKY0_WHEAT	3.02	0,507445	LEA protein
3591	A0A3B6QLV9|A0A3B6QLV9_WHEAT	3.05	0,583809	Uncharacterized protein
2176	sp|Q84N29|NLTP3_WHEAT	3.06	0,558689	Probable non-specific lipid-transfer protein 3
3410	A0A3B6QHH9|A0A3B6QHH9_WHEAT	3.14	0,266896	Uncharacterized protein
4800	A0A1D5V218|A0A1D5V218_WHEAT	3.15	0,238607	Genome assembly chromosome
2691	A0A3B6JLF7|A0A3B6JLF7_WHEAT	3.31	0,894725	Uncharacterized protein
4670	A0A3B6MZL4|A0A3B6MZL4_WHEAT	3.38	0,641275	ADF-H domain-containing protein
2153	A0A3B6B5U2|A0A3B6B5U2_WHEAT	3.46	0,542494	Pectinesterase inhibitor domain-containing protein
2239	A0A3B6CDI0|A0A3B6CDI0_WHEAT	3.55	0,635715	Non-specific lipid-transfer protein
2248	A0A3B6FGR1|A0A3B6FGR1_WHEAT	3.68	0,913291	Non-specific lipid-transfer protein
3141	A0A3B5YWT2|A0A3B5YWT2_WHEAT	3.69	0,361156	Uncharacterized protein
2587	A0A3B6TPI1|A0A3B6TPI1_WHEAT	3.75	0,325167	Uncharacterized protein
2215	A0A3B6UA80|A0A3B6UA80_WHEAT	3.83	0,530189	Non-specific lipid-transfer protein
3832	A0A3B6GU21|A0A3B6GU21_WHEAT	3.88	0,141774	Water stress and hypersensitive response domain-containing protein
2273	A0A3B5ZS33|A0A3B5ZS33_WHEAT	3.99	0,303535	Uncharacterized protein
2920	A0A3B6QJL9|A0A3B6QJL9_WHEAT	4.28	1,254073	Dehydrin
2625	Q3BER7|Q3BER7_WHEAT	4.9	0,78	Genome assembly chromosome
1237	Q41579|Q41579_WHEAT	5.22	1,207325	Rab protein
4153	A0A3B6TBC7|A0A3B6TBC7_WHEAT	7.57	0,420357	GBF-interacting protein 1 N-terminal domain-containing protein
4201	A0A3B6REA1|A0A3B6REA1_WHEAT	11.47	2,150752	RRM domain-containing protein
1256	A0A3B6QLW3|A0A3B6QLW3_WHEAT	13.83	12,41921	Dehydrin
		Down-regulated
2476	A0A3B6IWX2|A0A3B6IWX2_WHEAT	0.24	0,055678	Serine carboxypeptidase-like 18
2983	A0A3B6JI13|A0A3B6JI13_WHEAT	0.29	0,061101	Beta-adaptin-like protein
3158	A0A3B6QI42|A0A3B6QI42_WHEAT	0.35	0,080208	Uncharacterized protein
5240	A0A3B5XZ58|A0A3B5XZ58_WHEAT	0.38	0,070238	Cytochrome P450
139	sp|Q9XPS4|PSBC_WHEAT	0.39	0,079373	Photosystem II CP43 reaction center protein
760	A0A3B6NRW7|A0A3B6NRW7_WHEAT	0.39	0,060828	tripeptidyl-peptidase II
4997	A0A3B6JDZ0|A0A3B6JDZ0_WHEAT	0.4	0,032146	Protein kinase domain-containing protein
5098	A0A3B6GTS8|A0A3B6GTS8_WHEAT	0.4	0,068069	ribonuclease Z
4674	A0A3B6APD7|A0A3B6APD7_WHEAT	0.41	0,015275	Glycosyltransferase
370	W5D048|W5D048_WHEAT	0.42	0,05	Tubulin beta chain
2278	A0A3B5YRC9|A0A3B5YRC9_WHEAT	0.43	0,083865	Phenylalanine ammonia-lyase
273	A0A3B6NUX9|A0A3B6NUX9_WHEAT	0.45	0,08	Ferredoxin--nitrite reductase chloroplastic
5478	A0A3B6U729|A0A3B6U729_WHEAT	0.45	0,083865	Glucan endo-1 3-beta-D-glucosidase
4193	A0A2X0S3J7|A0A2X0S3J7_WHEAT	0.46	0,081445	SUM
266	A0A3B6MT71|A0A3B6MT71_WHEAT	0.47	0,066583	Histidine kinase/HSP90-like ATPase domain-containing protein
2796	A0A3B6MM15|A0A3B6MM15_WHEAT	0.47	0,070946	Rubisco LSMT substrate-binding domain-containing protein
1525	A0A1D5W7I4|A0A1D5W7I4_WHEAT	0.48	0,043589	Ribosomal protein
71	Q0Q0I7|Q0Q0I7_WHEAT	0.49	0,077675	Heat shock protein 90
4391	A0A3B5Z6U5|A0A3B5Z6U5_WHEAT	0.49	0,055678	Argonaute 4
4304	A0A3B5YZ15|A0A3B5YZ15_WHEAT	0.49	0,086217	AB hydrolase-1 domain-containing protein
4565	A0A3B6QIZ2|A0A3B6QIZ2_WHEAT	0.49	0,055076	TH
1366	A0A3B6LMR0|A0A3B6LMR0_WHEAT	0.5	0,072342	NAD(P)-binding domain-containing protein
3836	A0A3B6TDP1|A0A3B6TDP1_WHEAT	0.5	0,083865	Lipoxygenase
3974	A0A3B5Z2T1|A0A3B5Z2T1_WHEAT	0.5	0,075056	Uncharacterized protein
819	Q7X744|Q7X744_WHEAT	0.51	0,075498	Ribosomal protein L3
921	sp|P17933|RR2_WHEAT	0.51	0,070946	Small ribosomal subunit protein uS2c
1787	A0A3B6AWU3|A0A3B6AWU3_WHEAT	0.51	0,036056	valine--tRNA ligase
1873	A0A2X0SEJ8|A0A2X0SEJ8_WHEAT	0.51	0,02	Genome assembly chromosome: II
2618	A0A3B6TQT1|A0A3B6TQT1_WHEAT	0.51	0,020817	Peptidase A1 domain-containing protein
4657	A0A077RSZ8|A0A077RSZ8_WHEAT	0.51	0,032146	Uncharacterized protein
277	A0A3B6RLI7|A0A3B6RLI7_WHEAT	0.52	0,060277	phosphoenolpyruvate carboxylase
34	A0A3B6JGN7|A0A3B6JGN7_WHEAT	0.52	0,030551	Ribulose bisphosphate carboxylase/oxygenase activase chloroplastic
1282	A0A3B6A0I9|A0A3B6A0I9_WHEAT	0.52	0,030551	BAHD acyltransferase DCR
3857	A0A3B5YYC7|A0A3B5YYC7_WHEAT	0.52	0,01	Methyltransferase
3554	A0A3B6EBP5|A0A3B6EBP5_WHEAT	0.52	0,052915	Enoyl-CoA reductase-A
5033	A0A3B6H6S1|A0A3B6H6S1_WHEAT	0.52	0,090738	Phosphatidylserine decarboxylase proenzyme 2
4564	A0A1D5UVY7|A0A1D5UVY7_WHEAT	0.52	0,026458	Genome assembly chromosome: II
5418	A0A3B6JKA8|A0A3B6JKA8_WHEAT	0.52	0,07	Paladin
248	A0A3B6QJ10|A0A3B6QJ10_WHEAT	0.53	0,049329	Ferredoxin--nitrite reductase chloroplastic
1018	A0A3B6MQV6|A0A3B6MQV6_WHEAT	0.53	0,025166	ACT domain-containing protein
1573	A0A3B6GSQ6|A0A3B6GSQ6_WHEAT	0.53	0,055076	glutathione transferase
2477	A0A3B5ZQN3|A0A3B5ZQN3_WHEAT	0.53	0,072111	Fe2
2057	A0A3B6AVY4|A0A3B6AVY4_WHEAT	0.53	0,075719	Ribosomal protein L15
3549	A0A3B5XZG4|A0A3B5XZG4_WHEAT	0.53	0,051962	Glutathione S-transferase
4172	A0A3B6I1B9|A0A3B6I1B9_WHEAT	0.53	0,076376	Peptidyl-prolyl cis-trans isomerase
29	A0A3B6TID0|A0A3B6TID0_WHEAT	0.54	0,060277	transketolase
1877	A0A3B6C182|A0A3B6C182_WHEAT	0.54	0,05	Ancestral coatomer element 1 Sec16/Sec31 domain-containing protein
1389	A0A3B6KF02|A0A3B6KF02_WHEAT	0.54	0,052915	SCP domain-containing protein
2260	A0A3B6QC29|A0A3B6QC29_WHEAT	0.54	0,026458	Translation factor GUF1 homolog chloroplastic
1888	A0A0C4BIR6|A0A0C4BIR6_WHEAT	0.54	0,050332	Ribosomal protein L10e/L16 domain-containing protein
3078	A0A077RU59|A0A077RU59_WHEAT	0.54	0,025166	Trehalose 6-phosphate phosphatase
4643	A7L5U5|A7L5U5_WHEAT	0.54	0,055076	Mitogen-activated protein kinase
4160	A0A3B6KRM0|A0A3B6KRM0_WHEAT	0.54	0,066583	Vacuolar protein sorting-associated protein 35
95	A0A1D5YF62|A0A1D5YF62_WHEAT	0.55	0,092916	Uncharacterized protein
417	A0A1D6ANS4|A0A1D6ANS4_WHEAT	0.55	0,06245	geranylgeranyl diphosphate reductase
2360	A0A3B6GQ83|A0A3B6GQ83_WHEAT	0.55	0,015275	threonine--tRNA ligase
4170	A0A3B6SKM9|A0A3B6SKM9_WHEAT	0.55	0,040415	Uncharacterized protein
3675	A5HE90|A5HE90_WHEAT	0.55	0,049329	Hypersensitive response protein
623	A0A3B6MPU5|A0A3B6MPU5_WHEAT	0.56	0,055076	Clathrin heavy chain
891	A0A3B6DR32|A0A3B6DR32_WHEAT	0.56	0,075056	Ribosomal protein S3 C-terminal domain-containing protein
2199	A0A3B6GNC5|A0A3B6GNC5_WHEAT	0.56	0,091652	Uncharacterized protein
3340	A0A3B6QMG2|A0A3B6QMG2_WHEAT	0.56	0,015275	Photosystem I assembly protein Ycf4
4365	A0A3B6LIH1|A0A3B6LIH1_WHEAT	0.56	0,051316	Protein RETICULATA-RELATED 1 chloroplastic
94	A0A3B6GU52|A0A3B6GU52_WHEAT	0.57	0,073711	Glycine cleavage system P protein
213	A0A3B6LDM6|A0A3B6LDM6_WHEAT	0.57	0,08	Cysteine synthase
737	A0A3B6PPY5|A0A3B6PPY5_WHEAT	0.57	0,06245	tripeptidyl-peptidase II
1867	A0A3B5XW00|A0A3B5XW00_WHEAT	0.57	0,075056	PDZ domain-containing protein
2027	A0A3B6IMV7|A0A3B6IMV7_WHEAT	0.57	0,025166	NADH dehydrogenase [ubiquinone] iron-sulfur protein 1 mitochondrial
3316	A0A3B6KJQ3|A0A3B6KJQ3_WHEAT	0.57	0,057735	Fe2
2207	A0A3B6QJC3|A0A3B6QJC3_WHEAT	0.57	0,015275	Pyrophosphate--fructose 6-phosphate 1-phosphotransferase subunit alpha
205	A0A3B6B1T9|A0A3B6B1T9_WHEAT	0.58	0,03	Elongation factor G chloroplastic
341	A0A3B6MKA4|A0A3B6MKA4_WHEAT	0.58	0,050332	Lipoxygenase
1222	A0A3B6R6Z4|A0A3B6R6Z4_WHEAT	0.58	0,076376	Dipeptidylpeptidase IV N-terminal domain-containing protein
1264	A0A3B6N1J9|A0A3B6N1J9_WHEAT	0.58	0,026458	Dipeptidylpeptidase IV N-terminal domain-containing protein
1393	A0A3B6AUK1|A0A3B6AUK1_WHEAT	0.58	0,045092	magnesium chelatase
1036	W5BUR9|W5BUR9_WHEAT	0.58	0,077675	L-ascorbate peroxidase
4797	A0A3B6QIJ5|A0A3B6QIJ5_WHEAT	0.58	0,056862	Cytidyltransferase-like domain-containing protein
544	A4K4Y8|A4K4Y8_WHEAT	0.59	0,066583	Tubulin alpha chain
2256	A0A3B6C6Q7|A0A3B6C6Q7_WHEAT	0.59	0,065064	phosphoribosylformylglycinamidine synthase
1724	A0A3B6TMV0|A0A3B6TMV0_WHEAT	0.59	0,06245	Probable alanine--tRNA ligase chloroplastic
2474	A0A3B6QKH3|A0A3B6QKH3_WHEAT	0.59	0,049329	Acetolactate synthase
931	sp|Q95H61|RR4_WHEAT	0.59	0,076376	Small ribosomal subunit protein uS4c
1145	W5EWD3|W5EWD3_WHEAT	0.59	0,07	60S ribosomal protein L34
3074	A0A3B5ZNM2|A0A3B5ZNM2_WHEAT	0.59	0,020817	methionine S-methyltransferase
2799	A0A3B6RK10|A0A3B6RK10_WHEAT	0.59	0,036056	GTP cyclohydrolase II
690	A0A3B6NR18|A0A3B6NR18_WHEAT	0.6	0,05	Phenylalanine ammonia-lyase
1304	A0A3B6I3H8|A0A3B6I3H8_WHEAT	0.6	0,005774	T-complex protein 1 subunit alpha
2014	A0A3B6IS77|A0A3B6IS77_WHEAT	0.6	0,040415	NAD(P)-binding domain-containing protein
1612	A0A3B6LI44|A0A3B6LI44_WHEAT	0.6	0,075498	Histidine kinase/HSP90-like ATPase domain-containing protein
2281	A0A3B6MRM8|A0A3B6MRM8_WHEAT	0.6	0,060277	Rhodanese domain-containing protein
1197	sp|P11534|RK2_WHEAT	0.6	0,043589	Large ribosomal subunit protein uL2cz/uL2cy
2204	A0A3B6EM33|A0A3B6EM33_WHEAT	0.6	0,063509	Amidophosphoribosyltransferase
1828	Q1ERG2|Q1ERG2_WHEAT	0.6	0,055678	Endo-beta-1 3-glucanase
1903	A0A3B6KDV3|A0A3B6KDV3_WHEAT	0.6	0,061101	ATP citrate synthase
3671	A0A1D6CV91|A0A1D6CV91_WHEAT	0.6	0,07	NAD-dependent epimerase/dehydratase domain-containing protein
4306	A0A3B6ISY5|A0A3B6ISY5_WHEAT	0.6	0,083267	Endoplasmic reticulum vesicle transporter C-terminal domain-containing protein
3881	A0A3B6DGM0|A0A3B6DGM0_WHEAT	0.6	0,04	Peroxisomal membrane protein 11-4
4337	D8L9Q2|D8L9Q2_WHEAT	0.6	0,078102	Glucan endo-1 3-beta-glucosidase GII putative expressed
4210	A0A3B6HQ49|A0A3B6HQ49_WHEAT	0.6	0,07	Cation-transporting P-type ATPase N-terminal domain-containing protein
5439	A0A3B5XYU2|A0A3B5XYU2_WHEAT	0.6	0,041633	Protein CDI
2506	A0A3B6CFV9|A0A3B6CFV9_WHEAT	0.61	0,051316	S-methyl-5-thioribose kinase
2646	A0A3B6KF47|A0A3B6KF47_WHEAT	0.61	0,073711	Probable bifunctional methylthioribulose-1-phosphate dehydratase/enolase-phosphatase E1
3391	A0A3B6B563|A0A3B6B563_WHEAT	0.61	0,032146	Calcium-dependent protein kinase
4340	A0A3B6PH84|A0A3B6PH84_WHEAT	0.61	0,066583	Protein L
4557	A0A3B6QDY7|A0A3B6QDY7_WHEAT	0.61	0,083267	IQ domain-containing protein IQM3
5264	A0A3B6TPQ2|A0A3B6TPQ2_WHEAT	0.61	0,043589	RRM domain-containing protein
3797	A0A3B6LW38|A0A3B6LW38_WHEAT	0.61	0,030551	Uncharacterized protein
388	A0A3B6RM24|A0A3B6RM24_WHEAT	0.62	0,035119	Elongation factor 1-gamma 2
529	sp|P83970|PMA1_WHEAT	0.62	0,035119	Plasma membrane ATPase
889	A0A3B5YVJ5|A0A3B5YVJ5_WHEAT	0.62	0,052915	Heat shock 70 kDa protein 14
1168	A0A3B5YUN8|A0A3B5YUN8_WHEAT	0.62	0,047258	Malic enzyme
1317	A0A3B5Y266|A0A3B5Y266_WHEAT	0.62	0,052915	NAD-dependent epimerase/dehydratase domain-containing protein
1412	A0A3B6RFN1|A0A3B6RFN1_WHEAT	0.62	0,07	dihydroxy-acid dehydratase
1802	A0A3B6C3H5|A0A3B6C3H5_WHEAT	0.62	0,058595	4-alpha-glucanotransferase
2778	A0A3B6QH83|A0A3B6QH83_WHEAT	0.62	0,066583	ABC1 atypical kinase-like domain-containing protein
4254	A0A3B5Y1R4|A0A3B5Y1R4_WHEAT	0.62	0,026458	AB hydrolase-1 domain-containing protein
4489	A0A3B6MNI4|A0A3B6MNI4_WHEAT	0.62	0,03	ubiquitinyl hydrolase 1
4347	A0A3B6RN21|A0A3B6RN21_WHEAT	0.62	0,072342	Translocon-associated protein subunit alpha
5479	A0A3B6MZ86|A0A3B6MZ86_WHEAT	0.62	0,06245	tryptophan synthase
815	A0A3B6AXV2|A0A3B6AXV2_WHEAT	0.63	0,060277	Glutamyl-tRNA(Gln) amidotransferase subunit B chloroplastic/mitochondrial
1103	U3RA73|U3RA73_WHEAT	0.63	0,05	Tyrosine phosphorylation protein A
2258	A0A3B5ZS73|A0A3B5ZS73_WHEAT	0.63	0,047258	arginine--tRNA ligase
3981	A0A3B6DJL4|A0A3B6DJL4_WHEAT	0.63	0,060277	AB hydrolase-1 domain-containing protein
4276	A0A3B6JL75|A0A3B6JL75_WHEAT	0.63	0,05	Transmembrane 9 superfamily member
3938	A0A3B6KKJ7|A0A3B6KKJ7_WHEAT	0.63	0,050332	NAD-dependent epimerase/dehydratase domain-containing protein
4354	A0A3B6MXG3|A0A3B6MXG3_WHEAT	0.63	0,03	Uncharacterized protein
292	A0A3B6PRH7|A0A3B6PRH7_WHEAT	0.64	0,066583	Ferredoxin--nitrite reductase chloroplastic
373	A0A3B6KUR6|A0A3B6KUR6_WHEAT	0.64	0,066583	Tubulin beta chain
672	A0A3B6TX84|A0A3B6TX84_WHEAT	0.64	0,043589	Mg-protoporphyrin IX chelatase
1487	A0A3B6EMP3|A0A3B6EMP3_WHEAT	0.64	0,040415	Calreticulin
1730	A0A1D6CXJ5|A0A1D6CXJ5_WHEAT	0.64	0,051316	T-complex protein 1 subunit delta
881	A0A3B6QHM9|A0A3B6QHM9_WHEAT	0.64	0,032146	4-hydroxy-3-methylbut-2-en-1-yl diphosphate synthase
1092	A0A3B6PLP6|A0A3B6PLP6_WHEAT	0.64	0,037859	Lipoxygenase
1340	A0A3B6HSG3|A0A3B6HSG3_WHEAT	0.64	0,066583	CCT-theta
1086	A0A3B6RL68|A0A3B6RL68_WHEAT	0.64	0,076376	Uncharacterized protein
2409	A0A3B6KST6|A0A3B6KST6_WHEAT	0.64	0,049329	PABS domain-containing protein
2186	A0A3B6THW6|A0A3B6THW6_WHEAT	0.64	0,075056	Pyruvate phosphate dikinase AMP/ATP-binding domain-containing protein
4373	A0A3B6PE89|A0A3B6PE89_WHEAT	0.64	0,060277	FG-GAP repeat-containing protein
5524	A0A3B5ZUV6|A0A3B5ZUV6_WHEAT	0.64	0,043589	Mitochondrial carrier protein
274	A0A3B6KRR4|A0A3B6KRR4_WHEAT	0.65	0,026458	60S ribosomal protein L4 C-terminal domain-containing protein
2096	A0A3B6EU53|A0A3B6EU53_WHEAT	0.65	0,026458	Beta-1,3-glucanase
2821	A0A3B6U377|A0A3B6U377_WHEAT	0.65	0,066583	Glycosyltransferase
2802	A0A1D5XWZ6|A0A1D5XWZ6_WHEAT	0.65	0,061101	TOPLESS
3609	A0A3B6HU58|A0A3B6HU58_WHEAT	0.65	0,049329	NAD-dependent epimerase/dehydratase domain-containing protein
2329	sp|Q95H54|RK20_WHEAT	0.65	0,065574	Large ribosomal subunit protein bL20c
4654	A0A3B6MSG9|A0A3B6MSG9_WHEAT	0.65	0,020817	Eukaryotic translation initiation factor 3 subunit C
4495	A0A3B6RK09|A0A3B6RK09_WHEAT	0.65	0,040415	MSP domain-containing protein
5	A0A3B6JJ08|A0A3B6JJ08_WHEAT	0.66	0,040415	Ribulose bisphosphate carboxylase/oxygenase activase chloroplastic
134	A0A3B6SM60|A0A3B6SM60_WHEAT	0.66	0,060828	Tr-type G domain-containing protein
1064	A0A3B6LQ83|A0A3B6LQ83_WHEAT	0.66	0,058595	NAD-dependent epimerase/dehydratase domain-containing protein
1678	A0A3B6NXW9|A0A3B6NXW9_WHEAT	0.66	0,051316	T-complex protein 1 subunit zeta
1232	F8WTQ5|F8WTQ5_WHEAT	0.66	0,083865	Delta-aminolevulinic acid dehydratase
1739	A0A3B6MMZ4|A0A3B6MMZ4_WHEAT	0.66	0,040415	phenylalanine--tRNA ligase
1542	A0A3B6J0S7|A0A3B6J0S7_WHEAT	0.66	0,065574	Alanine--tRNA ligase
2317	A0A3B5ZPT5|A0A3B5ZPT5_WHEAT	0.66	0,020817	Carboxypeptidase
2302	sp|Q95H62|RR14_WHEAT	0.66	0,046188	Small ribosomal subunit protein uS14c
4253	A0A3B6JGG1|A0A3B6JGG1_WHEAT	0.66	0,043589	Calcium-dependent protein kinase
3439	A0A3B6GW47|A0A3B6GW47_WHEAT	0.66	0,055076	MIP18 family-like domain-containing protein
428	A0A3B6HRG5|A0A3B6HRG5_WHEAT	0.67	0,025166	40S ribosomal protein S3a
1674	A0A3B6PGJ2|A0A3B6PGJ2_WHEAT	0.67	0,01	Nitrate reductase
2192	A0A3B6JFX9|A0A3B6JFX9_WHEAT	0.67	0,051316	UDP-glucose 6-dehydrogenase
1576	A0A3B6FXN1|A0A3B6FXN1_WHEAT	0.67	0,052915	HP domain-containing protein
2487	A0A3B6JL49|A0A3B6JL49_WHEAT	0.67	0,050332	Argininosuccinate lyase
3063	A0A3B6EJ50|A0A3B6EJ50_WHEAT	0.67	0,055678	Alpha-amylase
3670	A0A3B5Z5P9|A0A3B5Z5P9_WHEAT	0.67	0,065064	DNA damage-binding protein 1
1482	A0A3B6H5T0|A0A3B6H5T0_WHEAT	0.68	0,036056	Uncharacterized protein
2936	A0A3B6QJ13|A0A3B6QJ13_WHEAT	0.68	0,073711	serine--tRNA ligase
2792	A0A3B6S8N4|A0A3B6S8N4_WHEAT	0.68	0,08	Ribonucleoside-diphosphate reductase
2663	A0A3B6I298|A0A3B6I298_WHEAT	0.68	0,052915	Coatomer subunit beta'
3380	A0A3B6AXU7|A0A3B6AXU7_WHEAT	0.68	0,023094	Importin N-terminal domain-containing protein
4180	A0A3B6R8E6|A0A3B6R8E6_WHEAT	0.68	0,056862	Ribosome-binding factor A
4542	A0A3B6TM18|A0A3B6TM18_WHEAT	0.68	0,075056	PPIase cyclophilin-type domain-containing protein
526	A0A3B6PN36|A0A3B6PN36_WHEAT	0.69	0,068069	STI1 domain-containing protein
610	A0A3B6MP06|A0A3B6MP06_WHEAT	0.69	0,049329	2-isopropylmalate synthase
261	A0A1D5SLI4|A0A1D5SLI4_WHEAT	0.69	0,025166	40S ribosomal protein S4
452	A0A3B6I6K2|A0A3B6I6K2_WHEAT	0.69	0,066583	6-phosphogluconate dehydrogenase decarboxylating
1391	A0A3B6TS42|A0A3B6TS42_WHEAT	0.69	0,052915	Tr-type G domain-containing protein
1737	A0A3B6MZJ5|A0A3B6MZJ5_WHEAT	0.69	0,060828	Lysine--tRNA ligase
2672	A0A3B6AXG8|A0A3B6AXG8_WHEAT	0.69	0,045092	Pyruvate kinase
2039	A0A3B6NJC3|A0A3B6NJC3_WHEAT	0.69	0,055076	Lil3 protein
3128	A0A3B6ITH3|A0A3B6ITH3_WHEAT	0.69	0,070238	Uncharacterized protein
3265	A0A3B6MWT3|A0A3B6MWT3_WHEAT	0.69	0,045826	Alpha-1 4 glucan phosphorylase
3853	A0A3B6B4I1|A0A3B6B4I1_WHEAT	0.69	0,058595	Cyclic nucleotide-binding domain-containing protein
3611	A0A3B6B7W5|A0A3B6B7W5_WHEAT	0.69	0,047258	histidine--tRNA ligase
4140	A0A3B6JQ25|A0A3B6JQ25_WHEAT	0.69	0,061101	Cyanate hydratase
4305	A0A3B6B343|A0A3B6B343_WHEAT	0.69	0,06	Uncharacterized protein
96	A0A3B6MM33|A0A3B6MM33_WHEAT	0.7	0,043589	Heat shock cognate 70 kDa protein
917	A0A3B6AVJ0|A0A3B6AVJ0_WHEAT	0.7	0,043589	Phospho-2-dehydro-3-deoxyheptonate aldolase
764	A0A3B6AZG5|A0A3B6AZG5_WHEAT	0.7	0,045092	PdxS/SNZ N-terminal domain-containing protein
1220	A0A3B6GVX0|A0A3B6GVX0_WHEAT	0.7	0,020817	RNA helicase
999	A0A3B6LW97|A0A3B6LW97_WHEAT	0.7	0,049329	Mg-protoporphyrin IX chelatase
5526	A0A3B6IKD8|A0A3B6IKD8_WHEAT	0.7	0,051316	NusB/RsmB/TIM44 domain-containing protein
511	A0A3B6KRK2|A0A3B6KRK2_WHEAT	0.71	0,036056	Chlorophyll a-b binding protein chloroplastic
964	A0A3B6B3A4|A0A3B6B3A4_WHEAT	0.71	0,056862	coproporphyrinogen oxidase
2532	A0A077RSQ1|A0A077RSQ1_WHEAT	0.71	0,020817	Uncharacterized protein
1745	A0A0C4BK99|A0A0C4BK99_WHEAT	0.71	0,051316	Ribosomal protein L35A
3082	A0A3B6NV18|A0A3B6NV18_WHEAT	0.71	0,051316	isoleucine--tRNA ligase
4348	A0A3B6MLG5|A0A3B6MLG5_WHEAT	0.71	0,025166	Uncharacterized protein
4092	A0A3B6H2G8|A0A3B6H2G8_WHEAT	0.71	0,041633	S1 motif domain-containing protein
702	A0A3B6LVM9|A0A3B6LVM9_WHEAT	0.72	0,032146	RNA helicase
956	A0A3B6FEW2|A0A3B6FEW2_WHEAT	0.72	0,034641	1-deoxy-D-xylulose-5-phosphate reductoisomerase
1281	A0A3B6B623|A0A3B6B623_WHEAT	0.72	0,043589	D-3-phosphoglycerate dehydrogenase
1796	A0A3B6EE47|A0A3B6EE47_WHEAT	0.72	0,052915	DJ-1/PfpI domain-containing protein
1638	A0A3B5Y3I7|A0A3B5Y3I7_WHEAT	0.72	0,036056	NADP-dependent oxidoreductase domain-containing protein
2114	A0A3B6MZF9|A0A3B6MZF9_WHEAT	0.72	0,04	Peptidase M1 leukotriene A4 hydrolase/aminopeptidase C-terminal domain-containing protein
1052	A0A3B6N0I8|A0A3B6N0I8_WHEAT	0.72	0,035119	Chlorophyll a-b binding protein chloroplastic
2943	A0A3B6EPR7|A0A3B6EPR7_WHEAT	0.72	0,051316	Dynamin-related protein 3A
3759	A0A1D6B0F9|A0A1D6B0F9_WHEAT	0.72	0,045826	Protein LURP-one-related 15
437	A0A3B5XU98|A0A3B5XU98_WHEAT	0.73	0,060828	Glucose-6-phosphate isomerase
2102	A0A3B6NM78|A0A3B6NM78_WHEAT	0.73	0,032146	26S proteasome non-ATPase regulatory subunit 2 homolog
2438	A0A3B6PIH7|A0A3B6PIH7_WHEAT	0.73	0,045092	DNA damage-inducible protein 1
2148	A0A3B6HVJ9|A0A3B6HVJ9_WHEAT	0.73	0,057735	Semialdehyde dehydrogenase NAD-binding domain-containing protein
2045	W5D2J1|W5D2J1_WHEAT	0.73	0,07	Importin subunit alpha
3005	A0A3B6RPN9|A0A3B6RPN9_WHEAT	0.73	0,030551	Prolyl endopeptidase
4208	A0A3B6GXT7|A0A3B6GXT7_WHEAT	0.73	0,020817	Cysteine synthase
3891	A0A3B6RAB8|A0A3B6RAB8_WHEAT	0.73	0,015275	Uncharacterized protein
4576	A0A3B6KL10|A0A3B6KL10_WHEAT	0.73	0,040415	Acyl-[acyl-carrier-protein] hydrolase
5139	W5BD58|W5BD58_WHEAT	0.73	0,060277	Uncharacterized protein
1109	A0A3B6ITX2|A0A3B6ITX2_WHEAT	0.74	0,037859	Fibronectin type III-like domain-containing protein
1676	A0A3B6HUD3|A0A3B6HUD3_WHEAT	0.74	0,050332	SRP54-type proteins GTP-binding domain-containing protein
1149	W5DS33|W5DS33_WHEAT	0.74	0,058595	40S ribosomal protein S16
619	A0A3B6EQ45|A0A3B6EQ45_WHEAT	0.75	0,045092	transaldolase
1868	A0A3B6RIE1|A0A3B6RIE1_WHEAT	0.75	0,026458	Sulfite oxidase
2010	A0A3B5ZWC2|A0A3B5ZWC2_WHEAT	0.75	0,043589	CRAL-TRI
1900	A0A3B6CAS5|A0A3B6CAS5_WHEAT	0.75	0,036056	indole-3-glycerol-phosphate synthase
2375	A0A3B5YY19|A0A3B5YY19_WHEAT	0.75	0,030551	UDP-glucuronate decarboxylase
3006	A0A3B6CBM3|A0A3B6CBM3_WHEAT	0.75	0,05	Uncharacterized protein
3115	A0A3B6KEN6|A0A3B6KEN6_WHEAT	0.75	0,035119	Uncharacterized protein
3463	A0A3B6AXE5|A0A3B6AXE5_WHEAT	0.75	0,032146	Protein kinase domain-containing protein
3948	A0A1D5UPC7|A0A1D5UPC7_WHEAT	0.75	0,030551	Genome assembly chromosome: II
3561	A0A3B6QIY5|A0A3B6QIY5_WHEAT	0.75	0,056862	Peptide-methionine (R)-S-oxide reductase
4593	A0A3B6EBN3|A0A3B6EBN3_WHEAT	0.75	0,047258	Golgi to ER traffic protein 4 homolog
2685	A0A3B6EC04|A0A3B6EC04_WHEAT	0.76	0,015275	Shikimate kinase
4167	A0A3B6SHX4|A0A3B6SHX4_WHEAT	0.76	0,01	Carbohydrate kinase PfkB domain-containing protein
1341	A0A3B6PKV0|A0A3B6PKV0_WHEAT	0.77	0,025166	4-hydroxyphenylpyruvate dioxygenase
1444	A0A3B6TVJ0|A0A3B6TVJ0_WHEAT	0.77	0,023094	NAD(P)-binding domain-containing protein
1227	A0A3B5YU25|A0A3B5YU25_WHEAT	0.77	0,045092	Dihydrolipoyl dehydrogenase
1618	A0A3B6KDA0|A0A3B6KDA0_WHEAT	0.77	0,030551	Protoporphyrinogen oxidase
2209	A0A3B6KJV6|A0A3B6KJV6_WHEAT	0.77	0,050332	Glycosyltransferase
2395	A0A3B6EH86|A0A3B6EH86_WHEAT	0.77	0,051316	Peptidyl-prolyl cis-trans isomerase
4011	A0A3B5Y249|A0A3B5Y249_WHEAT	0.77	0,041633	Uncharacterized protein
1068	A0A3B5XX71|A0A3B5XX71_WHEAT	0.78	0,017321	Dihydrolipoyl dehydrogenase
1189	W5AA91|W5AA91_WHEAT	0.78	0,03	Imporin subunit alpha
1641	A0A341TZI3|A0A341TZI3_WHEAT	0.78	0,020817	W2 domain-containing protein
3275	A0A3B6BYJ0|A0A3B6BYJ0_WHEAT	0.78	0,028868	Fe2
5406	A0A3B6NSG9|A0A3B6NSG9_WHEAT	0.78	0,037859	PPIase cyclophilin-type domain-containing protein
4356	A0A3B6LJ05|A0A3B6LJ05_WHEAT	0.79	0,045092	Coatomer subunit zeta
5271	A0A3B6INY1|A0A3B6INY1_WHEAT	0.79	0,055678	Uncharacterized protein
192	G5DFC5|G5DFC5_WHEAT	0.8	0,026458	14-3-3 protein
358	A0A3B6HQW7|A0A3B6HQW7_WHEAT	0.8	0,025166	S1 motif domain-containing protein
534	W5DZS4|W5DZS4_WHEAT	0.81	0,043589	UDP-glucuronate decarboxylase
2449	A0A3B6PHC2|A0A3B6PHC2_WHEAT	0.81	0,032146	Lil3 protein
3171	A0A3B6LI86|A0A3B6LI86_WHEAT	0.81	0,040415	Tyrosine specific protein phosphatases domain-containing protein
3414	A0A3B6AZD0|A0A3B6AZD0_WHEAT	0.81	0,01	Acetyl-coenzyme A synthetase
2485	W5CUJ0|W5CUJ0_WHEAT	0.82	0,041633	Protein phosphatase
2387	A0A2X0S6V5|A0A2X0S6V5_WHEAT	0.82	0,023094	Genome assembly chromosome: II
2803	A0A3B6NLL1|A0A3B6NLL1_WHEAT	0.83	0,036056	3-isopropylmalate dehydratase
5372	A0A3B6MQW8|A0A3B6MQW8_WHEAT	0.83	0,030551	Ferrochelatase

## Sheet: Table S3_Comon protein_leaves 8
TableS3. Common significantly regulated proteins expressed in leaves under 4 and 8 days drought stress
Ratio = the average fold-change ( >1.2 or <0.83) in response to drought stress relative to the control. Significant 20%
P-value= Probability value obtained from a Student’s t-test comparing the fold changes between the drought stress and the control ( P-value < 0.01).
Protein.Group 8d/4d	Accession	FC_8 d	SD	FC_4 d	SD	Description
205/161	A0A3B6B1T9|A0A3B6B1T9_WHEAT	0,66	0,03	0,62	0,015275	Elongation factor G chloroplastic
368/462	A0A3B6TV37|A0A3B6TV37_WHEAT	2,38	0,160728	2,1	0,130128	Amine oxidase domain-containing protein
208/151	A0A3B6NMG8|A0A3B6NMG8_WHEAT	1,24	0,060828	1,26	0,058595	Enoyl reductase (ER) domain-containing protein
672/289	A0A3B6TX84|A0A3B6TX84_WHEAT	0,64	0,043589	0,76	0,020817	Mg-protoporphyrin IX chelatase
652/703	W5CQ97|W5CQ97_WHEAT	2,19	0,063509	1,45	0,125831	Cysteine proteinase inhibitor
1018/2373	A0A3B6MQV6|A0A3B6MQV6_WHEAT	0,53	0,025166	0,64	0,076376	ACT domain-containing protein
1237/93	Q41579|Q41579_WHEAT	5,22	1,207325	3,42	0,725695	Rab protein
956/998	A0A3B6FEW2|A0A3B6FEW2_WHEAT	0,72	0,034641	0,68	0,026458	1-deoxy-D-xylulose-5-phosphate reductoisomerase
764/615	A0A3B6AZG5|A0A3B6AZG5_WHEAT	0,7	0,045092	0,72	0,025166	PdxS/SNZ N-terminal domain-containing protein OS=Triticum aestivum OX=4565 PE=3 SV=1
358/ 301	A0A3B6HQW7|A0A3B6HQW7_WHEAT	0,8	0,025166	0,83	0,017321	Small ribosomal subunit protein bS1c
769/ 585	A0A3B6TT11|A0A3B6TT11_WHEAT	1,42	0,116762	1,3	0,035119	EF-hand domain-containing protein OS=Triticum aestivum OX=4565 PE=4 SV=1
962/ 1069	A0A3B6SFH1|A0A3B6SFH1_WHEAT	2,94	0,430155	4,36	0,817088	Peroxidase OS=Triticum aestivum OX=4565 PE=3 SV=1
921/ 792	sp|P17933|RR2_WHEAT	0,51	0,070946	0,62	0,036056	Small ribosomal subunit protein uS2c OS=Triticum aestivum OX=4565 GN=rps2 PE=3 SV=2
1724/ 2484	A0A3B6TMV0|A0A3B6TMV0_WHEAT	0,59	0,06245	256	0	Probable alanine--tRNA ligase chloroplastic OS=Triticum aestivum OX=4565 PE=3 SV=1
877/ 496	A0A3B6MJX3|A0A3B6MJX3_WHEAT	1,43	0,10504	1,31	0,090738	RRM domain-containing protein OS=Triticum aestivum OX=4565 PE=4 SV=1
1037/ 931	A0A3B5Z682|A0A3B5Z682_WHEAT	1,43	0,061101	1,24	0,043589	Nucleoside diphosphate kinase OS=Triticum aestivum OX=4565 PE=3 SV=1
1835/ 1486	A0A3B6TQF2|A0A3B6TQF2_WHEAT	1,86	0,277369	1,22	0,068069	PsbP C-terminal domain-containing protein
2587/ 1790	A0A3B6TPI1|A0A3B6TPI1_WHEAT	3,75	0,325167	3,45	0,801311	Uncharacterized protein OS=Triticum aestivum OX=4565 PE=3 SV=1
1747/ 1605	A0A3B6AYW4|A0A3B6AYW4_WHEAT	1,34	0,028868	1,55	0,118462	NAD(P)-binding domain-containing protein OS=Triticum aestivum OX=4565 PE=4 SV=1
1821/ 1298	Q8S9H0|Q8S9H0_WHEAT	1,85	0,170098	1,88	0,306649	Temperature stress-induced lipocalin OS=Triticum aestivum OX=4565 GN=Tatil PE=2 SV=1
931/ 604	sp|Q95H61|RR4_WHEAT	0,59	0,076376	0,54	0,041633	Small ribosomal subunit protein uS4c
1579/ 1573	A0A3B5Z457|A0A3B5Z457_WHEAT	2,64	0,310698	5,99	1,368405	Uncharacterized protein
2227/ 1446	A0A3B6EGF0|A0A3B6EGF0_WHEAT	1,92	0,165227	1,91	0,204042	PLAT domain-containing protein
1951/ 1798	A0A024CKY0|A0A024CKY0_WHEAT	3,02	0,507445	2,97	0,475955	LEA protein
2153/ 2651	A0A3B6B5U2|A0A3B6B5U2_WHEAT	3,46	0,542494	3,04	0,772722	Pectinesterase inhibitor domain-containing protein
1145/ 852	W5EWD3|W5EWD3_WHEAT	0,59	0,07	0,69	0,058595	60S ribosomal protein L34
1465/ 1114	A0A3B6BZ85|A0A3B6BZ85_WHEAT	1,26	0,066583	1,35	0,08	TPM domain-containing protein
1149/ 808	W5DS33|W5DS33_WHEAT	0,74	0,058595	0,73	0,051316	40S ribosomal protein S16
1836/ 1519	A0A3B6B194|A0A3B6B194_WHEAT	1,41	0,028868	1,56	0,141539	PLAT domain-containing protein
2273/ 2044	A0A3B5ZS33|A0A3B5ZS33_WHEAT	3,99	0,303535	1,76	0,160728	Uncharacterized protein
2894/ 1969	A0A3B6LVZ5|A0A3B6LVZ5_WHEAT	1,48	0,115326	1,44	0,077675	Chaperonin-like RbcX protein
2425/1447	A0A3B6LUF1|A0A3B6LUF1_WHEAT	2,22	0,351331	5,2	1,370657	Dehydrin
2052/ 1408	A0A3B6AQ47|A0A3B6AQ47_WHEAT	1,68	0,112398	1,34	0,092916	Stress-response A/B barrel domain-containing protein
2920/ 1838	A0A3B6QJL9|A0A3B6QJL9_WHEAT	4,28	1,254073	5,38	1,310204	Dehydrin
2635/ 2084	A0A3B6KRU5|A0A3B6KRU5_WHEAT	1,74	0,100167	1,58	0,151438	EF-hand domain-containing protein
2302/ 2031	sp|Q95H62|RR14_WHEAT	0,66	0,046188	0,52	0,028868	Small ribosomal subunit protein uS14c
3141/ 1492	A0A3B5XXY0|A0A3B5XXY0_WHEAT	3,69	0,361156	2,53	0,185562	Uncharacterized protein
2625/ 1958	Q3BER7|Q3BER7_WHEAT	4,9	0,78	3,6	0,16563	Genome assembly chromosome
3210/ 2836	A0A3B6C5E1|A0A3B6C5E1_WHEAT	1,79	0,168226	1,42	0,126623	MD-2-related lipid-recognition domain-containing protein
3051/ 2175	A0A3B6CIH7|A0A3B6CIH7_WHEAT	3	0,208087	4,31	0,836441	Barwin domain-containing protein
2248	A0A3B6FGR1|A0A3B6FGR1_WHEAT	3,68	0,913291	2,02	0,463177	Non-specific lipid-transfer protein

## Sheet: Table S4_Proteins_roots_8d
TableS4. Differentially expressed Root proteins under 8 days drought stress
Ratio = the average fold-change ( >1.2 or <0.83) in response to drought stress relative to the control. Significant 20%
P-value= Probability value obtained from a Student’s t-test comparing the fold changes between the drought stress and the control ( P-value < 0.01).
Protein.Group	Accession	log2_FC(DR/CR)	SD	Protein Description
		UP-regulated
4717	A0A3B6FZZ3|A0A3B6FZZ3_WHEAT	1,2	0,043589	Peptidase A1 domain-containing protein
5933	W5AJZ4|W5AJZ4_WHEAT	1,2	0,026458	Golgi apparatus membrane protein TVP23
773	A0A3B6KFK3|A0A3B6KFK3_WHEAT	1,21	0,023094	glucan endo-1 3-beta-D-glucosidase
629	A0A3B6MV72|A0A3B6MV72_WHEAT	1,21	0,034641	NAD-dependent epimerase/dehydratase domain-containing protein
2103	A0A3B5ZYH9|A0A3B5ZYH9_WHEAT	1,21	0,034641	AAA+ ATPase domain-containing protein
5948	A0A3B6B0U0|A0A3B6B0U0_WHEAT	1,21	0,035119	Aldose 1-epimerase
5728	A0A3B6TMQ2|A0A3B6TMQ2_WHEAT	1,21	0,046188	THIF-type NAD/FAD binding fold domain-containing protein
459	A0A3B6C304|A0A3B6C304_WHEAT	1,22	0,030551	UDP-arabinopyranose mutase
50	A0A1D6S518|A0A1D6S518_WHEAT	1,23	0,045826	UTP-glucose-1-phosphat uridiltransferase
733	A0A3B6MVW8|A0A3B6MVW8_WHEAT	1,23	0,055678	CCT-beta
3321	A0A3B6QB08|A0A3B6QB08_WHEAT	1,23	0,065574	Rhodanese domain-containing protein
7498	A0A3B6QND8|A0A3B6QND8_WHEAT	1,23	0,005774	Uncharacterized protein
1	A0A3B6MJZ2|A0A3B6MJZ2_WHEAT	1,24	0,068069	5-methyltetrahydropteroyltriglutamate--homocysteine S-methyltransferase
1037	A0A3B6GTN8|A0A3B6GTN8_WHEAT	1,24	0,015275	Long-chain-fatty-acid--CoA ligase
4413	A0A3B6KU54|A0A3B6KU54_WHEAT	1,24	0,075498	Uncharacterized protein
4598	A0A3B6NTW7|A0A3B6NTW7_WHEAT	1,25	0,050332	BSD domain-containing protein
5293	A0A3B6QH43|A0A3B6QH43_WHEAT	1,25	0,015275	Peptidase A1 domain-containing protein
7885	A0A3B6EJS5|A0A3B6EJS5_WHEAT	1,26	0,01	Leucine-rich repeat-containing N-terminal plant-type domain-containing protein
2715	C0KWE8|C0KWE8_WHEAT	1,29	0,051316	Glucose-1-phosphate adenylyltransferase
2282	A0A3B6H1W1|A0A3B6H1W1_WHEAT	1,3	0,066583	Alpha-1 4 glucan phosphorylase
5422	A0A3B6C0E7|A0A3B6C0E7_WHEAT	1,3	0,066583	Stress-related protein
3037	A0A3B6FPL5|A0A3B6FPL5_WHEAT	1,32	0,081854	Peptidase M28 domain-containing protein
6411	A0A3B6GS01|A0A3B6GS01_WHEAT	1,32	0,075056	ATP-dependent RNA helicase
3103	Q56TP7|Q56TP7_WHEAT	1,33	0,076376	Beta-expansin TaEXPB5
4795	sp|P93594|AMYB_WHEAT	1,33	0,011547	Beta-amylase Tri a 17
4466	A0A3B6QPJ7|A0A3B6QPJ7_WHEAT	1,33	0,043589	Xyloglucan endotransglucosylase/hydrolase
323	A0A3B6QHZ1|A0A3B6QHZ1_WHEAT	1,34	0,049329	Annexin
1472	A0A3B5Y318|A0A3B5Y318_WHEAT	1,35	0,075719	Uncharacterized protein
2398	A0A3B6CGE3|A0A3B6CGE3_WHEAT	1,35	0,040415	Carboxypeptidase
7662	A0A3B6QE23|A0A3B6QE23_WHEAT	1,35	0,077675	Protein phosphatase
2594	A0A3B6QBD5|A0A3B6QBD5_WHEAT	1,36	0,075719	Carboxypeptidase
5306	A0A3B6TZM5|A0A3B6TZM5_WHEAT	1,36	0,075719	Dirigent protein
6239	A0A3B6TQ55|A0A3B6TQ55_WHEAT	1,36	0,1	Thaumatin-like protein
2824	A0A3B6EJL6|A0A3B6EJL6_WHEAT	1,37	0,065574	3-hydroxyisobutyryl-CoA hydrolase
7883	A0A3B6EN53|A0A3B6EN53_WHEAT	1,37	0,112398	Peptidase A1 domain-containing protein
5591	A0A3B6I1W0|A0A3B6I1W0_WHEAT	1,39	0,015275	Uncharacterized protein
2094	A0A3B6GYN9|A0A3B6GYN9_WHEAT	1,4	0,063509	NADP-dependent oxidoreductase domain-containing protein
4244	A0A3B6B5I5|A0A3B6B5I5_WHEAT	1,4	0,080208	Glycosyltransferase
4324	A0A3B6KJ77|A0A3B6KJ77_WHEAT	1,4	0,111355	DOMON damain-containg protein
7528	A0A3B6JJT6|A0A3B6JJT6_WHEAT	1,4	0,072342	Rab3 GTPase-activating protein catalytic subunit
3608	A0A3B5Y7C6|A0A3B5Y7C6_WHEAT	1,41	0,035119	GBF-interacting protein 1 N-terminal domain-containing protein
6492	A0A2X0S3K1|A0A2X0S3K1_WHEAT	1,41	0,058595	Genome assembly chromosome: II
2842	A0A3B6QC26|A0A3B6QC26_WHEAT	1,43	0,10583	Suppressor of forked domain-containing protein
5924	A0A3B6IMR5|A0A3B6IMR5_WHEAT	1,43	0,077675	VOC domain-containing protein
3317	A0A3B5ZUG5|A0A3B5ZUG5_WHEAT	1,45	0,083267	Uncharacterized protein
4163	Q6EZE8|Q6EZE8_WHEAT	1,47	0,127671	Sucrose-phosphate synthase
6685	A0A3B6C6Q5|A0A3B6C6Q5_WHEAT	1,48	0,045092	Uncharacterized protein
4649	A0A1D6ACE1|A0A1D6ACE1_WHEAT	1,48	0,095044	UspA domain-containing protein
1068	Q8RW00|Q8RW00_WHEAT	1,49	0,072342	Glutathione S-transferase
7795	A0A3B6KRU5|A0A3B6KRU5_WHEAT	1,51	0,113725	EF-hand domain-containing protein
6845	Q6R326|Q6R326_WHEAT	1,51	0,130512	S-like RNase
3417	Q9ZR84|Q9ZR84_WHEAT	1,52	0,095044	Pollen allergen homolog
5768	A0A3B5Y3M3|A0A3B5Y3M3_WHEAT	1,52	0,1253	TraB domain-containing protein
1815	A0A3B5XYS8|A0A3B5XYS8_WHEAT	1,55	0,17673	Uncharacterized protein
7639	A0A3B6HRT9|A0A3B6HRT9_WHEAT	1,55	0,06245	X8 domain-containing protein
2301	A0A3B6N1C1|A0A3B6N1C1_WHEAT	1,56	0,090185	GRAM domain-containing protein
419	A0A3B6NTT8|A0A3B6NTT8_WHEAT	1,58	0,061101	Annexin
1133	A0A3B6FIG0|A0A3B6FIG0_WHEAT	1,58	0,136137	Glutamate decarboxylase
2059	A0A3B6NVV3|A0A3B6NVV3_WHEAT	1,59	0,140119	Uncharacterized protein
4177	Q6RUJ0|Q6RUJ0_WHEAT	1,59	0,162891	Glutamine synthetase
6266	A0A3B6JN22|A0A3B6JN22_WHEAT	1,6	0,108167	Cysteine proteinase inhibitor
642	A0A3B6GMS8|A0A3B6GMS8_WHEAT	1,61	0,015275	PH domain-containing protein
4039	A0A3B6QE56|A0A3B6QE56_WHEAT	1,61	0,164621	glutathione transferase
5408	A0A3B6CH25|A0A3B6CH25_WHEAT	1,61	0,135769	Aspergillus nuclease S1
6315	A0A3B6JEN2|A0A3B6JEN2_WHEAT	1,61	0,147309	Uncharacterized protein
4749	A0A3B6NRZ1|A0A3B6NRZ1_WHEAT	1,62	0,142945	Phytocyanin domain-containing protein
171	A0A3B6IR32|A0A3B6IR32_WHEAT	1,64	0,072111	Uncharacterized protein
3762	A0A3B5YXG0|A0A3B5YXG0_WHEAT	1,64	0,064291	Uncharacterized protein
1332	A0A3B6TNY0|A0A3B6TNY0_WHEAT	1,66	0,011547	Pyruvate dehydrogenase E1 component subunit alpha
1081	A0A3B6KN68|A0A3B6KN68_WHEAT	1,66	0,049329	Glutathione S-transferase
2674	A0A3B6SBW6|A0A3B6SBW6_WHEAT	1,78	0,136137	Peroxidase
6641	A0A3B5YZY7|A0A3B5YZY7_WHEAT	1,79	0,157162	CNNM transmembrane domain-containing protein
1463	A0A3B6B6I4|A0A3B6B6I4_WHEAT	1,8	0,239653	Uncharacterized protein
5903	A0A3B6RL30|A0A3B6RL30_WHEAT	1,81	0,215019	Glycosyltransferase
1123	A0A3B5ZYP0|A0A3B5ZYP0_WHEAT	1,9	0,295127	FAD-binding PCMH-type domain-containing protein
2432	A0A3B5Z457|A0A3B5Z457_WHEAT	1,92	0,195021	Uncharacterized protein
2819	A0A3B6LVK0|A0A3B6LVK0_WHEAT	2,02	0,270062	GRAM domain-containing protein
2943	A0A3B6ARC4|A0A3B6ARC4_WHEAT	2,12	0,125033	transketolase
6824	A0A3B6TGL7|A0A3B6TGL7_WHEAT	2,14	0,135031	Bifunctional inhibitor/plant lipid transfer protein/seed storage helical domain-containing protein
3898	A0A3B6GR62|A0A3B6GR62_WHEAT	2,19	0,334066	galactinol--sucrose galactosyltransferase
3997	W5D1G6|W5D1G6_WHEAT	2,23	0,291947	Uncharacterized protein
5606	Q3BER7|Q3BER7_WHEAT	2,28	0,169214	Genome assembly chromosome: II
6837	A0A3B6IUX7|A0A3B6IUX7_WHEAT	2,36	0,350428	Uncharacterized protein
2643	A0A3B6QLW3|A0A3B6QLW3_WHEAT	2,69	0,463609	Dehydrin
2378	W5GW81|W5GW81_WHEAT	2,87	0,469361	Salt-induced YSK2 dehydrin 3
5133	A0A3B6JIQ3|A0A3B6JIQ3_WHEAT	3,01	0,485215	VOC domain-containing protein
6262	A0A3B6NL32|A0A3B6NL32_WHEAT	3,2	0,697639	Uncharacterized protein
6288	A0A3B6GQB3|A0A3B6GQB3_WHEAT	3,47	0,648408	Uncharacterized protein
3755	A0A3B6GSQ6|A0A3B6GSQ6_WHEAT	3,53	0,321921	glutathione transferase
4788	A0A3B6GVC0|A0A3B6GVC0_WHEAT	3,64	0,690097	Uncharacterized protein
3556	A0A3B6NVH9|A0A3B6NVH9_WHEAT	3,66	0,600999	Dehydrin
5588	A0A3B6RL18|A0A3B6RL18_WHEAT	3,96	1,235273	SMP domain-containing protein
2706	A0A024CKY0|A0A024CKY0_WHEAT	4,56	0,960156	LEA protein
4800	A0A3B6QLV9|A0A3B6QLV9_WHEAT	4,83	1,236783	Uncharacterized protein
3421	A0A3B6LV66|A0A3B6LV66_WHEAT	4,86	0,58731	ADF-H domain-containing protein
2134	A0A3B5Y545|A0A3B5Y545_WHEAT	5,34	1,44521	Uncharacterized protein
2062	A0A3B6FPL0|A0A3B6FPL0_WHEAT	5,65	0,779487	Malic enzyme
2676	A0A3B6LUF1|A0A3B6LUF1_WHEAT	5,79	1,586642	Dehydrin
2803	A0A3B6PRE6|A0A3B6PRE6_WHEAT	10,93	6,248816	Dehydrin
2463	A0A3B6HPE1|A0A3B6HPE1_WHEAT	12,43	3,905232	Uncharacterized protein
1076	A0A3B6LSK1|A0A3B6LSK1_WHEAT	13,59	2,923599	Dehydrin
		Down-regulated
2755	C6ETA8|C6ETA8_WHEAT	0,39	0,07	Peroxidase
1863	A0A3B6NQQ3|A0A3B6NQQ3_WHEAT	0,43	0,098658	Metal-dependent protein hydrolase
5276	A0A3B5ZPY0|A0A3B5ZPY0_WHEAT	0,48	0,060277	Dirigent protein
971	W5CWR9|W5CWR9_WHEAT	0,5	0,015275	NADP-dependent oxidoreductase domain-containing protein
6653	A0A3B6B968|A0A3B6B968_WHEAT	0,56	0,051316	allantoinase
7310	A0A3B6JR26|A0A3B6JR26_WHEAT	0,57	0,088882	Major facilitator superfamily (MFS) profile domain-containing protein
942	A0A3B6LT83|A0A3B6LT83_WHEAT	0,59	0,080829	FAD-binding PCMH-type domain-containing protein
107	A0A3B6MXA4|A0A3B6MXA4_WHEAT	0,62	0,085049	Lipoxygenase
2262	A0A3B6STX3|A0A3B6STX3_WHEAT	0,62	0,023094	Phospholipase D
6839	A0A1D5S567|A0A1D5S567_WHEAT	0,62	0,040415	Thioredoxin
2882	A0A3B5ZUZ9|A0A3B5ZUZ9_WHEAT	0,64	0,07	Expansin
207	A0A3B6I0Z1|A0A3B6I0Z1_WHEAT	0,65	0,075056	Lipoxygenase
856	A0A3B6QKV1|A0A3B6QKV1_WHEAT	0,65	0,032146	O-methyltransferase domain-containing protein
6175	A0A3B6LKB0|A0A3B6LKB0_WHEAT	0,65	0,028868	Serine aminopeptidase S33 domain-containing protein
1156	A0A3B6GRW0|A0A3B6GRW0_WHEAT	0,66	0,020817	SGT1
5770	A0A3B6ASX5|A0A3B6ASX5_WHEAT	0,66	0,058595	BSD domain-containing protein
2352	A0A3B6TZM1|A0A3B6TZM1_WHEAT	0,67	0,041633	Protein kinase domain-containing protein
5617	A0A3B6ASF3|A0A3B6ASF3_WHEAT	0,67	0,037859	cinnamyl-alcohol dehydrogenase
6536	A0A3B6H1Z9|A0A3B6H1Z9_WHEAT	0,67	0,020817	AB hydrolase-1 domain-containing protein
7366	A0A3B6GZ24|A0A3B6GZ24_WHEAT	0,67	0,035119	chitinase
2100	A0A3B6MPD0|A0A3B6MPD0_WHEAT	0,69	0,056862	Peroxidase
2912	A0A3B6RHN6|A0A3B6RHN6_WHEAT	0,7	0,037859	Caffeoyl-CoA
4276	Q5BQ31|Q5BQ31_WHEAT	0,7	0,040415	Serine/threonine protein kinase
7989	A0A3B6DF55|A0A3B6DF55_WHEAT	0,7	0,015275	HMA domain-containing protein
8031	A0A3B6PRL5|A0A3B6PRL5_WHEAT	0,7	0,005774	Nicastrin
106	G5DFC5|G5DFC5_WHEAT	0,72	0,01	14-3-3 protein
7667	A0A3B6PIJ8|A0A3B6PIJ8_WHEAT	0,72	0,055076	Protein kinase domain-containing protein
7635	A0A3B6C228|A0A3B6C228_WHEAT	0,72	0,036056	O-fucosyltransferase family protein
234	A0A3B6SN06|A0A3B6SN06_WHEAT	0,73	0,051316	Phosphoenolpyruvate carboxylase
158	A0A3B5Z2H5|A0A3B5Z2H5_WHEAT	0,73	0,045826	6-phosphogluconate dehydrogenase, decarboxylating
4957	Q9ZRI1|Q9ZRI1_WHEAT	0,73	0,07	p34cdc2
276	A0A3B6LSY3|A0A3B6LSY3_WHEAT	0,74	0,023094	Lipoxygenase
1323	A0A3B6QAN7|A0A3B6QAN7_WHEAT	0,74	0,032146	Nitrate reductase
3476	A0A3B6PIK9|A0A3B6PIK9_WHEAT	0,74	0,020817	HMA domain-containing protein
4999	W4ZTR0|W4ZTR0_WHEAT	0,74	0,020817	Pectinesterase catalytic domain-containing protein
4449	A0A3B6TLU6|A0A3B6TLU6_WHEAT	0,74	0,037859	Glycosyltransferase
2711	A0A1D6B0F9|A0A1D6B0F9_WHEAT	0,75	0,036056	Protein LURP-one-related 15
6730	A0A3B6JNR6|A0A3B6JNR6_WHEAT	0,75	0,049329	Uncharacterized protein
1624	A0A3B6IMY5|A0A3B6IMY5_WHEAT	0,76	0,025166	PCI domain-containing protein
2807	A0A1D6CTX7|A0A1D6CTX7_WHEAT	0,77	0,030551	Protein kinase domain-containing protein
3754	A0A3B6DNN9|A0A3B6DNN9_WHEAT	0,77	0,037859	NAD-dependent epimerase/dehydratase domain-containing protein
300	A0A3B6RKK0|A0A3B6RKK0_WHEAT	0,78	0,040415	6-phosphogluconate dehydrogenase, decarboxylating
3092	A0A3B6BXU8|A0A3B6BXU8_WHEAT	0,78	0,017321	Nicotianamine synthase
4569	A0A3B6NUD3|A0A3B6NUD3_WHEAT	0,78	0,030551	phosphoglycerate mutase (2 3-diphosphoglycerate-dependent)
399	A0A3B6NRW7|A0A3B6NRW7_WHEAT	0,79	0,055076	tripeptidyl-peptidase II
1950	A0A3B6PJQ1|A0A3B6PJQ1_WHEAT	0,79	0,005774	Alkaline/neutral invertase
1900	A0A3B5ZP40|A0A3B5ZP40_WHEAT	0,79	0,01	Uncharacterized protein
1855	A0A3B6LIS0|A0A3B6LIS0_WHEAT	0,8	0,011547	L-ascorbate peroxidase
108	A0A3B6RS92|A0A3B6RS92_WHEAT	0,81	0,025166	Histidine kinase/HSP90-like ATPase domain-containing protein
3345	A0A3B6S8U1|A0A3B6S8U1_WHEAT	0,81	0,02	ATP-dependent 6-phosphofructokinase
5893	A0A3B6TN30|A0A3B6TN30_WHEAT	0,81	0,040415	Fe2
5220	A0A3B6EK95|A0A3B6EK95_WHEAT	0,81	0,030551	6-phosphogluconate dehydrogenase NADP-binding domain-containing protein
5773	A0A3B5YZY9|A0A3B5YZY9_WHEAT	0,81	0,043589	L-gulonolactone oxidase
769	A0A077RW30|A0A077RW30_WHEAT	0,83	0,020817	Cysteine synthase
1108	A0A3B6MZJ5|A0A3B6MZJ5_WHEAT	0,83	0,040415	Lysine--tRNA ligase
2873	A0A3B6PP36|A0A3B6PP36_WHEAT	0,83	0,015275	Uncharacterized protein

## Sheet: Table S5_Common_proteins_roots_
TableS5. Common significantly regulated proteins expressed in both roots and leaves under 8 days drought stress
Ratio = the average fold-change ( >1.2 or <0.83) in response to drought stress relative to the control. Significant > 20%
P-value= Probability value obtained from a Student’s t-test comparing the fold changes between the drought stress and the control ( P-value < 0.01).
Accession	Protein Group Leaves	Protein Group Roots	Log2_FC(DL/CL) Leaves	SD	Log2_FC(DL/CL) Roots	SD	Description
UP-regulated
A0A024CKY0|A0A024CKY0_WHEAT	1951	2706	3,02	0,507445	4,56	0,960156	LEA protein
A0A3B6GMS8|A0A3B6GMS8_WHEAT	492	642	2,11	0,180831	1,61	0,015275	PH domain-containing protein
A0A1D5UH46|A0A1D5UH46_WHEAT	2732	5948	1,25	0,020817	1,21	0,354	Aldose 1-epimerase
A0A3B5Y545|A0A3B5Y545_WHEAT	1148	2134	2,37	0,61403	5,34	1,44521	Uncharacterized protein
A0A3B5Z457|A0A3B5Z457_WHEAT	1579	2432	2,64	0,310698	1,92	0,195021	Uncharacterized protein
A0A3B6CG59|A0A3B6CG59_WHEAT	2625	5606	4,9	0,459239	2,28	0,25696	Barwin domain-containing protein
A0A3B6HPE1|A0A3B6HPE1_WHEAT	2570	2463	2,28	0,100167	12,43	3,905232	Uncharacterized protein
A0A3B6KRU5|A0A3B6KRU5_WHEAT	2635	7795	1,74	0,393107	1,51	0,113725	EF-hand domain-containing protein
A0A3B6LSK1|A0A3B6LSK1_WHEAT	2077	1076	2,67	0,351331	13,59	2,923599	Dehydrin
A0A3B6LUF1|A0A3B6LUF1_WHEAT	2425	2676	2,22	0,351331	5,79	1,586642	Dehydrin
A0A3B6LV66|A0A3B6LV66_WHEAT	4670	3421	3,38	0,4893	4,86	0,58731	ADF-H domain-containing protein
A0A3B6LVG3|A0A3B6LVG3_WHEAT	2635	7795	1,74	0,35963	1,51	0,2946	EF-hand domain-containing protein
A0A3B6MXM2|A0A3B6MXM2_WHEAT	2077	1076	2,67	0,4893	13,59	0,4769	Dehydrin
A0A3B6NL32|A0A3B6NL32_WHEAT	5669	6262	1,93	0,315753068	3,2	0,697639	Uncharacterized protein
A0A3B6QJL9|A0A3B6QJL9_WHEAT	2920	3556	4,28	1,254073363	3,66	0,956	Dehydrin
A0A3B6QLV9|A0A3B6QLV9_WHEAT	3591	4800	3,05	0,58380933	4,83	1,236783	Uncharacterized protein
A0A3B6QLW3|A0A3B6QLW3_WHEAT	1256	2643	13,83	12,41921495	2,69	0,463609	Dehydrin
Q3BER7|Q3BER7_WHEAT	2625	5606	4,9	0,78	2,28	0,169214	Genome assembly chromosome: II
Q6R326|Q6R326_WHEAT	4810	6845	2,7	0,436615773	1,51	0,130512	S-like RNase
W5GW81|W5GW81_WHEAT	1325	2378	2,67	0,431547603	2,87	0,130512	Salt-induced YSK2 dehydrin
DOWN-regulated
A0A3B6NRW7|A0A3B6NRW7_WHEAT	760	399	0,39	0,060828	0,79	0,055076	tripeptidyl-peptidase II
A0A3B6MZJ5|A0A3B6MZJ5_WHEAT	1737	1108	0,69	0,060828	0,83	0,040415	Lysine--tRNA ligase
G5DFC5|G5DFC5_WHEAT	192	106	0,8	0,026458	0,72	0,026458	14-3-3 protein
A0A1D6B0F9|A0A1D6B0F9_WHEAT	3759	2711	0,72	0,045826	0,75	0,036056	Protein LURP-one-related 15
Opposite regulation patterns
A0A3B6GSQ6|A0A3B6GSQ6_WHEAT	1573	3755	0,53	0,055076	3,53	0,321921	glutathione transferase
A0A096UL77|A0A096UL77_WHEAT	192	106	1,25	0,2963	0,72	0,389	Genome assembly chromosome: II

## Sheet: Table S6_Control peptides
Table S6. List of native extracellular root peptides under normal conditions
Accession	Peptide	Length	Description
A0A3B6HZ58	KAGFAGDDAPRAVFPSIVG	19	Actin
A0A3B6MYB6	AADIPVPQVEVAADAAVDTPAAKPA	25	H15 domain-containing protein
A0A1D5UKX4	SQSDYISIPVEGPYKPA	17	Adenosylhomocysteinase
A0A3B6MYB6	AADIPVPQVEVAADAAVDTPAAKPAKAPK	29	H15 domain-containing protein
A0A3B6HZ58	VSHTVPIYEGYALPH	15	Actin
A0A3B6D8N6	WGHGAGGGGGLGYGENGGDASNKYN	25	Uncharacterized protein
A0A3B6LHY3	DAADLIEKLVTEKTA	15	Acyl carrier protein
A0A3B6HZ58	FAGDDAPRAVFPSIVG	16	Actin
A0A3B6HZ58	FAGDDAPRAVFPSIVGRP	18	Actin
A0A3B6HZ58	RVAPEEHPVLLTEAPLNPK	19	Actin
Q45NB6	LTDSTEKIIAEY	12	Glutamine synthetase
sp	YEEIVKEVSSY	11	Elongation factor 1-alpha
A0A3B6HZ58	GFAGDDAPRAVFPS	14	Actin
A0A3B6QIZ3	RFVIGGPHGDAG	12	S-adenosylmethionine synthase
A0A3B6TID0	SAAVETVEAAATGELLDKSVN	21	transketolase
A0A3B6HZ58	FYNELRVAPEEHPVLLTEAPLNPK	24	Actin
A0A3B6HZ58	FAGDDAPRAVFPS	13	Actin
W5C732	AAPGGGSSLGYLFGGK	16	Genome assembly chromosome: II
A0A3B6HZ58	DSGDGVSHTVPIYEGY	16	Actin
F4Y595	TSGFSLEDPNTFGTRIH	17	Heat shock protein 90
sp	VYKIGGIGTVPVGRVE	16	Elongation factor 1-alpha
A0A3B6B789	YGTENGKDYW	10	Oryzain alpha chain
A0A1D5URS1	AQSEYISIPVEGPYKPA	17	Adenosylhomocysteinase OS=Triticum aestivum
Q41518	AFSQYGEILDAK	12	Single-stranded nucleic acid binding protein
A0A3B6HZ58	DSGDGVSHTVPIYEGYALPH	20	Actin
A0A3B6AZ35	VDHQVGGSGATWATSGGYDSWS	22	Phytocyanin domain-containing protein
A0A3B6B789	AVGYGTENGKDYW	13	Oryzain alpha chain
W5GYX5	APIKIGINGF	10	Glyceraldehyde-3-phosphate dehydrogenase
A0A3B6NS36	NFNLEEQAKVIVAPR	15	RmlD-like substrate binding domain-containing protein
A0A3B6HZ58	IWHHTFYNE	9	Actin OS=Triticum aestivum OX=4565 PE=3 SV=1
A0A3B6HZ58	RVAPEEHPVLLTEAPLNPKAN	21	Actin OS=Triticum aestivum OX=4565 PE=3 SV=1
A0A3B6LHY3	AADLIEKLVTEKTA	14	Acyl carrier protein OS=Triticum aestivum OX=4565 PE=3 SV=1
A0A3B6CE50	SQSDYISIPIEGPYKPA	17	Adenosylhomocysteinase OS=Triticum aestivum OX=4565 PE=3 SV=1
A0A3B6RAN8	MQIFVKTLTGKT	12	Ubiquitin-like domain-containing protein OS=Triticum aestivum OX=4565 PE=4 SV=1
Q93XQ6	IYGEKFADEKF	11	Peptidyl-prolyl cis-trans isomerase OS=Triticum aestivum OX=4565 GN=CyP2 PE=2 SV=1
A0A3B6MZI6	DPQVTEEQIQRDL	13	UDP-glucose 6-dehydrogenase OS=Triticum aestivum OX=4565 PE=3 SV=1
A0A3B5ZNI6	FDTSNWIPAHP	11	BURP domain-containing protein OS=Triticum aestivum OX=4565 PE=4 SV=1
A0A3B6B789	TENGKDYWLVR	11	Oryzain alpha chain OS=Triticum aestivum OX=4565 PE=3 SV=1
W5I035	AVADVDELITKAA	13	Ribosomal protein S13/S15 N-terminal domain-containing protein OS=Triticum aestivum OX=4565 PE=3 SV=1
A0A3B6PND7	GGEVGAASSLAPKIGPL	17	Ribosomal protein L11 N-terminal domain-containing protein OS=Triticum aestivum OX=4565 PE=3 SV=1
A0A3B6RAN8	KTITLEVESSDTIDNVKA	18	Ubiquitin-like domain-containing protein OS=Triticum aestivum OX=4565 PE=4 SV=1
A0A3B6MS37	AEDELKNAVGLVRPV	15	Uncharacterized protein OS=Triticum aestivum OX=4565 PE=3 SV=1
Q45NB6	IAETTILWKP	10	Glutamine synthetase OS=Triticum aestivum OX=4565 GN=GS1 PE=2 SV=1
A0A3B6HZ58	AVFPSIVGRPR	11	Actin OS=Triticum aestivum OX=4565 PE=3 SV=1
A0A3B6HZ58	RVAPEEHPVLL	11	Actin OS=Triticum aestivum OX=4565 PE=3 SV=1
sp	STNLDWYKGPT	11	Elongation factor 1-alpha OS=Triticum aestivum OX=4565 GN=TEF1 PE=2 SV=1
sp	HINIVVIGHVD	11	Elongation factor 1-alpha OS=Triticum aestivum OX=4565 GN=TEF1 PE=2 SV=1
A0A3B6RAN8	ITLEVESSDTIDNVKA	16	Ubiquitin-like domain-containing protein OS=Triticum aestivum OX=4565 PE=4 SV=1
A0A3B6ELC9	RSIVGATLEVIQK	13	TRASH domain-containing protein OS=Triticum aestivum OX=4565 PE=3 SV=1
A0A3B6HZ58	REIVRDIKEKL	11	Actin OS=Triticum aestivum OX=4565 PE=3 SV=1
A0A3B6HZ58	VPIYEGYALPH	11	Actin OS=Triticum aestivum OX=4565 PE=3 SV=1
A0A3B5ZZG7	LALNIAEKGFPISVYN	16	6-phosphogluconate dehydrogenase decarboxylating OS=Triticum aestivum OX=4565 PE=3 SV=1
A0A3B6MZI6	VPVKTAEAIEKIL	13	UDP-glucose 6-dehydrogenase OS=Triticum aestivum OX=4565 PE=3 SV=1
sp	VVETFATYPPLGRF	14	Elongation factor 1-alpha OS=Triticum aestivum OX=4565 GN=TEF1 PE=2 SV=1
A0A3B6B789	VAAVGYGTENGKDYW	15	Oryzain alpha chain OS=Triticum aestivum OX=4565 PE=3 SV=1
sp	TGHLIYKL	8	Elongation factor 1-alpha OS=Triticum aestivum OX=4565 GN=TEF1 PE=2 SV=1
A0A3B6B789	VGYGTENGKDYW	12	Oryzain alpha chain OS=Triticum aestivum OX=4565 PE=3 SV=1
A0A3B6MS37	ITLNAEDELKNAVG	14	Uncharacterized protein OS=Triticum aestivum OX=4565 PE=3 SV=1
sp	VETGVIKPGMVVTFGPT	17	Elongation factor 1-alpha OS=Triticum aestivum OX=4565 GN=TEF1 PE=2 SV=1
A4K4Z3	FFSETGAGKHVPR	13	Tubulin alpha chain OS=Triticum aestivum OX=4565 GN=TUBA-1D PE=2 SV=1
A0A3B5ZZG7	NIAEKGFPISVYN	13	6-phosphogluconate dehydrogenase decarboxylating OS=Triticum aestivum OX=4565 PE=3 SV=1
A0A3B6IX91	IAFPKDPSDPLLRE	14	Cell wall invertase OS=Triticum aestivum OX=4565 PE=3 SV=1
A0A3B6LUX8	VFSKWLGVSQ	10	60S ribosomal protein L4 C-terminal domain-containing protein OS=Triticum aestivum OX=4565 PE=3 SV=1
sp	LPLQDVYKIG	10	Elongation factor 1-alpha OS=Triticum aestivum OX=4565 GN=TEF1 PE=2 SV=1
A0A3B6QIZ3	VTNDEIAADLKEHVI	15	S-adenosylmethionine synthase OS=Triticum aestivum OX=4565 PE=3 SV=1
A0A3B6HZ58	ILTLKYPIEHG	11	Actin OS=Triticum aestivum OX=4565 PE=3 SV=1
W5I035	TAVADVDELITKAA	14	Ribosomal protein S13/S15 N-terminal domain-containing protein OS=Triticum aestivum OX=4565 PE=3 SV=1
A0A3B5Z4G2	AIITEINEKIGAA	13	Aspartic proteinase OS=Triticum aestivum OX=4565 PE=3 SV=1
W5GYX5	VPTVDVSVVDLTVR	14	Glyceraldehyde-3-phosphate dehydrogenase OS=Triticum aestivum OX=4565 GN=GAPC8 PE=2 SV=1
A0A3B6HZ58	IWHHTFYNEL	10	Actin OS=Triticum aestivum OX=4565 PE=3 SV=1
A0A3B6B789	AVANQPISVAIEAGGRAF	18	Oryzain alpha chain OS=Triticum aestivum OX=4565 PE=3 SV=1
A0A3B6HZ58	SGDGVSHTVPIYEGYALPH	19	Actin OS=Triticum aestivum OX=4565 PE=3 SV=1
A0A3B6D600	SEAAEYQKLL	10	40S ribosomal protein S6 OS=Triticum aestivum OX=4565 PE=3 SV=1
A0A3B6HZ58	SGDGVSHTVPIYEGY	15	Actin OS=Triticum aestivum OX=4565 PE=3 SV=1
A0A3B6HZ58	TVPIYEGYALPH	12	Actin OS=Triticum aestivum OX=4565 PE=3 SV=1
A0A3B6MZI6	TAEAIEKIL	9	UDP-glucose 6-dehydrogenase OS=Triticum aestivum OX=4565 PE=3 SV=1
A0A3B6HZ58	VSHTVPIYEGYALPHA	16	Actin OS=Triticum aestivum OX=4565 PE=3 SV=1
W5I035	VADVDELITKAA	12	Ribosomal protein S13/S15 N-terminal domain-containing protein OS=Triticum aestivum OX=4565 PE=3 SV=1
A0A3B6QIZ3	FTWEVVKPL	9	S-adenosylmethionine synthase OS=Triticum aestivum OX=4565 PE=3 SV=1
A4K4Z3	KFDLMYAK	8	Tubulin alpha chain OS=Triticum aestivum OX=4565 GN=TUBA-1D PE=2 SV=1
A0A3B6MZI6	AHWVPEENIITTN	13	UDP-glucose 6-dehydrogenase OS=Triticum aestivum OX=4565 PE=3 SV=1
sp	TNLDWYKGPT	10	Elongation factor 1-alpha OS=Triticum aestivum OX=4565 GN=TEF1 PE=2 SV=1
A0A3B6LX58	GIIAQEVAGDVR	12	Tr-type G domain-containing protein OS=Triticum aestivum OX=4565 PE=3 SV=1
A0A3B6R8Q3	ITAESVIAAAKSL	13	transketolase OS=Triticum aestivum OX=4565 PE=3 SV=1
A0A3B6HZ58	GILTLKYPIEHG	12	Actin OS=Triticum aestivum OX=4565 PE=3 SV=1
Q41518	QAFSQYGEILDAK	13	Single-stranded nucleic acid binding protein OS=Triticum aestivum OX=4565 GN=whGRP-1 PE=2 SV=1
A0A3B6MZI6	FVFDGRNVVD	10	UDP-glucose 6-dehydrogenase OS=Triticum aestivum OX=4565 PE=3 SV=1
W5GYX5	APIKIGINGFG	11	Glyceraldehyde-3-phosphate dehydrogenase OS=Triticum aestivum OX=4565 GN=GAPC8 PE=2 SV=1
A4K4Z3	SRIDHKFDLM	10	Tubulin alpha chain OS=Triticum aestivum OX=4565 GN=TUBA-1D PE=2 SV=1
A0A077RY78	GADGYVSVEVSPR	13	transaldolase OS=Triticum aestivum OX=4565 GN=TRAES_3BF142600080CFD_c1 PE=3 SV=1
sp	RLPLQDVY	8	Elongation factor 1-alpha OS=Triticum aestivum OX=4565 GN=TEF1 PE=2 SV=1
F4Y595	SGFSLEDPNTFGTRIH	16	Heat shock protein 90 OS=Triticum aestivum OX=4565 GN=Hsp90.3-A1 PE=2 SV=1
A0A3B6IUF1	IIFIDEIDSIAPK	13	Uncharacterized protein OS=Triticum aestivum OX=4565 PE=4 SV=1
A0A3B6MZI6	IYDPQVTEEQIQRDL	15	UDP-glucose 6-dehydrogenase OS=Triticum aestivum OX=4565 PE=3 SV=1
A0A3B6RAN8	MQIFVKTLTG	10	Ubiquitin-like domain-containing protein OS=Triticum aestivum OX=4565 PE=4 SV=1
A0A3B5ZZG7	SFHTEWTKLA	10	6-phosphogluconate dehydrogenase decarboxylating OS=Triticum aestivum OX=4565 PE=3 SV=1
A0A1D5UKX4	DLSQADFGRL	10	Adenosylhomocysteinase OS=Triticum aestivum OX=4565 GN=CAMPLR22A2D_LOCUS4911 PE=3 SV=1
Q41518	FSQYGEILDAK	11	Single-stranded nucleic acid binding protein OS=Triticum aestivum OX=4565 GN=whGRP-1 PE=2 SV=1
A0A3B6HZ58	VSHTVPIYEGY	11	Actin OS=Triticum aestivum OX=4565 PE=3 SV=1
A0A1D5URS1	SEYISIPVEGPYKPA	15	Adenosylhomocysteinase OS=Triticum aestivum OX=4565 GN=CAMPLR22A2D_LOCUS4880 PE=3 SV=1
A0A3B6KGS2	AISSYIEEKYE	11	H15 domain-containing protein OS=Triticum aestivum OX=4565 PE=4 SV=1
A0A1D5UKX4	KSQSDYISIPVEGPYKPA	18	Adenosylhomocysteinase OS=Triticum aestivum OX=4565 GN=CAMPLR22A2D_LOCUS4911 PE=3 SV=1
A0A3B6QIZ3	FTWEVVKPLKFD	12	S-adenosylmethionine synthase OS=Triticum aestivum OX=4565 PE=3 SV=1
A0A3B6GKT7	TIGVDFKIR	9	Uncharacterized protein OS=Triticum aestivum OX=4565 PE=4 SV=1
A4K4Z3	VTEFQTNLVPYPR	13	Tubulin alpha chain OS=Triticum aestivum OX=4565 GN=TUBA-1D PE=2 SV=1
sp	YAWVLDKLK	9	Elongation factor 1-alpha OS=Triticum aestivum OX=4565 GN=TEF1 PE=2 SV=1
A4K4Z3	RFDGAINVDVTEFQTN	16	Tubulin alpha chain OS=Triticum aestivum OX=4565 GN=TUBA-1D PE=2 SV=1
A4K4Y8	RFDGALNVDVTEFQTN	16	Tubulin alpha chain OS=Triticum aestivum OX=4565 GN=TUBA-4A PE=2 SV=1
A0A3B5Z6I4	KPHVINIGEDERL	13	Jacalin-type lectin domain-containing protein OS=Triticum aestivum OX=4565 PE=4 SV=1
sp	LPLQDVYKIGGIG	13	Elongation factor 1-alpha OS=Triticum aestivum OX=4565 GN=TEF1 PE=2 SV=1
A0A3B6RAN8	LIFAGKQLEDGRTL	14	Ubiquitin-like domain-containing protein OS=Triticum aestivum OX=4565 PE=4 SV=1
sp	HINIVVIGH	9	Elongation factor 1-alpha OS=Triticum aestivum OX=4565 GN=TEF1 PE=2 SV=1
A0A1D5UG55	VFDNKYYFD	9	Peroxidase OS=Triticum aestivum OX=4565 GN=CAMPLR22A2D_LOCUS5740 PE=3 SV=1
W5GYX5	GIVEGLMTTVH	11	Glyceraldehyde-3-phosphate dehydrogenase OS=Triticum aestivum OX=4565 GN=GAPC8 PE=2 SV=1
W5GYX5	FRVPTVDVSVVDLTVR	16	Glyceraldehyde-3-phosphate dehydrogenase OS=Triticum aestivum OX=4565 GN=GAPC8 PE=2 SV=1
A0A3B6LV71	MNPINTVFDAK	11	Uncharacterized protein OS=Triticum aestivum OX=4565 PE=3 SV=1
A0A3B6QIZ3	LTGRKIIIDTYGG	13	S-adenosylmethionine synthase OS=Triticum aestivum OX=4565 PE=3 SV=1
A0A3B6FNR1	FLDDLAKIDFPGAK	14	Salt stress root protein RS1 OS=Triticum aestivum OX=4565 PE=4 SV=1
A0A3B6JIA3	SAAELVEKLT	10	RanBD1 domain-containing protein OS=Triticum aestivum OX=4565 PE=4 SV=1
A0A3B6QKY1	LPKPEGGEYGKFY	13	Aconitate hydratase OS=Triticum aestivum OX=4565 PE=3 SV=1
A0A3B6KQJ1	LIDSVLDVVR	10	Tubulin beta chain OS=Triticum aestivum OX=4565 PE=3 SV=1
A0A3B6HZ58	GVSHTVPIYEGY	12	Actin OS=Triticum aestivum OX=4565 PE=3 SV=1
A0A3B6QIB1	GLIDEVIENRPA	12	ATP-dependent Clp protease proteolytic subunit OS=Triticum aestivum OX=4565 PE=3 SV=1
A0A3B6HZ58	AVLSLYASGRTT	12	Actin OS=Triticum aestivum OX=4565 PE=3 SV=1
Q5I7L1	LGTQLEILAPIKY	13	Ribosomal protein L13a OS=Triticum aestivum OX=4565 PE=1 SV=1
A0A3B6KJA9	DYDPLRVRIFVDTVAEAPHTG	21	Uncharacterized protein OS=Triticum aestivum OX=4565 PE=3 SV=1
A0A3B6B781	SEYISIPVDGPYKPA	15	Adenosylhomocysteinase OS=Triticum aestivum OX=4565 PE=3 SV=1
A0A3B6EP16	PVPVKFV	7	C2 domain-containing protein OS=Triticum aestivum OX=4565 PE=4 SV=1
A0A3B6KQJ1	IGAKFWE	7	Tubulin beta chain OS=Triticum aestivum OX=4565 PE=3 SV=1
A0A3B6KQJ1	VSEQFTAMFR	10	Tubulin beta chain OS=Triticum aestivum OX=4565 PE=3 SV=1
A0A3B5Z6I4	VINIGEDERLITVY	14	Jacalin-type lectin domain-containing protein OS=Triticum aestivum OX=4565 PE=4 SV=1
sp	LRLPLQDVYK	10	Elongation factor 1-alpha OS=Triticum aestivum OX=4565 GN=TEF1 PE=2 SV=1
W5GYX5	RVVDLIRHM	9	Glyceraldehyde-3-phosphate dehydrogenase OS=Triticum aestivum OX=4565 GN=GAPC8 PE=2 SV=1
A0A3B5Z6I4	LKFVTDRASDPYGPY	15	Jacalin-type lectin domain-containing protein OS=Triticum aestivum OX=4565 PE=4 SV=1
A0A3B6J012	ERFSKWVIK	9	Uncharacterized protein OS=Triticum aestivum OX=4565 PE=3 SV=1
A0A3B6HZ58	RVAPEEHPVLLTEAPLNP	18	Actin OS=Triticum aestivum OX=4565 PE=3 SV=1
W5GYX5	LVSTDFQGDNRSSIFD	16	Glyceraldehyde-3-phosphate dehydrogenase OS=Triticum aestivum OX=4565 GN=GAPC8 PE=2 SV=1
A0A3B6KSI1	KPPAKFT	7	rRNA N-glycosylase OS=Triticum aestivum OX=4565 PE=3 SV=1
sp	GHLIYKL	7	Elongation factor 1-alpha OS=Triticum aestivum OX=4565 GN=TEF1 PE=2 SV=1
A0A3B6QIZ3	IMFGYATDETPELMP	15	S-adenosylmethionine synthase OS=Triticum aestivum OX=4565 PE=3 SV=1
A0A1D5UKX4	ISIPVEGPYKPAAY	14	Adenosylhomocysteinase OS=Triticum aestivum OX=4565 GN=CAMPLR22A2D_LOCUS4911 PE=3 SV=1
A0A3B6KHJ0	LAEEVQIAYR	10	phosphoenolpyruvate carboxylase OS=Triticum aestivum OX=4565 PE=3 SV=1
A0A3B6QIZ3	FTWEVVKP	8	S-adenosylmethionine synthase OS=Triticum aestivum OX=4565 PE=3 SV=1
A0A3B6CE50	QSDYISIPIEGPYKPA	16	Adenosylhomocysteinase OS=Triticum aestivum OX=4565 PE=3 SV=1
A0A1D5VD11	LHVKDYKY	8	Fructose-bisphosphate aldolase OS=Triticum aestivum OX=4565 GN=FBA11 PE=3 SV=1
W5GYX5	KLVSWYDNE	9	Glyceraldehyde-3-phosphate dehydrogenase OS=Triticum aestivum OX=4565 GN=GAPC8 PE=2 SV=1
A0A3B6IX91	NIAFPKDPSDPLL	13	Cell wall invertase OS=Triticum aestivum OX=4565 PE=3 SV=1
W5GYX5	RVPTVDVSVVDLTVR	15	Glyceraldehyde-3-phosphate dehydrogenase OS=Triticum aestivum OX=4565 GN=GAPC8 PE=2 SV=1
A0A3B6LV71	APTKGEGPAIGIDLGTTY	18	Uncharacterized protein OS=Triticum aestivum OX=4565 PE=3 SV=1
sp	FVPISGFEGDNMIERS	16	Elongation factor 1-alpha OS=Triticum aestivum OX=4565 GN=TEF1 PE=2 SV=1
W5GYX5	RVPTVDVSVVDLTV	14	Glyceraldehyde-3-phosphate dehydrogenase OS=Triticum aestivum OX=4565 GN=GAPC8 PE=2 SV=1
A0A3B6MS37	SVAFEVIDGFRQ	12	Uncharacterized protein OS=Triticum aestivum OX=4565 PE=3 SV=1
sp	STTTGHLIYKL	11	Elongation factor 1-alpha OS=Triticum aestivum OX=4565 GN=TEF1 PE=2 SV=1
A0A1D5UKX4	QSDYISIPVEGPYKPA	16	Adenosylhomocysteinase OS=Triticum aestivum OX=4565 GN=CAMPLR22A2D_LOCUS4911 PE=3 SV=1
W5GYX5	LVAVNDPFITTD	12	Glyceraldehyde-3-phosphate dehydrogenase OS=Triticum aestivum OX=4565 GN=GAPC8 PE=2 SV=1
A0A3B6HZ58	FYNELRVAPEEHPVLLTEAPLNPKAN	26	Actin OS=Triticum aestivum OX=4565 PE=3 SV=1
A0A3B6DGR0	VASGKGSDPEWNETF	15	C2 domain-containing protein OS=Triticum aestivum OX=4565 PE=4 SV=1
A4K4Z3	FDLMYAK	7	Tubulin alpha chain OS=Triticum aestivum OX=4565 GN=TUBA-1D PE=2 SV=1
A0A3B6AZ35	VDHQVGGSGATWATSGGYDSWSG	23	Phytocyanin domain-containing protein OS=Triticum aestivum OX=4565 PE=4 SV=1
A0A3B6HZ58	AVLSLYASGRTTG	13	Actin OS=Triticum aestivum OX=4565 PE=3 SV=1
A0A3B6HZ58	HTVPIYEGYALPH	13	Actin OS=Triticum aestivum OX=4565 PE=3 SV=1
A0A3B6TID0	ITAENVIAAAKSL	13	transketolase OS=Triticum aestivum OX=4565 PE=3 SV=1
C0JSA8	KISGVPKIK	9	LR34 OS=Triticum aestivum OX=4565 PE=3 SV=1
A0A3B6MVU2	IAANLVKYGPL	11	Cysteine proteinase OS=Triticum aestivum OX=4565 PE=3 SV=1
A0A3B6HZ58	RAVFPSIVGRP	11	Actin OS=Triticum aestivum OX=4565 PE=3 SV=1
sp	RSTNLDWYKGPT	12	Elongation factor 1-alpha OS=Triticum aestivum OX=4565 GN=TEF1 PE=2 SV=1
W5GYX5	VLPELNGKLT	10	Glyceraldehyde-3-phosphate dehydrogenase OS=Triticum aestivum OX=4565 GN=GAPC8 PE=2 SV=1
A0A3B6KQJ1	LLISKIREEYPD	12	Tubulin beta chain OS=Triticum aestivum OX=4565 PE=3 SV=1
A0A1D5UKX4	YISIPVEGPYKPAAYRY	17	Adenosylhomocysteinase OS=Triticum aestivum OX=4565 GN=CAMPLR22A2D_LOCUS4911 PE=3 SV=1
A0A1D5U7G3	IVFIDEIDAVGTK	13	Genome assembly chromosome: II OS=Triticum aestivum OX=4565 GN=CAMPLR22A2D_LOCUS742 PE=3 SV=1
W5GYX5	VDVSVVDLTVR	11	Glyceraldehyde-3-phosphate dehydrogenase OS=Triticum aestivum OX=4565 GN=GAPC8 PE=2 SV=1
A0A3B6ELC9	IVGATLEVIQK	11	TRASH domain-containing protein OS=Triticum aestivum OX=4565 PE=3 SV=1
A0A3B6HZ58	RVAPEEHPVL	10	Actin OS=Triticum aestivum OX=4565 PE=3 SV=1
A0A3B6MZI6	AIEDLFKPDRV	11	UDP-glucose 6-dehydrogenase OS=Triticum aestivum OX=4565 PE=3 SV=1
sp	ATYPPLGRF	9	Elongation factor 1-alpha OS=Triticum aestivum OX=4565 GN=TEF1 PE=2 SV=1
A0A3B6HZ58	SHTVPIYEGY	10	Actin OS=Triticum aestivum OX=4565 PE=3 SV=1
A0A3B6BZD8	LLTDPAFRPL	10	L-ascorbate peroxidase OS=Triticum aestivum OX=4565 PE=3 SV=1
A0A3B6QIZ3	FVIGGPHGDAGLTGRK	16	S-adenosylmethionine synthase OS=Triticum aestivum OX=4565 PE=3 SV=1
sp	VYKIGGIGTVPVGRVET	17	Elongation factor 1-alpha OS=Triticum aestivum OX=4565 GN=TEF1 PE=2 SV=1
A4K4Y8	LEPTVIDEVRTSAY	14	Tubulin alpha chain OS=Triticum aestivum OX=4565 GN=TUBA-4A PE=2 SV=1
A0A3B6PRH7	GIDPLEIVDTRPY	13	Ferredoxin--nitrite reductase chloroplastic OS=Triticum aestivum OX=4565 PE=3 SV=1
A4K4Z3	RIDHKFDLM	9	Tubulin alpha chain OS=Triticum aestivum OX=4565 GN=TUBA-1D PE=2 SV=1
A0A3B5Z6I4	ITVYGTSDGKFVTS	14	Jacalin-type lectin domain-containing protein OS=Triticum aestivum OX=4565 PE=4 SV=1
A0A3B6I669	SDLDTRFSAAL	11	Caffeoyl-CoA O-methyltransferase OS=Triticum aestivum OX=4565 PE=3 SV=1
A4K4Z3	EFQTNLVPYPRIH	13	Tubulin alpha chain OS=Triticum aestivum OX=4565 GN=TUBA-1D PE=2 SV=1
A0A3B6MZI6	KFDWDHPMH	9	UDP-glucose 6-dehydrogenase OS=Triticum aestivum OX=4565 PE=3 SV=1
A0A3B6HZ58	GYALPHAIL	9	Actin OS=Triticum aestivum OX=4565 PE=3 SV=1
A0A3B6IW85	KNVPSGFQ	8	Bifunctional inhibitor/plant lipid transfer protein/seed storage helical domain-containing protein OS=Triticum aestivum OX=4565 PE=4 SV=1
A0A3B6QIZ3	LTGRKIIIDTY	11	S-adenosylmethionine synthase OS=Triticum aestivum OX=4565 PE=3 SV=1
A0A3B6KIR7	GLIYEETRGVLK	12	Histone H4 OS=Triticum aestivum OX=4565 PE=3 SV=1
sp	FVPISGFEGDNMIER	15	Elongation factor 1-alpha OS=Triticum aestivum OX=4565 GN=TEF1 PE=2 SV=1
A0A3B6MZI6	TAIEDLFKPD	10	UDP-glucose 6-dehydrogenase OS=Triticum aestivum OX=4565 PE=3 SV=1
A0A1D5UKX4	TDRWVFPETKT	11	Adenosylhomocysteinase OS=Triticum aestivum OX=4565 GN=CAMPLR22A2D_LOCUS4911 PE=3 SV=1
A0A3B6QP26	DPGVVDQLIALK	12	Acetyl-coenzyme A synthetase OS=Triticum aestivum OX=4565 PE=3 SV=1
A0A3B5ZZG7	LALNIAEKGFPIS	13	6-phosphogluconate dehydrogenase decarboxylating OS=Triticum aestivum OX=4565 PE=3 SV=1
A4K4Z3	TFFSETGAGKHVPR	14	Tubulin alpha chain OS=Triticum aestivum OX=4565 GN=TUBA-1D PE=2 SV=1
A0A3B6JIA3	SAAELVEKL	9	RanBD1 domain-containing protein OS=Triticum aestivum OX=4565 PE=4 SV=1
A0A3B6KQJ1	GQIFRPDNF	9	Tubulin beta chain OS=Triticum aestivum OX=4565 PE=3 SV=1
sp	LVLPGELAKH	10	Elongation factor 1-alpha OS=Triticum aestivum OX=4565 GN=TEF1 PE=2 SV=1
A0A3B6KQJ1	RALTVPELTQQ	11	Tubulin beta chain OS=Triticum aestivum OX=4565 PE=3 SV=1
A0A3B6PRH7	DPLEIVDTRPY	11	Ferredoxin--nitrite reductase chloroplastic OS=Triticum aestivum OX=4565 PE=3 SV=1
sp	INDIFEKL	8	Elongation factor 1-alpha OS=Triticum aestivum OX=4565 GN=TEF1 PE=2 SV=1
A0A3B6MZI6	AIEDLFKPD	9	UDP-glucose 6-dehydrogenase OS=Triticum aestivum OX=4565 PE=3 SV=1
A0A3B6HZ58	IVRDIKEKLA	10	Actin OS=Triticum aestivum OX=4565 PE=3 SV=1
A0A3B6KJA9	RVRIFVDTVAEAPHTG	16	Uncharacterized protein OS=Triticum aestivum OX=4565 PE=3 SV=1
A0A3B6HZ58	AGFAGDDAPRAVFPS	15	Actin OS=Triticum aestivum OX=4565 PE=3 SV=1
Q45NB6	AIFKDPF	7	Glutamine synthetase OS=Triticum aestivum OX=4565 GN=GS1 PE=2 SV=1
A0A3B6HZ58	ELRVAPEEHPVLL	13	Actin OS=Triticum aestivum OX=4565 PE=3 SV=1
A0A1D5VD11	HVKDYKY	7	Fructose-bisphosphate aldolase OS=Triticum aestivum OX=4565 GN=FBA11 PE=3 SV=1
A0A3B6C2S5	PGGKLVMGF	9	B3 domain-containing transcription repressor VAL2 OS=Triticum aestivum OX=4565 PE=4 SV=1
sp	NGDAGIVKMIPTKPM	15	Elongation factor 1-alpha OS=Triticum aestivum OX=4565 GN=TEF1 PE=2 SV=1
A0A1D5UKX4	SDYISIPVEGPYKPA	15	Adenosylhomocysteinase OS=Triticum aestivum OX=4565 GN=CAMPLR22A2D_LOCUS4911 PE=3 SV=1
sp	TGVIKPGMVVTFGPT	15	Elongation factor 1-alpha OS=Triticum aestivum OX=4565 GN=TEF1 PE=2 SV=1
A0A3B6LV71	VAMNPINTVFDAK	13	Uncharacterized protein OS=Triticum aestivum OX=4565 PE=3 SV=1
A0A3B6LV71	RIINEPTAAAIAYGLD	16	Uncharacterized protein OS=Triticum aestivum OX=4565 PE=3 SV=1
A0A3B6TT20	IGAPWQQIH	9	Uncharacterized protein OS=Triticum aestivum OX=4565 PE=3 SV=1
A0A3B6HZ58	VFPSIVGRPR	10	Actin OS=Triticum aestivum OX=4565 PE=3 SV=1
A0A3B6KQJ1	AELIDSVLDVVR	12	Tubulin beta chain OS=Triticum aestivum OX=4565 PE=3 SV=1
A0A3B5Z6I4	KFVTDRASDPYGPY	14	Jacalin-type lectin domain-containing protein OS=Triticum aestivum OX=4565 PE=4 SV=1
Q6RUJ2	SLDPKPIPGDWN	12	Glutamine synthetase OS=Triticum aestivum OX=4565 GN=GS PE=3 SV=1
A0A3B5Z127	NDEELGKLL	9	Histone H2A OS=Triticum aestivum OX=4565 PE=3 SV=1
A0A3B6ST91	NDEEIGKLL	9	Histone H2A OS=Triticum aestivum OX=4565 PE=3 SV=1
W5GYX5	VKLVSWYDNE	10	Glyceraldehyde-3-phosphate dehydrogenase OS=Triticum aestivum OX=4565 GN=GAPC8 PE=2 SV=1
A4K4Z3	LDIERPTYTNL	11	Tubulin alpha chain OS=Triticum aestivum OX=4565 GN=TUBA-1D PE=2 SV=1
A0A3B6HZ58	RVAPEEHPVLLT	12	Actin OS=Triticum aestivum OX=4565 PE=3 SV=1
A0A3B6MYB6	VEVAADAAVDTPAAKPA	17	H15 domain-containing protein OS=Triticum aestivum OX=4565 PE=3 SV=1
A0A3B6KQJ1	KVSDTVVEPYNATL	14	Tubulin beta chain OS=Triticum aestivum OX=4565 PE=3 SV=1
W5GYX5	APIKIGINGFGRIGR	15	Glyceraldehyde-3-phosphate dehydrogenase OS=Triticum aestivum OX=4565 GN=GAPC8 PE=2 SV=1
Q93XQ6	VVFGEVVEGMDVVKN	15	Peptidyl-prolyl cis-trans isomerase OS=Triticum aestivum OX=4565 GN=CyP2 PE=2 SV=1
A0A3B6HZ58	WDDMEKIWHHT	11	Actin OS=Triticum aestivum OX=4565 PE=3 SV=1
A0A3B5Z127	GVLPNINPVLLPK	13	Histone H2A OS=Triticum aestivum OX=4565 PE=3 SV=1
A0A3B6PK12	GVIPNINPVLLPK	13	Histone H2A OS=Triticum aestivum OX=4565 PE=3 SV=1
A0A3B6JL78	LTDPVFRPL	9	L-ascorbate peroxidase OS=Triticum aestivum OX=4565 PE=3 SV=1
A0A1D5UZW7	FTAQVIIMNHPGQISNG	17	Elongation factor 1-alpha OS=Triticum aestivum OX=4565 PE=3 SV=1
A0A3B6PJA9	LIFAGKQLDEGRT	13	Ubiquitin-like domain-containing protein OS=Triticum aestivum OX=4565 PE=3 SV=1
A0A3B6RAN8	LTGKTITLEVESSD	14	Ubiquitin-like domain-containing protein OS=Triticum aestivum OX=4565 PE=4 SV=1
A0A3B6GVH3	GAEEILKAL	9	Glutaredoxin-dependent peroxiredoxin OS=Triticum aestivum OX=4565 PE=3 SV=1
A0A3B6TID0	SAAVETVEAAATGELLDKSVNAIR	24	transketolase OS=Triticum aestivum OX=4565 PE=3 SV=1
sp	FTSQVIIMNHPGQIGNG	17	Elongation factor 1-alpha OS=Triticum aestivum OX=4565 GN=TEF1 PE=2 SV=1
A0A3B6LV71	YVAFTDSERLIGDAAKN	17	Uncharacterized protein OS=Triticum aestivum OX=4565 PE=3 SV=1
sp	TVAVGVIKGVEKKDPT	16	Elongation factor 1-alpha OS=Triticum aestivum OX=4565 GN=TEF1 PE=2 SV=1
sp	QDVYKIGGIGTVPVGRVE	18	Elongation factor 1-alpha OS=Triticum aestivum OX=4565 GN=TEF1 PE=2 SV=1
A0A3B5YYC0	LSALLHTPTPI	11	Cytochrome c-type biogenesis protein CcmE OS=Triticum aestivum OX=4565 PE=3 SV=1
F4Y595	INPENAIMDELR	12	Heat shock protein 90 OS=Triticum aestivum OX=4565 GN=Hsp90.3-A1 PE=2 SV=1
sp	FAVRDMRQTVAVGVIK	16	Elongation factor 1-alpha OS=Triticum aestivum OX=4565 GN=TEF1 PE=2 SV=1
A0A3B6HZ58	MEKIWHH	7	Actin OS=Triticum aestivum OX=4565 PE=3 SV=1
W5GYX5	FQGDNRSSIFD	11	Glyceraldehyde-3-phosphate dehydrogenase OS=Triticum aestivum OX=4565 GN=GAPC8 PE=2 SV=1
A0A3B6HZ58	YALPHAIL	8	Actin OS=Triticum aestivum OX=4565 PE=3 SV=1
A0A1D5UKX4	LLFPAINVNDSVTKS	15	Adenosylhomocysteinase OS=Triticum aestivum OX=4565 GN=CAMPLR22A2D_LOCUS4911 PE=3 SV=1
F8S6U0	DFVSLHNSL	9	Pathogenesis-related protein 1-10 OS=Triticum aestivum OX=4565 GN=Pr-1-10 PE=2 SV=1
W5GYX5	KYDTVHGQW	9	Glyceraldehyde-3-phosphate dehydrogenase OS=Triticum aestivum OX=4565 GN=GAPC8 PE=2 SV=1
A0A1D5UUP9	LYRDDDILGTLHE	13	Genome assembly chromosome: II OS=Triticum aestivum OX=4565 GN=CAMPLR22A2D_LOCUS1333 PE=3 SV=1
A0A3B6QIZ3	DEIAADLKEHVIKPVIPA	18	S-adenosylmethionine synthase OS=Triticum aestivum OX=4565 PE=3 SV=1
A0A1D5UG55	SLNQGAFFEQFAK	13	Peroxidase OS=Triticum aestivum OX=4565 GN=CAMPLR22A2D_LOCUS5740 PE=3 SV=1
A0A3B6IM19	LGAHLGMVNGE	11	Uncharacterized protein OS=Triticum aestivum OX=4565 PE=4 SV=1
A0A3B6B789	AVGYGTENGKDYWLVRN	17	Oryzain alpha chain OS=Triticum aestivum OX=4565 PE=3 SV=1
A0A3B6RAN8	KTITLEVESSD	11	Ubiquitin-like domain-containing protein OS=Triticum aestivum OX=4565 PE=4 SV=1
Q93XQ6	HTKPGIL	7	Peptidyl-prolyl cis-trans isomerase OS=Triticum aestivum OX=4565 GN=CyP2 PE=2 SV=1
A0A3B6NR18	FREPVVKIEGASL	13	Phenylalanine ammonia-lyase OS=Triticum aestivum OX=4565 PE=3 SV=1
A0A3B6HZ58	DLAGRDLTDSLM	12	Actin OS=Triticum aestivum OX=4565 PE=3 SV=1
A0A3B6HZ58	ALPHAILRLD	10	Actin OS=Triticum aestivum OX=4565 PE=3 SV=1
A0A3B6HZ58	AVFPSIVGRPRHT	13	Actin OS=Triticum aestivum OX=4565 PE=3 SV=1
A0A3B5Z6I4	FVTDRASDPYGPY	13	Jacalin-type lectin domain-containing protein OS=Triticum aestivum OX=4565 PE=4 SV=1
A0A3B6JGP3	DLAPTHPIRL	10	14-3-3 domain-containing protein OS=Triticum aestivum OX=4565 PE=3 SV=1
A0A3B6B781	AQSEYISIPVDGPYKPA	17	Adenosylhomocysteinase OS=Triticum aestivum OX=4565 PE=3 SV=1
sp	VIKPGMVVTFGPT	13	Elongation factor 1-alpha OS=Triticum aestivum OX=4565 GN=TEF1 PE=2 SV=1
A0A3B6RBC5	VVVFAPFKP	9	3-oxoacyl-[acyl-carrier-protein] synthase OS=Triticum aestivum OX=4565 PE=3 SV=1
sp	LDWYKGPT	8	Elongation factor 1-alpha OS=Triticum aestivum OX=4565 GN=TEF1 PE=2 SV=1
A0A3B6HZ58	DMEKIWHH	8	Actin OS=Triticum aestivum OX=4565 PE=3 SV=1
A0A3B6KQJ1	LQLERINVY	9	Tubulin beta chain OS=Triticum aestivum OX=4565 PE=3 SV=1
A0A1D5UKX4	TDRWVFPETK	10	Adenosylhomocysteinase OS=Triticum aestivum OX=4565 GN=CAMPLR22A2D_LOCUS4911 PE=3 SV=1
sp	DVYKIGGIGTVPVGRVE	17	Elongation factor 1-alpha OS=Triticum aestivum OX=4565 GN=TEF1 PE=2 SV=1
sp	VVETFATYPPLGRFAVR	17	Elongation factor 1-alpha OS=Triticum aestivum OX=4565 GN=TEF1 PE=2 SV=1
A0A3B6KIR7	LENVIRDAVTY	11	Histone H4 OS=Triticum aestivum OX=4565 PE=3 SV=1
A0A3B6DGR0	TVASGKGSDPEWNETF	16	C2 domain-containing protein OS=Triticum aestivum OX=4565 PE=4 SV=1
W5I035	AVADVDELITKAAK	14	Ribosomal protein S13/S15 N-terminal domain-containing protein OS=Triticum aestivum OX=4565 PE=3 SV=1
A0A3B5Z6I4	IGEDERLITVY	11	Jacalin-type lectin domain-containing protein OS=Triticum aestivum OX=4565 PE=4 SV=1
A0A3B6MZI6	TVPVKTAEAIEKIL	14	UDP-glucose 6-dehydrogenase OS=Triticum aestivum OX=4565 PE=3 SV=1
A0A3B6HZ58	LRVAPEEHPVLL	12	Actin OS=Triticum aestivum OX=4565 PE=3 SV=1
W5GYX5	VSVVDLTVR	9	Glyceraldehyde-3-phosphate dehydrogenase OS=Triticum aestivum OX=4565 GN=GAPC8 PE=2 SV=1
W5GYX5	RVPTVDVSVVDL	12	Glyceraldehyde-3-phosphate dehydrogenase OS=Triticum aestivum OX=4565 GN=GAPC8 PE=2 SV=1
W5GYX5	KAVGKVLPELN	11	Glyceraldehyde-3-phosphate dehydrogenase OS=Triticum aestivum OX=4565 GN=GAPC8 PE=2 SV=1
sp	GVIKPGMVVTFGPT	14	Elongation factor 1-alpha OS=Triticum aestivum OX=4565 GN=TEF1 PE=2 SV=1
A0A3B6LV71	LLTIEEGIFEVK	12	Uncharacterized protein OS=Triticum aestivum OX=4565 PE=3 SV=1
Q45NB6	DPKPIPGDWN	10	Glutamine synthetase OS=Triticum aestivum OX=4565 GN=GS1 PE=2 SV=1
W5D048	SVRTGPYGQIFRPD	14	Tubulin beta chain OS=Triticum aestivum OX=4565 GN=TRAES_3BF136200030CFD_c1 PE=3 SV=1
A0A3B6KHJ0	YAPGLEDTLILTMKG	15	phosphoenolpyruvate carboxylase OS=Triticum aestivum OX=4565 PE=3 SV=1
A0A3B6MZI6	AHWVPEENIITT	12	UDP-glucose 6-dehydrogenase OS=Triticum aestivum OX=4565 PE=3 SV=1
A0A1D5UKX4	IGHFDNEIDMNGLETYPGVK	20	Adenosylhomocysteinase OS=Triticum aestivum OX=4565 GN=CAMPLR22A2D_LOCUS4911 PE=3 SV=1
A0A3B6KQJ1	FVEWIPNNVK	10	Tubulin beta chain OS=Triticum aestivum OX=4565 PE=3 SV=1
sp	VIKPGMVVTF	10	Elongation factor 1-alpha OS=Triticum aestivum OX=4565 GN=TEF1 PE=2 SV=1
A0A3B6HZ58	DMEKIWH	7	Actin OS=Triticum aestivum OX=4565 PE=3 SV=1
A0A3B6KQJ1	IFRPDNF	7	Tubulin beta chain OS=Triticum aestivum OX=4565 PE=3 SV=1
sp	IGGIGTVPVGRVETGVI	17	Elongation factor 1-alpha OS=Triticum aestivum OX=4565 GN=TEF1 PE=2 SV=1
sp	DVYKIGGIGTVPVGRVETG	19	Elongation factor 1-alpha OS=Triticum aestivum OX=4565 GN=TEF1 PE=2 SV=1
A0A3B6RAN8	KESTLHLVL	9	Ubiquitin-like domain-containing protein OS=Triticum aestivum OX=4565 PE=4 SV=1
A0A3B6HZ58	VLLTEAPLNPKANRE	15	Actin OS=Triticum aestivum OX=4565 PE=3 SV=1
sp	FINDIFEK	8	Elongation factor 1-alpha OS=Triticum aestivum OX=4565 GN=TEF1 PE=2 SV=1
A0A3B6QIZ3	RFVIGGPHGDAGLTG	15	S-adenosylmethionine synthase OS=Triticum aestivum OX=4565 PE=3 SV=1
A0A3B6QIZ3	IFHLNPSGRF	10	S-adenosylmethionine synthase OS=Triticum aestivum OX=4565 PE=3 SV=1
W5GYX5	KVLPELNGKLTGM	13	Glyceraldehyde-3-phosphate dehydrogenase OS=Triticum aestivum OX=4565 GN=GAPC8 PE=2 SV=1
A0A3B6JL78	DPVFRPL	7	L-ascorbate peroxidase OS=Triticum aestivum OX=4565 PE=3 SV=1
A0A3B6RAN8	MQIFVKTLTGK	11	Ubiquitin-like domain-containing protein OS=Triticum aestivum OX=4565 PE=4 SV=1
Q93XQ6	FHRVIPD	7	Peptidyl-prolyl cis-trans isomerase OS=Triticum aestivum OX=4565 GN=CyP2 PE=2 SV=1
sp	VRLVLPGE	8	Elongation factor 1-alpha OS=Triticum aestivum OX=4565 GN=TEF1 PE=2 SV=1
A0A3B6CE50	SDYISIPIEGPYKPA	15	Adenosylhomocysteinase OS=Triticum aestivum OX=4565 PE=3 SV=1
sp	VVETFATYPPLGR	13	Elongation factor 1-alpha OS=Triticum aestivum OX=4565 GN=TEF1 PE=2 SV=1
A0A3B6B789	ISVAIEAGGRA	11	Oryzain alpha chain OS=Triticum aestivum OX=4565 PE=3 SV=1
A0A3B6JL78	LLTDPVFRPL	10	L-ascorbate peroxidase OS=Triticum aestivum OX=4565 PE=3 SV=1
sp	TNLDWYK	7	Elongation factor 1-alpha OS=Triticum aestivum OX=4565 GN=TEF1 PE=2 SV=1
A0A1D5UKX4	RLYQMQESGTL	11	Adenosylhomocysteinase OS=Triticum aestivum OX=4565 GN=CAMPLR22A2D_LOCUS4911 PE=3 SV=1
A0A3B6CE50	YISIPIEGPYKPA	13	Adenosylhomocysteinase OS=Triticum aestivum OX=4565 PE=3 SV=1
A0A3B6HZ58	IVRDIKEKL	9	Actin OS=Triticum aestivum OX=4565 PE=3 SV=1
A0A3B6HZ58	IVSNWDDMEKI	11	Actin OS=Triticum aestivum OX=4565 PE=3 SV=1
sp	ARYEEIVKEVS	11	Elongation factor 1-alpha OS=Triticum aestivum OX=4565 GN=TEF1 PE=2 SV=1
A0A1D5UG55	TPDVFDNKYY	10	Peroxidase OS=Triticum aestivum OX=4565 GN=CAMPLR22A2D_LOCUS5740 PE=3 SV=1
sp	TGVIKPGMVVTF	12	Elongation factor 1-alpha OS=Triticum aestivum OX=4565 GN=TEF1 PE=2 SV=1
sp	RSTNLDWY	8	Elongation factor 1-alpha OS=Triticum aestivum OX=4565 GN=TEF1 PE=2 SV=1
A0A3B6RAN8	LIFAGKQLEDGRTLADYN	18	Ubiquitin-like domain-containing protein OS=Triticum aestivum OX=4565 PE=4 SV=1
A0A3B5Z6I4	IGAYKLGV	8	Jacalin-type lectin domain-containing protein OS=Triticum aestivum OX=4565 PE=4 SV=1
sp	IGGIGTVPVGRVETGVIKPGMVVT	24	Elongation factor 1-alpha OS=Triticum aestivum OX=4565 GN=TEF1 PE=2 SV=1
W5GYX5	VDVSVVDLTVRLAKPA	16	Glyceraldehyde-3-phosphate dehydrogenase OS=Triticum aestivum OX=4565 GN=GAPC8 PE=2 SV=1
W5GYX5	VVDLTVRLA	9	Glyceraldehyde-3-phosphate dehydrogenase OS=Triticum aestivum OX=4565 GN=GAPC8 PE=2 SV=1
A0A3B5ZZG7	NIAEKGFPISVY	12	6-phosphogluconate dehydrogenase decarboxylating OS=Triticum aestivum OX=4565 PE=3 SV=1
sp	IGGIGTVPVGRVE	13	Elongation factor 1-alpha OS=Triticum aestivum OX=4565 GN=TEF1 PE=2 SV=1
A0A3B6RAN8	MQIFVKT	7	Ubiquitin-like domain-containing protein OS=Triticum aestivum OX=4565 PE=4 SV=1
A0A3B6GVH3	ISGAEEILKAL	11	Glutaredoxin-dependent peroxiredoxin OS=Triticum aestivum OX=4565 PE=3 SV=1
A0A1D5UG55	YYFDLIAKQ	9	Peroxidase OS=Triticum aestivum OX=4565 GN=CAMPLR22A2D_LOCUS5740 PE=3 SV=1
A0A3B6LV71	RDNNLLGKFE	10	Uncharacterized protein OS=Triticum aestivum OX=4565 PE=3 SV=1
sp	IVKEVSSYLK	10	Elongation factor 1-alpha OS=Triticum aestivum OX=4565 GN=TEF1 PE=2 SV=1
A0A1D5UG55	AFFEQFAK	8	Peroxidase OS=Triticum aestivum OX=4565 GN=CAMPLR22A2D_LOCUS5740 PE=3 SV=1
A0A3B5Z127	RVGSGAPVYL	10	Histone H2A OS=Triticum aestivum OX=4565 PE=3 SV=1
A0A1D5URS1	QSEYISIPVEGPYKPA	16	Adenosylhomocysteinase OS=Triticum aestivum OX=4565 GN=CAMPLR22A2D_LOCUS4880 PE=3 SV=1
A0A3B6HZ58	VLLTEAPLNPK	11	Actin OS=Triticum aestivum OX=4565 PE=3 SV=1
A0A3B6FNR1	IVFILDKVAP	10	Salt stress root protein RS1 OS=Triticum aestivum OX=4565 PE=4 SV=1
sp	DMRQTVAVGVIKGVE	15	Elongation factor 1-alpha OS=Triticum aestivum OX=4565 GN=TEF1 PE=2 SV=1
A0A3B6MZI6	IGKPLDGW	8	UDP-glucose 6-dehydrogenase OS=Triticum aestivum OX=4565 PE=3 SV=1
sp	LVLPGELAKHAVSEGTK	17	Elongation factor 1-alpha OS=Triticum aestivum OX=4565 GN=TEF1 PE=2 SV=1
A0A3B6QIZ3	VTNDEIAADLKEHV	14	S-adenosylmethionine synthase OS=Triticum aestivum OX=4565 PE=3 SV=1
A0A3B6HZ58	NWDDMEKIWHH	11	Actin OS=Triticum aestivum OX=4565 PE=3 SV=1
A0A3B6HZ58	LRVAPEEHPVLLT	13	Actin OS=Triticum aestivum OX=4565 PE=3 SV=1
W5GYX5	FKYDTVHGQW	10	Glyceraldehyde-3-phosphate dehydrogenase OS=Triticum aestivum OX=4565 GN=GAPC8 PE=2 SV=1
A0A3B6HZ58	VAPEEHPVLL	10	Actin OS=Triticum aestivum OX=4565 PE=3 SV=1
A4K4Z3	FSEAREDLAALE	12	Tubulin alpha chain OS=Triticum aestivum OX=4565 GN=TUBA-1D PE=2 SV=1
A0A3B6B789	TVWGEDGYIR	10	Oryzain alpha chain OS=Triticum aestivum OX=4565 PE=3 SV=1
A0A1D5WMF1	LAEGASESLHVKDYKY	16	Fructose-bisphosphate aldolase OS=Triticum aestivum OX=4565 GN=FBA14 PE=3 SV=1
A0A3B6RAN8	RLIFAGKQLEDGRT	14	Ubiquitin-like domain-containing protein OS=Triticum aestivum OX=4565 PE=4 SV=1
A0A3B6HZ58	LRVAPEEHPVLLTEAPLNPKAN	22	Actin OS=Triticum aestivum OX=4565 PE=3 SV=1
A0A3B6ELC9	SRSIVGATLEVIQK	14	TRASH domain-containing protein OS=Triticum aestivum OX=4565 PE=3 SV=1
Q41518	SQYGEILDAK	10	Single-stranded nucleic acid binding protein OS=Triticum aestivum OX=4565 GN=whGRP-1 PE=2 SV=1
A0A3B6RAN8	RLIFAGKQLEDG	12	Ubiquitin-like domain-containing protein OS=Triticum aestivum OX=4565 PE=4 SV=1
sp	LPLQDVYK	8	Elongation factor 1-alpha OS=Triticum aestivum OX=4565 GN=TEF1 PE=2 SV=1
A0A1D5UKX4	YISIPVEGPYKPA	13	Adenosylhomocysteinase OS=Triticum aestivum OX=4565 GN=CAMPLR22A2D_LOCUS4911 PE=3 SV=1
A0A3B5Z4G2	VFDYGKL	7	Aspartic proteinase OS=Triticum aestivum OX=4565 PE=3 SV=1
A4K4Y8	RAVFVDLEPT	10	Tubulin alpha chain OS=Triticum aestivum OX=4565 GN=TUBA-4A PE=2 SV=1
A0A3B6HZ58	HTFYNELR	8	Actin OS=Triticum aestivum OX=4565 PE=3 SV=1
A0A3B6KQJ1	LISKIREEYPD	11	Tubulin beta chain OS=Triticum aestivum OX=4565 PE=3 SV=1
sp	RLPLQDVYK	9	Elongation factor 1-alpha OS=Triticum aestivum OX=4565 GN=TEF1 PE=2 SV=1
A0A3B6RAN8	RLIFAGK	7	Ubiquitin-like domain-containing protein OS=Triticum aestivum OX=4565 PE=4 SV=1
A0A3B6HZ58	RVAPEEHPVLLTEAP	15	Actin OS=Triticum aestivum OX=4565 PE=3 SV=1
A0A1D5UKX4	RHSLPDGLM	9	Adenosylhomocysteinase OS=Triticum aestivum OX=4565 GN=CAMPLR22A2D_LOCUS4911 PE=3 SV=1
A0A1D5UKX4	GLETYPGVKRIT	12	Adenosylhomocysteinase OS=Triticum aestivum OX=4565 GN=CAMPLR22A2D_LOCUS4911 PE=3 SV=1
A0A3B6KQJ1	LIDSVLDVVRKE	12	Tubulin beta chain OS=Triticum aestivum OX=4565 PE=3 SV=1
sp	VRLVLPGELAKHA	13	Elongation factor 1-alpha OS=Triticum aestivum OX=4565 GN=TEF1 PE=2 SV=1
A0A3B6HZ58	FYNELRVAPE	10	Actin OS=Triticum aestivum OX=4565 PE=3 SV=1
A0A3B6IUF1	VSWEDIGGLENVK	13	Uncharacterized protein OS=Triticum aestivum OX=4565 PE=4 SV=1
W5GYX5	VVDLTVRLAKPA	12	Glyceraldehyde-3-phosphate dehydrogenase OS=Triticum aestivum OX=4565 GN=GAPC8 PE=2 SV=1
sp	LRLPLQDVY	9	Elongation factor 1-alpha OS=Triticum aestivum OX=4565 GN=TEF1 PE=2 SV=1
A0A3B6HZ58	LRVAPEEHPVL	11	Actin OS=Triticum aestivum OX=4565 PE=3 SV=1
sp	WYKGPTL	7	Elongation factor 1-alpha OS=Triticum aestivum OX=4565 GN=TEF1 PE=2 SV=1
A0A3B6KHJ0	NLAEEVQIAYR	11	phosphoenolpyruvate carboxylase OS=Triticum aestivum OX=4565 PE=3 SV=1
A0A3B6KIR7	RISGLIYEETRG	12	Histone H4 OS=Triticum aestivum OX=4565 PE=3 SV=1
A0A3B6MS37	VAFEVIDGFRQ	11	Uncharacterized protein OS=Triticum aestivum OX=4565 PE=3 SV=1
A0A3B6HZ58	VAPEEHPVLLTEAPLNPKAN	20	Actin OS=Triticum aestivum OX=4565 PE=3 SV=1
sp	IVKMIPTKPM	10	Elongation factor 1-alpha OS=Triticum aestivum OX=4565 GN=TEF1 PE=2 SV=1
A0A3B6QIZ3	ILKLVKENFD	10	S-adenosylmethionine synthase OS=Triticum aestivum OX=4565 PE=3 SV=1
A0A3B6MS37	QAFEYIKY	8	Uncharacterized protein OS=Triticum aestivum OX=4565 PE=3 SV=1
A0A3B6HZ58	TFYNELR	7	Actin OS=Triticum aestivum OX=4565 PE=3 SV=1
A0A1D5VD11	AYIGTPGKGIL	11	Fructose-bisphosphate aldolase OS=Triticum aestivum OX=4565 GN=FBA11 PE=3 SV=1
W5GYX5	GIALNDNFVK	10	Glyceraldehyde-3-phosphate dehydrogenase OS=Triticum aestivum OX=4565 GN=GAPC8 PE=2 SV=1
A0A3B6HZ58	HHTFYNEL	8	Actin OS=Triticum aestivum OX=4565 PE=3 SV=1
A0A3B6MS37	QAFEYIKYN	9	Uncharacterized protein OS=Triticum aestivum OX=4565 PE=3 SV=1
A0A3B6QIZ3	ISINLDLK	8	S-adenosylmethionine synthase OS=Triticum aestivum OX=4565 PE=3 SV=1
A0A3B6MZI6	KAADLTYWESAA	12	UDP-glucose 6-dehydrogenase OS=Triticum aestivum OX=4565 PE=3 SV=1
A0A3B6QIZ3	RKIIIDTYGG	10	S-adenosylmethionine synthase OS=Triticum aestivum OX=4565 PE=3 SV=1
sp	VRLVLPGEL	9	Elongation factor 1-alpha OS=Triticum aestivum OX=4565 GN=TEF1 PE=2 SV=1
A0A3B6LV71	VAFTDSERLIGDAA	14	Uncharacterized protein OS=Triticum aestivum OX=4565 PE=3 SV=1
sp	IVVIGHVD	8	Elongation factor 1-alpha OS=Triticum aestivum OX=4565 GN=TEF1 PE=2 SV=1
sp	EEIVKEVSSYLK	12	Elongation factor 1-alpha OS=Triticum aestivum OX=4565 GN=TEF1 PE=2 SV=1
A0A3B6HZ58	APEEHPVLL	9	Actin OS=Triticum aestivum OX=4565 PE=3 SV=1
A0A3B6CE50	ISIPIEGPYKPAAY	14	Adenosylhomocysteinase OS=Triticum aestivum OX=4565 PE=3 SV=1
sp	STNLDWYK	8	Elongation factor 1-alpha OS=Triticum aestivum OX=4565 GN=TEF1 PE=2 SV=1
A0A3B6PND7	SSLAPKIGPL	10	Ribosomal protein L11 N-terminal domain-containing protein OS=Triticum aestivum OX=4565 PE=3 SV=1
W5GYX5	KVLPELNGKLT	11	Glyceraldehyde-3-phosphate dehydrogenase OS=Triticum aestivum OX=4565 GN=GAPC8 PE=2 SV=1
A0A3B6HZ58	LRVAPEEHPVLLTEAPLNP	19	Actin OS=Triticum aestivum OX=4565 PE=3 SV=1
A0A3B6HZ58	TVPIYEGYALPHA	13	Actin OS=Triticum aestivum OX=4565 PE=3 SV=1
A0A3B6B789	KVVTIDGYEDVPVNSEKSLQ	20	Oryzain alpha chain OS=Triticum aestivum OX=4565 PE=3 SV=1
sp	ALPGDNVGFNVK	12	Elongation factor 1-alpha OS=Triticum aestivum OX=4565 GN=TEF1 PE=2 SV=1
A0A3B6QIZ3	RFVIGGPHGDAGLTGRK	17	S-adenosylmethionine synthase OS=Triticum aestivum OX=4565 PE=3 SV=1
A0A3B6B789	TENGKDYWLVRN	12	Oryzain alpha chain OS=Triticum aestivum OX=4565 PE=3 SV=1
A0A3B6HZ58	FYNELRVAPEEHPVLL	16	Actin OS=Triticum aestivum OX=4565 PE=3 SV=1
A0A3B6GKT7	QIWDTAGQERF	11	Uncharacterized protein OS=Triticum aestivum OX=4565 PE=4 SV=1
A0A3B6KQJ1	AELIDSVLDVVRKE	14	Tubulin beta chain OS=Triticum aestivum OX=4565 PE=3 SV=1
sp	SVRLVLPGELAKH	13	Elongation factor 1-alpha OS=Triticum aestivum OX=4565 GN=TEF1 PE=2 SV=1
A4K4Z3	RIDHKFDLMYA	11	Tubulin alpha chain OS=Triticum aestivum OX=4565 GN=TUBA-1D PE=2 SV=1
Q93XQ6	HRVIPDF	7	Peptidyl-prolyl cis-trans isomerase OS=Triticum aestivum OX=4565 GN=CyP2 PE=2 SV=1
A0A3B6MS37	SVAFEVIDGFRQY	13	Uncharacterized protein OS=Triticum aestivum OX=4565 PE=3 SV=1
A0A1D5VD11	KKVAPEVIAEYT	12	Fructose-bisphosphate aldolase OS=Triticum aestivum OX=4565 GN=FBA11 PE=3 SV=1
A0A3B6NS36	PPVLKFL	7	RmlD-like substrate binding domain-containing protein OS=Triticum aestivum OX=4565 PE=4 SV=1
A0A1D5VD11	TKKPWNLSF	9	Fructose-bisphosphate aldolase OS=Triticum aestivum OX=4565 GN=FBA11 PE=3 SV=1
Q93XQ6	VVFGEVVEGMDVVK	14	Peptidyl-prolyl cis-trans isomerase OS=Triticum aestivum OX=4565 GN=CyP2 PE=2 SV=1
A0A3B6QIZ3	VFGEITTKATVDYEK	15	S-adenosylmethionine synthase OS=Triticum aestivum OX=4565 PE=3 SV=1
sp	TGVIKPGMVV	10	Elongation factor 1-alpha OS=Triticum aestivum OX=4565 GN=TEF1 PE=2 SV=1
A0A3B6RAN8	TLHLVLR	7	Ubiquitin-like domain-containing protein OS=Triticum aestivum OX=4565 PE=4 SV=1
sp	INIVVIGHVD	10	Elongation factor 1-alpha OS=Triticum aestivum OX=4565 GN=TEF1 PE=2 SV=1
A0A3B6U9W6	IQKESTLHLVLR	12	Ubiquitin-like domain-containing protein OS=Triticum aestivum OX=4565 PE=4 SV=1
A0A3B6HZ58	MFPGIADRM	9	Actin OS=Triticum aestivum OX=4565 PE=3 SV=1
A0A3B6HZ58	ALPHAIL	7	Actin OS=Triticum aestivum OX=4565 PE=3 SV=1
W5C732	LGYLFGGK	8	Genome assembly chromosome: II OS=Triticum aestivum OX=4565 GN=CAMPLR22A2D_LOCUS1654 PE=3 SV=1
A0A3B6LX58	ASDLPKLVEGLK	12	Tr-type G domain-containing protein OS=Triticum aestivum OX=4565 PE=3 SV=1
A0A3B5Z6I4	VINIGEDERLIT	12	Jacalin-type lectin domain-containing protein OS=Triticum aestivum OX=4565 PE=4 SV=1
sp	LVLPGELAKHAV	12	Elongation factor 1-alpha OS=Triticum aestivum OX=4565 GN=TEF1 PE=2 SV=1
A0A3B6RAN8	KTITLEVESSDT	12	Ubiquitin-like domain-containing protein OS=Triticum aestivum OX=4565 PE=4 SV=1
W5GYX5	STGAAKAVGKVLPELNGKLT	20	Glyceraldehyde-3-phosphate dehydrogenase OS=Triticum aestivum OX=4565 GN=GAPC8 PE=2 SV=1
A0A3B6HZ58	DVDIRKDLYG	10	Actin OS=Triticum aestivum OX=4565 PE=3 SV=1
W5GYX5	APIKIGINGFGR	12	Glyceraldehyde-3-phosphate dehydrogenase OS=Triticum aestivum OX=4565 GN=GAPC8 PE=2 SV=1
F4Y595	FSLEDPNTFGTRIH	14	Heat shock protein 90 OS=Triticum aestivum OX=4565 GN=Hsp90.3-A1 PE=2 SV=1
A0A3B6PRH7	ADEYGSGELRL	11	Ferredoxin--nitrite reductase chloroplastic OS=Triticum aestivum OX=4565 PE=3 SV=1
Q41518	LQQAFSQYGEILDAK	15	Single-stranded nucleic acid binding protein OS=Triticum aestivum OX=4565 GN=whGRP-1 PE=2 SV=1
A0A1D5UZW7	VVETFAQYPPLGRF	14	Elongation factor 1-alpha OS=Triticum aestivum OX=4565 PE=3 SV=1
sp	EIVKEVSSYLK	11	Elongation factor 1-alpha OS=Triticum aestivum OX=4565 GN=TEF1 PE=2 SV=1
A0A3B6QIZ3	KYLDENTIFH	10	S-adenosylmethionine synthase OS=Triticum aestivum OX=4565 PE=3 SV=1
sp	RLVLPGELAKH	11	Elongation factor 1-alpha OS=Triticum aestivum OX=4565 GN=TEF1 PE=2 SV=1
Q93XQ6	VVFGEVVEGMD	11	Peptidyl-prolyl cis-trans isomerase OS=Triticum aestivum OX=4565 GN=CyP2 PE=2 SV=1
A0A3B6LX58	MTPLSDFEDKL	11	Tr-type G domain-containing protein OS=Triticum aestivum OX=4565 PE=3 SV=1
A0A3B6KIR7	GLIYEETRGVL	11	Histone H4 OS=Triticum aestivum OX=4565 PE=3 SV=1
Q45NB6	MIAETTILWKP	11	Glutamine synthetase OS=Triticum aestivum OX=4565 GN=GS1 PE=2 SV=1
A0A3B6LV71	IINEPTAAAIAYGLDKK	17	Uncharacterized protein OS=Triticum aestivum OX=4565 PE=3 SV=1
A0A3B6MZI6	EAIEKIL	7	UDP-glucose 6-dehydrogenase OS=Triticum aestivum OX=4565 PE=3 SV=1
sp	KIGGIGTVPVGRVET	15	Elongation factor 1-alpha OS=Triticum aestivum OX=4565 GN=TEF1 PE=2 SV=1
sp	WVLDKLK	7	Elongation factor 1-alpha OS=Triticum aestivum OX=4565 GN=TEF1 PE=2 SV=1
A0A3B6HZ58	IWHHTFY	7	Actin OS=Triticum aestivum OX=4565 PE=3 SV=1
A0A3B6BZD8	LTDPAFRPL	9	L-ascorbate peroxidase OS=Triticum aestivum OX=4565 PE=3 SV=1
A0A3B6HZ58	AYVGDEAQSKRGIL	14	Actin OS=Triticum aestivum OX=4565 PE=3 SV=1
A0A3B6KJA9	IVVLPAGSMVTM	12	Uncharacterized protein OS=Triticum aestivum OX=4565 PE=3 SV=1
A0A3B6CE50	DYISIPIEGPYKPA	14	Adenosylhomocysteinase OS=Triticum aestivum OX=4565 PE=3 SV=1
A0A3B6HZ58	DVDIRKDLYGN	11	Actin OS=Triticum aestivum OX=4565 PE=3 SV=1
A4K4Z3	LRFDGAINVD	10	Tubulin alpha chain OS=Triticum aestivum OX=4565 GN=TUBA-1D PE=2 SV=1
A4K4Y8	LRFDGALNVD	10	Tubulin alpha chain OS=Triticum aestivum OX=4565 GN=TUBA-4A PE=2 SV=1
sp	LLEALPGDNVGFNVK	15	Elongation factor 1-alpha OS=Triticum aestivum OX=4565 GN=TEF1 PE=2 SV=1
A0A3B6KIR7	ISGLIYEETRG	11	Histone H4 OS=Triticum aestivum OX=4565 PE=3 SV=1
Q45NB6	GVVVTFDPKPIPGDWN	16	Glutamine synthetase OS=Triticum aestivum OX=4565 GN=GS1 PE=2 SV=1
A0A3B5Z127	IRNDEELGKLL	11	Histone H2A OS=Triticum aestivum OX=4565 PE=3 SV=1
A0A3B6ST91	IRNDEEIGKLL	11	Histone H2A OS=Triticum aestivum OX=4565 PE=3 SV=1
A0A3B6B789	VAIEAGGRAFQLY	13	Oryzain alpha chain OS=Triticum aestivum OX=4565 PE=3 SV=1
A0A3B6B789	EELPETVDWRK	11	Oryzain alpha chain OS=Triticum aestivum OX=4565 PE=3 SV=1
A0A3B6HZ58	FYNELRVAPEEHPVL	15	Actin OS=Triticum aestivum OX=4565 PE=3 SV=1
A0A3B6KIR7	RISGLIYEETR	11	Histone H4 OS=Triticum aestivum OX=4565 PE=3 SV=1
A0A1D5UKX4	GLETYPGVKRITIKPQ	16	Adenosylhomocysteinase OS=Triticum aestivum OX=4565 GN=CAMPLR22A2D_LOCUS4911 PE=3 SV=1
W5I035	TAVADVDELITK	12	Ribosomal protein S13/S15 N-terminal domain-containing protein OS=Triticum aestivum OX=4565 PE=3 SV=1
sp	GIGTVPVGRVETGVIKPG	18	Elongation factor 1-alpha OS=Triticum aestivum OX=4565 GN=TEF1 PE=2 SV=1
A0A3B6HZ58	AVFPSIVGRP	10	Actin OS=Triticum aestivum OX=4565 PE=3 SV=1
A0A3B6LN74	VRNDEELGKLL	11	Histone H2A OS=Triticum aestivum OX=4565 PE=3 SV=1
A0A1D5UZW7	FAQYPPLGRF	10	Elongation factor 1-alpha OS=Triticum aestivum OX=4565 PE=3 SV=1
A0A3B6KIR7	RISGLIYEET	10	Histone H4 OS=Triticum aestivum OX=4565 PE=3 SV=1
W5GYX5	YDNEWGYSTR	10	Glyceraldehyde-3-phosphate dehydrogenase OS=Triticum aestivum OX=4565 GN=GAPC8 PE=2 SV=1
A0A3B6B789	KAVANQPISVAIEAGG	16	Oryzain alpha chain OS=Triticum aestivum OX=4565 PE=3 SV=1
A0A3B6B789	YGTENGKDYWLVRN	14	Oryzain alpha chain OS=Triticum aestivum OX=4565 PE=3 SV=1
sp	VETGVIKPGMVVTFGPTGLTTEVK	24	Elongation factor 1-alpha OS=Triticum aestivum OX=4565 GN=TEF1 PE=2 SV=1
A0A3B6HZ58	RGILTLKYPIEHG	13	Actin OS=Triticum aestivum OX=4565 PE=3 SV=1
Q45NB6	AIFKDPFR	8	Glutamine synthetase OS=Triticum aestivum OX=4565 GN=GS1 PE=2 SV=1
A0A3B6B789	GYGTENGKDYW	11	Oryzain alpha chain OS=Triticum aestivum OX=4565 PE=3 SV=1
A0A1D5VD11	VLLEGTLLKPN	11	Fructose-bisphosphate aldolase OS=Triticum aestivum OX=4565 GN=FBA11 PE=3 SV=1
A0A3B6BZD8	TLLTDPAFRPL	11	L-ascorbate peroxidase OS=Triticum aestivum OX=4565 PE=3 SV=1
A0A3B6KIR7	ISGLIYEETR	10	Histone H4 OS=Triticum aestivum OX=4565 PE=3 SV=1
A0A1D5VD11	LVPIVEPEILVDGPH	15	Fructose-bisphosphate aldolase OS=Triticum aestivum OX=4565 GN=FBA11 PE=3 SV=1
A0A3B6HZ58	VITIGAERF	9	Actin OS=Triticum aestivum OX=4565 PE=3 SV=1
A0A1D5VD11	KVAPEVIAEYT	11	Fructose-bisphosphate aldolase OS=Triticum aestivum OX=4565 GN=FBA11 PE=3 SV=1
A0A3B6MZI6	FVFDGRNVVDAE	12	UDP-glucose 6-dehydrogenase OS=Triticum aestivum OX=4565 PE=3 SV=1
sp	LVLPGELAKHAVSEGTKAVT	20	Elongation factor 1-alpha OS=Triticum aestivum OX=4565 GN=TEF1 PE=2 SV=1
A0A3B6PJA9	NLLQLALKHN	10	Ubiquitin-like domain-containing protein OS=Triticum aestivum OX=4565 PE=3 SV=1
A0A3B6KQJ1	FVEWIPNN	8	Tubulin beta chain OS=Triticum aestivum OX=4565 PE=3 SV=1
W5GYX5	AKVINDRFGIVEGL	14	Glyceraldehyde-3-phosphate dehydrogenase OS=Triticum aestivum OX=4565 GN=GAPC8 PE=2 SV=1
sp	VYKIGGIGTVPVGRVETG	18	Elongation factor 1-alpha OS=Triticum aestivum OX=4565 GN=TEF1 PE=2 SV=1
A0A3B6U9W6	IQKESTLHLVL	11	Ubiquitin-like domain-containing protein OS=Triticum aestivum OX=4565 PE=4 SV=1
sp	IGGIGTVPVGRVETGVIKPGMV	22	Elongation factor 1-alpha OS=Triticum aestivum OX=4565 GN=TEF1 PE=2 SV=1
F4Y595	AIMDELR	7	Heat shock protein 90 OS=Triticum aestivum OX=4565 GN=Hsp90.3-A1 PE=2 SV=1
A0A1D5U7G3	ELFRVADEL	9	Genome assembly chromosome: II OS=Triticum aestivum OX=4565 GN=CAMPLR22A2D_LOCUS742 PE=3 SV=1
sp	RLVLPGE	7	Elongation factor 1-alpha OS=Triticum aestivum OX=4565 GN=TEF1 PE=2 SV=1
Q93XQ6	IYGEKFADEKFVH	13	Peptidyl-prolyl cis-trans isomerase OS=Triticum aestivum OX=4565 GN=CyP2 PE=2 SV=1
A0A3B6RAN8	LTGKTITLEVE	11	Ubiquitin-like domain-containing protein OS=Triticum aestivum OX=4565 PE=4 SV=1
A0A3B6HZ58	TFYNELRVAPEE	12	Actin OS=Triticum aestivum OX=4565 PE=3 SV=1
W5GYX5	VIISAPSKDAPMF	13	Glyceraldehyde-3-phosphate dehydrogenase OS=Triticum aestivum OX=4565 GN=GAPC8 PE=2 SV=1
A0A3B6KCM0	KKGVETY	7	Histone H2B OS=Triticum aestivum OX=4565 PE=3 SV=1
A0A3B6RAN8	LIFAGKQL	8	Ubiquitin-like domain-containing protein OS=Triticum aestivum OX=4565 PE=4 SV=1
sp	LEALPKFL	8	Elongation factor 1-alpha OS=Triticum aestivum OX=4565 GN=TEF1 PE=2 SV=1
A0A3B6JGP3	LLSVAYKNVIGA	12	14-3-3 domain-containing protein OS=Triticum aestivum OX=4565 PE=3 SV=1
F4Y595	SGFSLEDPNTFGT	13	Heat shock protein 90 OS=Triticum aestivum OX=4565 GN=Hsp90.3-A1 PE=2 SV=1
A0A3B6JGP3	LLSVAYKNVIGAR	13	14-3-3 domain-containing protein OS=Triticum aestivum OX=4565 PE=3 SV=1
sp	VRLVLPGELAKH	12	Elongation factor 1-alpha OS=Triticum aestivum OX=4565 GN=TEF1 PE=2 SV=1
A0A1D5VD11	GGKPFVDILK	10	Fructose-bisphosphate aldolase OS=Triticum aestivum OX=4565 GN=FBA11 PE=3 SV=1
A0A1D5UKX4	HLGKLGARLT	10	Adenosylhomocysteinase OS=Triticum aestivum OX=4565 GN=CAMPLR22A2D_LOCUS4911 PE=3 SV=1
sp	FINDIFEKL	9	Elongation factor 1-alpha OS=Triticum aestivum OX=4565 GN=TEF1 PE=2 SV=1
sp	TYPPLGRF	8	Elongation factor 1-alpha OS=Triticum aestivum OX=4565 GN=TEF1 PE=2 SV=1
A0A3B6QIZ3	IIIDTYGGWGAHGGGA	16	S-adenosylmethionine synthase OS=Triticum aestivum OX=4565 PE=3 SV=1
A0A3B6KQJ1	SVFPSPKVSDTVVEPY	16	Tubulin beta chain OS=Triticum aestivum OX=4565 PE=3 SV=1
W5GYX5	FRVPTVDVS	9	Glyceraldehyde-3-phosphate dehydrogenase OS=Triticum aestivum OX=4565 GN=GAPC8 PE=2 SV=1
A0A3B6QIZ3	KLVKENFDF	9	S-adenosylmethionine synthase OS=Triticum aestivum OX=4565 PE=3 SV=1
A0A3B6LV71	YVAFTDSERL	10	Uncharacterized protein OS=Triticum aestivum OX=4565 PE=3 SV=1
sp	IVKEVSSYL	9	Elongation factor 1-alpha OS=Triticum aestivum OX=4565 GN=TEF1 PE=2 SV=1
sp	IERSTNLDWY	10	Elongation factor 1-alpha OS=Triticum aestivum OX=4565 GN=TEF1 PE=2 SV=1
A0A3B6ELC9	SIVGATLEVIQKK	13	TRASH domain-containing protein OS=Triticum aestivum OX=4565 PE=3 SV=1
A0A3B6MZI6	GTAIEDLFKPD	11	UDP-glucose 6-dehydrogenase OS=Triticum aestivum OX=4565 PE=3 SV=1
A0A3B6B789	EELPETVDWRKKGAVAA	17	Oryzain alpha chain OS=Triticum aestivum OX=4565 PE=3 SV=1
A0A1D5UG55	SFGDRNLDKADLV	13	Peroxidase OS=Triticum aestivum OX=4565 GN=CAMPLR22A2D_LOCUS5740 PE=3 SV=1
W5GYX5	LVAVNDPFITTDY	13	Glyceraldehyde-3-phosphate dehydrogenase OS=Triticum aestivum OX=4565 GN=GAPC8 PE=2 SV=1
A0A3B6MZI6	FDWDHPM	7	UDP-glucose 6-dehydrogenase OS=Triticum aestivum OX=4565 PE=3 SV=1
A0A3B6B789	GTVWGEDGYIR	11	Oryzain alpha chain OS=Triticum aestivum OX=4565 PE=3 SV=1
A4K4Z3	LRFDGAI	7	Tubulin alpha chain OS=Triticum aestivum OX=4565 GN=TUBA-1D PE=2 SV=1
A4K4Y8	LRFDGAL	7	Tubulin alpha chain OS=Triticum aestivum OX=4565 GN=TUBA-4A PE=2 SV=1
A0A3B6LX58	TPLSDFEDKL	10	Tr-type G domain-containing protein OS=Triticum aestivum OX=4565 PE=3 SV=1
A0A3B6KQJ1	LERINVY	7	Tubulin beta chain OS=Triticum aestivum OX=4565 PE=3 SV=1
A0A3B6B789	TVWGEDGYIRME	12	Oryzain alpha chain OS=Triticum aestivum OX=4565 PE=3 SV=1
A0A1D5VD11	VAPEVIAEYTVR	12	Fructose-bisphosphate aldolase OS=Triticum aestivum OX=4565 GN=FBA11 PE=3 SV=1
W5GYX5	LVSTDFQGDNRSSIFDA	17	Glyceraldehyde-3-phosphate dehydrogenase OS=Triticum aestivum OX=4565 GN=GAPC8 PE=2 SV=1
Q93XQ6	VGGAPAGRIVMELY	14	Peptidyl-prolyl cis-trans isomerase OS=Triticum aestivum OX=4565 GN=CyP2 PE=2 SV=1
sp	VVETFATYPPLG	12	Elongation factor 1-alpha OS=Triticum aestivum OX=4565 GN=TEF1 PE=2 SV=1
A0A3B5ZZG7	LIAEAYDVLH	10	6-phosphogluconate dehydrogenase decarboxylating OS=Triticum aestivum OX=4565 PE=3 SV=1
A0A3B6HZ58	EIVRDIKEKLA	11	Actin OS=Triticum aestivum OX=4565 PE=3 SV=1
A0A3B6DGR0	KGSDPEWNETF	11	C2 domain-containing protein OS=Triticum aestivum OX=4565 PE=4 SV=1
sp	TVAVGVIKGVEKKDPTGA	18	Elongation factor 1-alpha OS=Triticum aestivum OX=4565 GN=TEF1 PE=2 SV=1
A0A3B6LV71	NQVAMNPINTVFDAK	15	Uncharacterized protein OS=Triticum aestivum OX=4565 PE=3 SV=1
A0A3B5Z6I4	GKPHVINIGEDERL	14	Jacalin-type lectin domain-containing protein OS=Triticum aestivum OX=4565 PE=4 SV=1
sp	KGPTLLEALD	10	Elongation factor 1-alpha OS=Triticum aestivum OX=4565 GN=TEF1 PE=2 SV=1
A0A3B6HZ58	GYALPHAILRLD	12	Actin OS=Triticum aestivum OX=4565 PE=3 SV=1
sp	RPSDKPLRLPL	11	Elongation factor 1-alpha OS=Triticum aestivum OX=4565 GN=TEF1 PE=2 SV=1
A0A1D5VD11	FSFGRALQQ	9	Fructose-bisphosphate aldolase OS=Triticum aestivum OX=4565 GN=FBA11 PE=3 SV=1
A0A3B6BZD8	AFFADYAEAHL	11	L-ascorbate peroxidase OS=Triticum aestivum OX=4565 PE=3 SV=1
A0A3B5Z6I4	PYGGQGGN	8	Jacalin-type lectin domain-containing protein OS=Triticum aestivum OX=4565 PE=4 SV=1
A0A3B6LV71	SMVLIKM	7	Uncharacterized protein OS=Triticum aestivum OX=4565 PE=3 SV=1
A0A3B5Z6I4	NAIGAYKLGV	10	Jacalin-type lectin domain-containing protein OS=Triticum aestivum OX=4565 PE=4 SV=1
F4Y595	SLEDPNTFGTRIH	13	Heat shock protein 90 OS=Triticum aestivum OX=4565 GN=Hsp90.3-A1 PE=2 SV=1
Q45NB6	FSWGVANR	8	Glutamine synthetase OS=Triticum aestivum OX=4565 GN=GS1 PE=2 SV=1
sp	LPLQDVYKIGG	11	Elongation factor 1-alpha OS=Triticum aestivum OX=4565 GN=TEF1 PE=2 SV=1
A0A3B6QIZ3	FTWEVVKPLKFDKASA	16	S-adenosylmethionine synthase OS=Triticum aestivum OX=4565 PE=3 SV=1
A4K4Z3	LLERLSVDYG	10	Tubulin alpha chain OS=Triticum aestivum OX=4565 GN=TUBA-1D PE=2 SV=1
A0A077RY78	VKNPAYLDTL	10	transaldolase OS=Triticum aestivum OX=4565 GN=TRAES_3BF142600080CFD_c1 PE=3 SV=1
A0A3B6IX91	IAFPKDPSDPLL	12	Cell wall invertase OS=Triticum aestivum OX=4565 PE=3 SV=1
sp	QTVAVGVIKGVEK	13	Elongation factor 1-alpha OS=Triticum aestivum OX=4565 GN=TEF1 PE=2 SV=1
sp	TTTGHLIYKL	10	Elongation factor 1-alpha OS=Triticum aestivum OX=4565 GN=TEF1 PE=2 SV=1
A0A3B6QP26	ADPGVVDQLIALK	13	Acetyl-coenzyme A synthetase OS=Triticum aestivum OX=4565 PE=3 SV=1
A0A3B6LV71	VLIQVFEGERT	11	Uncharacterized protein OS=Triticum aestivum OX=4565 PE=3 SV=1
A0A3B6B789	TENGKDYWL	9	Oryzain alpha chain OS=Triticum aestivum OX=4565 PE=3 SV=1
A0A3B6PND7	LAPKIGPL	8	Ribosomal protein L11 N-terminal domain-containing protein OS=Triticum aestivum OX=4565 PE=3 SV=1
A0A3B6KQJ1	FGQIFRPD	8	Tubulin beta chain OS=Triticum aestivum OX=4565 PE=3 SV=1
A0A3B6MVU2	QVVGGPDPL	9	Cysteine proteinase OS=Triticum aestivum OX=4565 PE=3 SV=1
sp	DKPLRLPL	8	Elongation factor 1-alpha OS=Triticum aestivum OX=4565 GN=TEF1 PE=2 SV=1
A0A3B6HZ58	FYNELRVAPEEHP	13	Actin OS=Triticum aestivum OX=4565 PE=3 SV=1
A0A1D5UKX4	TDRWVFPETKTG	12	Adenosylhomocysteinase OS=Triticum aestivum OX=4565 GN=CAMPLR22A2D_LOCUS4911 PE=3 SV=1
A0A1D5UKX4	YISIPVEGPYKPAAY	15	Adenosylhomocysteinase OS=Triticum aestivum OX=4565 GN=CAMPLR22A2D_LOCUS4911 PE=3 SV=1
A0A1D5VD11	LVPIVEPEIL	10	Fructose-bisphosphate aldolase OS=Triticum aestivum OX=4565 GN=FBA11 PE=3 SV=1
A0A1D5UKX4	IIMVDHM	7	Adenosylhomocysteinase OS=Triticum aestivum OX=4565 GN=CAMPLR22A2D_LOCUS4911 PE=3 SV=1
A0A3B6FNR1	KIDFPGAKL	9	Salt stress root protein RS1 OS=Triticum aestivum OX=4565 PE=4 SV=1
A0A3B6BZD8	FADYAEAHL	9	L-ascorbate peroxidase OS=Triticum aestivum OX=4565 PE=3 SV=1
W5GYX5	VGKVLPELNGKLT	13	Glyceraldehyde-3-phosphate dehydrogenase OS=Triticum aestivum OX=4565 GN=GAPC8 PE=2 SV=1
sp	INIVVIGH	8	Elongation factor 1-alpha OS=Triticum aestivum OX=4565 GN=TEF1 PE=2 SV=1
sp	SVRLVLPGELA	11	Elongation factor 1-alpha OS=Triticum aestivum OX=4565 GN=TEF1 PE=2 SV=1
sp	RLVLPGELA	9	Elongation factor 1-alpha OS=Triticum aestivum OX=4565 GN=TEF1 PE=2 SV=1
sp	LVLPGELAKHA	11	Elongation factor 1-alpha OS=Triticum aestivum OX=4565 GN=TEF1 PE=2 SV=1
A0A3B6MZI6	DGWLKDMPA	9	UDP-glucose 6-dehydrogenase OS=Triticum aestivum OX=4565 PE=3 SV=1
A0A3B6HZ58	LSTFQQMWISK	11	Actin OS=Triticum aestivum OX=4565 PE=3 SV=1
A0A3B6IUF1	FRFPDQP	7	Uncharacterized protein OS=Triticum aestivum OX=4565 PE=4 SV=1
W5GYX5	VINDRFGIVEGL	12	Glyceraldehyde-3-phosphate dehydrogenase OS=Triticum aestivum OX=4565 GN=GAPC8 PE=2 SV=1
A0A3B6MZI6	NMQKPAFVFD	10	UDP-glucose 6-dehydrogenase OS=Triticum aestivum OX=4565 PE=3 SV=1
A0A3B6KQJ1	RALTVPELT	9	Tubulin beta chain OS=Triticum aestivum OX=4565 PE=3 SV=1
A0A3B6HZ58	RKYSVWIGGS	10	Actin OS=Triticum aestivum OX=4565 PE=3 SV=1
A0A3B6MS37	GVPYWLIKN	9	Uncharacterized protein OS=Triticum aestivum OX=4565 PE=3 SV=1
sp	RDFIKNM	7	Elongation factor 1-alpha OS=Triticum aestivum OX=4565 GN=TEF1 PE=2 SV=1
sp	VYKIGGIGTVPVG	13	Elongation factor 1-alpha OS=Triticum aestivum OX=4565 GN=TEF1 PE=2 SV=1
sp	RYEEIVKEVSSY	12	Elongation factor 1-alpha OS=Triticum aestivum OX=4565 GN=TEF1 PE=2 SV=1
A0A3B6BZD8	LPTDKTLLTDPAFRPL	16	L-ascorbate peroxidase OS=Triticum aestivum OX=4565 PE=3 SV=1
Q93XQ6	IVMELYKDAVPR	12	Peptidyl-prolyl cis-trans isomerase OS=Triticum aestivum OX=4565 GN=CyP2 PE=2 SV=1
A0A3B6KQJ1	RPDNFVF	7	Tubulin beta chain OS=Triticum aestivum OX=4565 PE=3 SV=1
A0A3B6KHJ0	SSIDAQLRL	9	phosphoenolpyruvate carboxylase OS=Triticum aestivum OX=4565 PE=3 SV=1
A0A3B6HZ58	IYEGYALPH	9	Actin OS=Triticum aestivum OX=4565 PE=3 SV=1
Q93XQ6	FMCQGGDFTK	10	Peptidyl-prolyl cis-trans isomerase OS=Triticum aestivum OX=4565 GN=CyP2 PE=2 SV=1
sp	TVIDAPGHRDFIK	13	Elongation factor 1-alpha OS=Triticum aestivum OX=4565 GN=TEF1 PE=2 SV=1
A0A3B6BZD8	FFADYAEAHL	10	L-ascorbate peroxidase OS=Triticum aestivum OX=4565 PE=3 SV=1
sp	YAWVLDK	7	Elongation factor 1-alpha OS=Triticum aestivum OX=4565 GN=TEF1 PE=2 SV=1
W5GYX5	FQGDNRSSIFDA	12	Glyceraldehyde-3-phosphate dehydrogenase OS=Triticum aestivum OX=4565 GN=GAPC8 PE=2 SV=1
sp	LLAFTLGVK	9	Elongation factor 1-alpha OS=Triticum aestivum OX=4565 GN=TEF1 PE=2 SV=1
Q6RUJ2	VIKTAIEKL	9	Glutamine synthetase OS=Triticum aestivum OX=4565 GN=GS PE=3 SV=1
A0A3B6JGP3	QLLRDNLTL	9	14-3-3 domain-containing protein OS=Triticum aestivum OX=4565 PE=3 SV=1
A0A1D5UKX4	TIIRDGL	7	Adenosylhomocysteinase OS=Triticum aestivum OX=4565 GN=CAMPLR22A2D_LOCUS4911 PE=3 SV=1
sp	MVVTFGPTGLTTEVK	15	Elongation factor 1-alpha OS=Triticum aestivum OX=4565 GN=TEF1 PE=2 SV=1
Q6RUJ2	INTFKWGVAD	10	Glutamine synthetase OS=Triticum aestivum OX=4565 GN=GS PE=3 SV=1
sp	KIGGIGTVPVGRVE	14	Elongation factor 1-alpha OS=Triticum aestivum OX=4565 GN=TEF1 PE=2 SV=1
sp	VRLVLPGELA	10	Elongation factor 1-alpha OS=Triticum aestivum OX=4565 GN=TEF1 PE=2 SV=1
A4K4Z3	FFSETGAGKHVPRA	14	Tubulin alpha chain OS=Triticum aestivum OX=4565 GN=TUBA-1D PE=2 SV=1
W5GYX5	VVDLIRHM	8	Glyceraldehyde-3-phosphate dehydrogenase OS=Triticum aestivum OX=4565 GN=GAPC8 PE=2 SV=1
A4K4Z3	RIDHKFDLMYAK	12	Tubulin alpha chain OS=Triticum aestivum OX=4565 GN=TUBA-1D PE=2 SV=1
sp	FATYPPLGRF	10	Elongation factor 1-alpha OS=Triticum aestivum OX=4565 GN=TEF1 PE=2 SV=1
A0A1D5UKX4	ISIPVEGPYKPAAYRY	16	Adenosylhomocysteinase OS=Triticum aestivum OX=4565 GN=CAMPLR22A2D_LOCUS4911 PE=3 SV=1
A0A3B6LV71	APTKGEGPAIGIDLGTTYS	19	Uncharacterized protein OS=Triticum aestivum OX=4565 PE=3 SV=1
Q45NB6	IFKDPFR	7	Glutamine synthetase OS=Triticum aestivum OX=4565 GN=GS1 PE=2 SV=1
sp	EKKPAAK	7	Elongation factor 1-alpha OS=Triticum aestivum OX=4565 GN=TEF1 PE=2 SV=1
A0A1D5UZW7	TVAVGVIKAVE	11	Elongation factor 1-alpha OS=Triticum aestivum OX=4565 PE=3 SV=1
A0A3B5Z127	VLPNINPVLLPK	12	Histone H2A OS=Triticum aestivum OX=4565 PE=3 SV=1
A0A3B6PK12	VIPNINPVLLPK	12	Histone H2A OS=Triticum aestivum OX=4565 PE=3 SV=1
A0A1D5UZW7	TVAVGVIKAVEKKDPT	16	Elongation factor 1-alpha OS=Triticum aestivum OX=4565 PE=3 SV=1
W5GYX5	VGKVLPELNGKLTGM	15	Glyceraldehyde-3-phosphate dehydrogenase OS=Triticum aestivum OX=4565 GN=GAPC8 PE=2 SV=1
sp	ITSREIQTSVRL	12	Elongation factor 1-alpha OS=Triticum aestivum OX=4565 GN=TEF1 PE=2 SV=1
Q6RUJ2	WVGGSGIDIRS	11	Glutamine synthetase OS=Triticum aestivum OX=4565 GN=GS PE=3 SV=1
A0A3B6PKU0	SLRSGPYGQIFRPD	14	Tubulin beta chain OS=Triticum aestivum OX=4565 PE=3 SV=1
A4K4Z3	IDHKFDLM	8	Tubulin alpha chain OS=Triticum aestivum OX=4565 GN=TUBA-1D PE=2 SV=1
A0A3B6B789	IEAGGRAFQLY	11	Oryzain alpha chain OS=Triticum aestivum OX=4565 PE=3 SV=1
sp	RLPLQDVYKIG	11	Elongation factor 1-alpha OS=Triticum aestivum OX=4565 GN=TEF1 PE=2 SV=1
A0A3B6LV71	LTIEEGIFEVK	11	Uncharacterized protein OS=Triticum aestivum OX=4565 PE=3 SV=1
sp	QDVYKIGGIGTVPVGRVET	19	Elongation factor 1-alpha OS=Triticum aestivum OX=4565 GN=TEF1 PE=2 SV=1
A4K4Z3	KRAFVHW	7	Tubulin alpha chain OS=Triticum aestivum OX=4565 GN=TUBA-1D PE=2 SV=1
A0A3B6MVU2	AFSYLLK	7	Cysteine proteinase OS=Triticum aestivum OX=4565 PE=3 SV=1
Q5I7L1	LEILAPIKY	9	Ribosomal protein L13a OS=Triticum aestivum OX=4565 PE=1 SV=1
A0A3B6LHY3	DLIEKLVTEKTA	12	Acyl carrier protein OS=Triticum aestivum OX=4565 PE=3 SV=1
A4K4Z3	VHWYVGE	7	Tubulin alpha chain OS=Triticum aestivum OX=4565 GN=TUBA-1D PE=2 SV=1
W5GYX5	VLPELNGKLTGM	12	Glyceraldehyde-3-phosphate dehydrogenase OS=Triticum aestivum OX=4565 GN=GAPC8 PE=2 SV=1
A0A3B6B789	KDYWLVR	7	Oryzain alpha chain OS=Triticum aestivum OX=4565 PE=3 SV=1
sp	IERSTNLDWYKGPT	14	Elongation factor 1-alpha OS=Triticum aestivum OX=4565 GN=TEF1 PE=2 SV=1
Q93XQ6	LYKDAVPRTVENF	13	Peptidyl-prolyl cis-trans isomerase OS=Triticum aestivum OX=4565 GN=CyP2 PE=2 SV=1
A0A1D5UKX4	DYISIPVEGPYKPA	14	Adenosylhomocysteinase OS=Triticum aestivum OX=4565 GN=CAMPLR22A2D_LOCUS4911 PE=3 SV=1
sp	NLDWYKGPT	9	Elongation factor 1-alpha OS=Triticum aestivum OX=4565 GN=TEF1 PE=2 SV=1
A0A3B6HZ58	HTVPIYEGY	9	Actin OS=Triticum aestivum OX=4565 PE=3 SV=1
A4K4Z3	FQTNLVPYPRIH	12	Tubulin alpha chain OS=Triticum aestivum OX=4565 GN=TUBA-1D PE=2 SV=1
A0A3B6BZD8	LLEPIKEQFPILS	13	L-ascorbate peroxidase OS=Triticum aestivum OX=4565 PE=3 SV=1
sp	KELEALPKFL	10	Elongation factor 1-alpha OS=Triticum aestivum OX=4565 GN=TEF1 PE=2 SV=1
A0A3B6HZ58	GQVITIGAERF	11	Actin OS=Triticum aestivum OX=4565 PE=3 SV=1
A0A3B6HZ58	FYNELRVAPEEHPVLLTEAP	20	Actin OS=Triticum aestivum OX=4565 PE=3 SV=1
A4K4Z3	SLLLERL	7	Tubulin alpha chain OS=Triticum aestivum OX=4565 GN=TUBA-1D PE=2 SV=1
A4K4Z3	RIDHKFDLMYAKRA	14	Tubulin alpha chain OS=Triticum aestivum OX=4565 GN=TUBA-1D PE=2 SV=1
A0A3B6IX91	AHLHVFNNGVT	11	Cell wall invertase OS=Triticum aestivum OX=4565 PE=3 SV=1
A0A3B6HZ58	FYNELRVAPEEHPV	14	Actin OS=Triticum aestivum OX=4565 PE=3 SV=1
A0A3B6KIR7	LIYEETRGVL	10	Histone H4 OS=Triticum aestivum OX=4565 PE=3 SV=1
Q45NB6	GINGEVMPGQWEFQ	14	Glutamine synthetase OS=Triticum aestivum OX=4565 GN=GS1 PE=2 SV=1
A0A1D5WMF1	FVDILKAGNVLPG	13	Fructose-bisphosphate aldolase OS=Triticum aestivum OX=4565 GN=FBA14 PE=3 SV=1
A4K4Z3	RIDHKFDL	8	Tubulin alpha chain OS=Triticum aestivum OX=4565 GN=TUBA-1D PE=2 SV=1
A0A3B6FM80	HWDMMSA	7	Tr-type G domain-containing protein OS=Triticum aestivum OX=4565 PE=3 SV=1
sp	KIGGIGTVPVGRVETG	16	Elongation factor 1-alpha OS=Triticum aestivum OX=4565 GN=TEF1 PE=2 SV=1
A0A3B6LX58	LVGLDQFITKNAT	13	Tr-type G domain-containing protein OS=Triticum aestivum OX=4565 PE=3 SV=1
A0A3B6MZI6	GWLKDMPA	8	UDP-glucose 6-dehydrogenase OS=Triticum aestivum OX=4565 PE=3 SV=1
W5GYX5	LNGKLTGMAF	10	Glyceraldehyde-3-phosphate dehydrogenase OS=Triticum aestivum OX=4565 GN=GAPC8 PE=2 SV=1
W5GYX5	VSVVDLTVRL	10	Glyceraldehyde-3-phosphate dehydrogenase OS=Triticum aestivum OX=4565 GN=GAPC8 PE=2 SV=1
A0A3B6IUF1	FRFPDQPA	8	Uncharacterized protein OS=Triticum aestivum OX=4565 PE=4 SV=1
A0A3B6KIR7	NVIRDAVTYTEHA	13	Histone H4 OS=Triticum aestivum OX=4565 PE=3 SV=1
A0A3B6RAN8	STLHLVL	7	Ubiquitin-like domain-containing protein OS=Triticum aestivum OX=4565 PE=4 SV=1
A0A3B6MZI6	IEDLFKPD	8	UDP-glucose 6-dehydrogenase OS=Triticum aestivum OX=4565 PE=3 SV=1
A0A3B6BZD8	LLQLPTDKTLLTDPA	15	L-ascorbate peroxidase OS=Triticum aestivum OX=4565 PE=3 SV=1
A0A3B6GVH3	LVSVNDPFVMK	11	Glutaredoxin-dependent peroxiredoxin OS=Triticum aestivum OX=4565 PE=3 SV=1
W5GYX5	LVARVALQSPDVE	13	Glyceraldehyde-3-phosphate dehydrogenase OS=Triticum aestivum OX=4565 GN=GAPC8 PE=2 SV=1
Q93XQ6	RIVMELYKD	9	Peptidyl-prolyl cis-trans isomerase OS=Triticum aestivum OX=4565 GN=CyP2 PE=2 SV=1
A0A1D5UUP9	YRDDDILGTLHE	12	Genome assembly chromosome: II OS=Triticum aestivum OX=4565 GN=CAMPLR22A2D_LOCUS1333 PE=3 SV=1
A0A3B6QIZ3	QAAKSII	7	S-adenosylmethionine synthase OS=Triticum aestivum OX=4565 PE=3 SV=1
A0A3B6AZ35	LVFSYSPAHDVVEVS	15	Phytocyanin domain-containing protein OS=Triticum aestivum OX=4565 PE=4 SV=1
A0A3B6B789	VWGEDGYIRME	11	Oryzain alpha chain OS=Triticum aestivum OX=4565 PE=3 SV=1
A0A3B6PK12	IAHGGVIPNINPVL	14	Histone H2A OS=Triticum aestivum OX=4565 PE=3 SV=1
A0A3B6ST91	IAHGGVLPNINPVL	14	Histone H2A OS=Triticum aestivum OX=4565 PE=3 SV=1
A0A3B6MZI6	KFDWDHPM	8	UDP-glucose 6-dehydrogenase OS=Triticum aestivum OX=4565 PE=3 SV=1
sp	LAFTLGVK	8	Elongation factor 1-alpha OS=Triticum aestivum OX=4565 GN=TEF1 PE=2 SV=1
A0A1D5UKX4	RWVFPETKT	9	Adenosylhomocysteinase OS=Triticum aestivum OX=4565 GN=CAMPLR22A2D_LOCUS4911 PE=3 SV=1
A0A3B6LV71	TVFDAKRLIG	10	Uncharacterized protein OS=Triticum aestivum OX=4565 PE=3 SV=1
A0A3B6LX58	WPMLKKL	7	Tr-type G domain-containing protein OS=Triticum aestivum OX=4565 PE=3 SV=1
A0A3B6HZ58	KRGILTL	7	Actin OS=Triticum aestivum OX=4565 PE=3 SV=1
A0A1D5UKX4	IVLTIIRD	8	Adenosylhomocysteinase OS=Triticum aestivum OX=4565 GN=CAMPLR22A2D_LOCUS4911 PE=3 SV=1
A0A3B6DGR0	YRGEIKIG	8	C2 domain-containing protein OS=Triticum aestivum OX=4565 PE=4 SV=1
A0A1D6DJ20|A0A1D6DJ20_WHEAT:A0A3B6HZ58|A0A3B6HZ58_WHEAT:A0A3B5XT63|A0A3B5XT63_WHEAT	LRVAPEEHPVLLTEAPLNPKAN	22	Actin OS=Triticum aestivum OX=4565 PE=3 SV=1
A0A1D6DJ20|A0A1D6DJ20_WHEAT:A0A3B6HZ58|A0A3B6HZ58_WHEAT:A0A3B5XT63|A0A3B5XT63_WHEAT	RVAPEEHPVLLTEAPLNPKANRE	23	Actin OS=Triticum aestivum OX=4565 PE=3 SV=1
W5I1R7|W5I1R7_WHEAT	LVTIHPPKEEDELRPPA	17	KH type-2 domain-containing protein OS=Triticum aestivum OX=4565 PE=3 SV=1
A0A1D5VE13|A0A1D5VE13_WHEAT:A0A1D5WMF1|A0A1D5WMF1_WHEAT:A0A1D5WIS4|A0A1D5WIS4_WHEAT:A0A3B6FUA0|A0A3B6FUA0_WHEAT:A0A1D5VD11|A0A1D5VD11_WHEAT:A0A3B6GZP8|A0A3B6GZP8_WHEAT:W5D0E3|W5D0E3_WHEAT	AAYIGTPGKGILAADESTGTIGK	23	Fructose-bisphosphate aldolase OS=Triticum aestivum OX=4565 GN=FBA10 PE=3 SV=1
A0A1D6DJ20|A0A1D6DJ20_WHEAT:A0A3B6HZ58|A0A3B6HZ58_WHEAT:A0A3B5XT63|A0A3B5XT63_WHEAT	RVAPEEHPVLLTEAPLNPK	19	Actin OS=Triticum aestivum OX=4565 PE=3 SV=1
A0A1D5UKX4|A0A1D5UKX4_WHEAT:A0A3B6CE27|A0A3B6CE27_WHEAT	IDMNGLETYPGVK	13	Adenosylhomocysteinase OS=Triticum aestivum OX=4565 GN=CAMPLR22A2D_LOCUS4911 PE=3 SV=1
A0A1D6DJ20|A0A1D6DJ20_WHEAT:A0A3B6HZ58|A0A3B6HZ58_WHEAT:A0A3B5XT63|A0A3B5XT63_WHEAT:A0A3B6EMQ5|A0A3B6EMQ5_WHEAT:A0A3B6FX66|A0A3B6FX66_WHEAT	KAGFAGDDAPRAVFPS	16	Actin OS=Triticum aestivum OX=4565 PE=3 SV=1
A0A1D6DJ20|A0A1D6DJ20_WHEAT:A0A3B6HZ58|A0A3B6HZ58_WHEAT:A0A3B5XT63|A0A3B5XT63_WHEAT	VSHTVPIYEGY	11	Actin OS=Triticum aestivum OX=4565 PE=3 SV=1
A0A3B6HPD4|A0A3B6HPD4_WHEAT:Q6RUJ2|Q6RUJ2_WHEAT:Q6RUJ1|Q6RUJ1_WHEAT	SLDPKPIPGDWN	12	Glutamine synthetase OS=Triticum aestivum OX=4565 PE=3 SV=1
A0A3B5XZR6|A0A3B5XZR6_WHEAT	RWTPTAADTAAGRVPGYG	18	chitinase OS=Triticum aestivum OX=4565 PE=4 SV=1
A0A3B6AZ35|A0A3B6AZ35_WHEAT:A0A1D6DFH4|A0A1D6DFH4_WHEAT:A0A3B6C5T7|A0A3B6C5T7_WHEAT	VDHQVGGSGATWATSGGYDSWSG	23	Phytocyanin domain-containing protein OS=Triticum aestivum OX=4565 PE=4 SV=1
sp|Q03033|EF1A_WHEAT:A0A1D5XDB6|A0A1D5XDB6_WHEAT:A0A3B6ARY9|A0A3B6ARY9_WHEAT	RLPLQDVYK	9	Elongation factor 1-alpha OS=Triticum aestivum OX=4565 GN=TEF1 PE=2 SV=1
A0A3B6AZ35|A0A3B6AZ35_WHEAT:A0A1D6DFH4|A0A1D6DFH4_WHEAT:A0A3B6C5T7|A0A3B6C5T7_WHEAT	VDHQVGGSGATWATSGGYDSWSGKQ	25	Phytocyanin domain-containing protein OS=Triticum aestivum OX=4565 PE=4 SV=1
A0A1D5UKX4|A0A1D5UKX4_WHEAT:A0A3B6CE27|A0A3B6CE27_WHEAT	KVYVLPKHLDEK	12	Adenosylhomocysteinase OS=Triticum aestivum OX=4565 GN=CAMPLR22A2D_LOCUS4911 PE=3 SV=1
A0A3B6JNQ0|A0A3B6JNQ0_WHEAT:A0A3B6KTN2|A0A3B6KTN2_WHEAT	ALPVPSPFEHVH	12	O-methyltransferase domain-containing protein OS=Triticum aestivum OX=4565 PE=4 SV=1
A0A3B6JIR3|A0A3B6JIR3_WHEAT:A0A3B6IUS6|A0A3B6IUS6_WHEAT:A0A3B6MM33|A0A3B6MM33_WHEAT:A0A3B6KDM7|A0A3B6KDM7_WHEAT:A0A3B6LHE6|A0A3B6LHE6_WHEAT:W5GLX4|W5GLX4_WHEAT:A0A3B6C9B5|A0A3B6C9B5_WHEAT:A0A3B6LV71|A0A3B6LV71_WHEAT:A0A1D5YF62|A0A1D5YF62_WHEAT	VAMNPINTVFDAK	13	Heat shock cognate 70 kDa protein OS=Triticum aestivum OX=4565 PE=3 SV=1
A0A3B6PLR8|A0A3B6PLR8_WHEAT:A0A3B6NQ80|A0A3B6NQ80_WHEAT	KTQVTIEYLNEGGA	14	S-adenosylmethionine synthase OS=Triticum aestivum OX=4565 PE=3 SV=1
A0A3B5XZR6|A0A3B5XZR6_WHEAT	GRWTPTAADTAAGRVPGYGVITN	23	chitinase OS=Triticum aestivum OX=4565 PE=4 SV=1
A0A1D6DJ20|A0A1D6DJ20_WHEAT:A0A3B6HZ58|A0A3B6HZ58_WHEAT:A0A3B5XT63|A0A3B5XT63_WHEAT	RVAPEEHPVLLTEAPLNP	18	Actin OS=Triticum aestivum OX=4565 PE=3 SV=1
A0A1D6DJ20|A0A1D6DJ20_WHEAT:A0A3B6HZ58|A0A3B6HZ58_WHEAT:A0A3B5XT63|A0A3B5XT63_WHEAT	VSHTVPIYEGYALPH	15	Actin OS=Triticum aestivum OX=4565 PE=3 SV=1
A0A3B6ARY9|A0A3B6ARY9_WHEAT	QTVAVGVIKSVE	12	Elongation factor 1-alpha OS=Triticum aestivum OX=4565 PE=3 SV=1
A0A3B6U9D1|A0A3B6U9D1_WHEAT:A0A3B5Z6I4|A0A3B5Z6I4_WHEAT:A0A3B6UCW1|A0A3B6UCW1_WHEAT:A0A3B5Z5I7|A0A3B5Z5I7_WHEAT	RSSEKLNAIGAYKLGV	16	Jacalin-type lectin domain-containing protein OS=Triticum aestivum OX=4565 PE=4 SV=1
A0A3B6BZD8|A0A3B6BZD8_WHEAT:A0A3B6D6J5|A0A3B6D6J5_WHEAT:A0A3B6AR02|A0A3B6AR02_WHEAT	VVAVEVTGGPEVPFHPG	17	L-ascorbate peroxidase OS=Triticum aestivum OX=4565 PE=3 SV=1
A0A3B6PLR8|A0A3B6PLR8_WHEAT:A0A3B6NQ80|A0A3B6NQ80_WHEAT:A0A3B6QIZ3|A0A3B6QIZ3_WHEAT	VTNDEIAADLKEHV	14	S-adenosylmethionine synthase OS=Triticum aestivum OX=4565 PE=3 SV=1
A0A3B6PLR8|A0A3B6PLR8_WHEAT:A0A3B6NQ80|A0A3B6NQ80_WHEAT:A0A3B6QIZ3|A0A3B6QIZ3_WHEAT	YATDETPELMPLTH	14	S-adenosylmethionine synthase OS=Triticum aestivum OX=4565 PE=3 SV=1
A0A3B6PLR8|A0A3B6PLR8_WHEAT:A0A3B6NQ80|A0A3B6NQ80_WHEAT:A0A3B6QIZ3|A0A3B6QIZ3_WHEAT	RFVIGGPHGDAGLTG	15	S-adenosylmethionine synthase OS=Triticum aestivum OX=4565 PE=3 SV=1
A0A1D6DJ20|A0A1D6DJ20_WHEAT:A0A3B6HZ58|A0A3B6HZ58_WHEAT:A0A3B5XT63|A0A3B5XT63_WHEAT:A0A3B6EMQ5|A0A3B6EMQ5_WHEAT:A0A3B6FX66|A0A3B6FX66_WHEAT	AGFAGDDAPRAVFPS	15	Actin OS=Triticum aestivum OX=4565 PE=3 SV=1
A4K4Y1|A4K4Y1_WHEAT:sp|Q9ZRB7|TBA_WHEAT:A4K4Z3|A4K4Z3_WHEAT:A4K4Y4|A4K4Y4_WHEAT	RQLFHPEQLISG	12	Tubulin alpha chain OS=Triticum aestivum OX=4565 GN=TUBA-2A PE=2 SV=1
A0A3B5Y0W1|A0A3B5Y0W1_WHEAT:A0A3B6C7J8|A0A3B6C7J8_WHEAT:A0A2X0TX35|A0A2X0TX35_WHEAT:A0A3B6PEX3|A0A3B6PEX3_WHEAT:A0A3B6KCM0|A0A3B6KCM0_WHEAT:A0A3B6IUN1|A0A3B6IUN1_WHEAT:sp|P27807|H2B1_WHEAT:A0A3B6MMB9|A0A3B6MMB9_WHEAT:A0A3B6LET3|A0A3B6LET3_WHEAT:A0A3B6GN50|A0A3B6GN50_WHEAT:A0A3B6MKX9|A0A3B6MKX9_WHEAT:A0A3B6PDY8|A0A3B6PDY8_WHEAT:A0A3B6PH68|A0A3B6PH68_WHEAT:A0A3B6QCB8|A0A3B6QCB8_WHEAT:A0A3B5ZWS7|A0A…	RLVLPGELAKHA	12	Histone H2B OS=Triticum aestivum OX=4565 PE=3 SV=1
sp|A0A1X9QHJ0|DMS1D_WHEAT:sp|W5DYE3|DMS1A_WHEAT:A0A3B6JKL8|A0A3B6JKL8_WHEAT:sp|A0A1D5XGW0|DMS1B_WHEAT	AHYETEAPIGEAAAEAV	17	Elongation factor 1-alpha OS=Triticum aestivum OX=4565 GN=TEF1 PE=2 SV=1
Q41518|Q41518_WHEAT	FSQYGEILDAK	11	Single-stranded nucleic acid binding protein OS=Triticum aestivum OX=4565 GN=whGRP-1 PE=2 SV=1
A4K4Y1|A4K4Y1_WHEAT:sp|Q9ZRB7|TBA_WHEAT:A4K4Z3|A4K4Z3_WHEAT:A4K4Y4|A4K4Y4_WHEAT:A4K4Z0|A4K4Z0_WHEAT:A4K4Z1|A4K4Z1_WHEAT	RQLFHPEQL	9	Tubulin alpha chain OS=Triticum aestivum OX=4565 GN=TUBA-2A PE=2 SV=1
A0A3B6HPD4|A0A3B6HPD4_WHEAT:Q6RUJ2|Q6RUJ2_WHEAT:Q6RUJ1|Q6RUJ1_WHEAT	VVLSLDPKPIPGD	13	Glutamine synthetase OS=Triticum aestivum OX=4565 PE=3 SV=1
A0A3B6PLR8|A0A3B6PLR8_WHEAT:A0A3B6NQ80|A0A3B6NQ80_WHEAT:A0A3B6QIZ3|A0A3B6QIZ3_WHEAT	TQHDETVTNDEIAADLKEHV	20	S-adenosylmethionine synthase OS=Triticum aestivum OX=4565 PE=3 SV=1
A0A1D5ZLT8|A0A1D5ZLT8_WHEAT	ATDPSEISLDVIKERAH	17	ADF-H domain-containing protein OS=Triticum aestivum OX=4565 PE=3 SV=1
W5I035|W5I035_WHEAT	VADVDELITKAA	12	Ribosomal protein S13/S15 N-terminal domain-containing protein OS=Triticum aestivum OX=4565 PE=3 SV=1
A0A3B6THT6|A0A3B6THT6_WHEAT:A0A3B6RA69|A0A3B6RA69_WHEAT:A0A3B6I3P5|A0A3B6I3P5_WHEAT	LQSIPRTVELDE	12	Beta-fructofuranosidase OS=Triticum aestivum OX=4565 PE=3 SV=1
A0A3B6QMB4|A0A3B6QMB4_WHEAT:A0A3B6NW22|A0A3B6NW22_WHEAT:A0A3B6PQY9|A0A3B6PQY9_WHEAT	VVIGVIDTGVYPEGRPS	17	Subtilisin-like protease OS=Triticum aestivum OX=4565 PE=3 SV=1
A0A1D5UKX4|A0A1D5UKX4_WHEAT:A0A3B6CE27|A0A3B6CE27_WHEAT	ISIPVEGPYKPAAY	14	Adenosylhomocysteinase OS=Triticum aestivum OX=4565 GN=CAMPLR22A2D_LOCUS4911 PE=3 SV=1
A0A3B6PHJ2|A0A3B6PHJ2_WHEAT	LIFAGKQLEDGRT	13	Ubiquitin-like domain-containing protein OS=Triticum aestivum OX=4565 PE=4 SV=1
A0A3B6MJZ2|A0A3B6MJZ2_WHEAT:A0A3B6K9Q1|A0A3B6K9Q1_WHEAT	KKLNLPVLPTTT	12	5-methyltetrahydropteroyltriglutamate--homocysteine S-methyltransferase OS=Triticum aestivum OX=4565 PE=3 SV=1
A0A3B6PHJ2|A0A3B6PHJ2_WHEAT	KTITLEVESSDTIDNVKA	18	Ubiquitin-like domain-containing protein OS=Triticum aestivum OX=4565 PE=4 SV=1
A0A3B6QJK4|A0A3B6QJK4_WHEAT	KGRHVFIT	8	3-dehydrosphinganine reductase OS=Triticum aestivum OX=4565 PE=4 SV=1
A0A3B6JNQ0|A0A3B6JNQ0_WHEAT:A0A3B6KTN2|A0A3B6KTN2_WHEAT	RALPVPSPFEHVHA	14	O-methyltransferase domain-containing protein OS=Triticum aestivum OX=4565 PE=4 SV=1
sp|Q03033|EF1A_WHEAT:A0A1D5XDB6|A0A1D5XDB6_WHEAT	HINIVVIGH	9	Elongation factor 1-alpha OS=Triticum aestivum OX=4565 GN=TEF1 PE=2 SV=1
sp|Q03033|EF1A_WHEAT:A0A1D5XDB6|A0A1D5XDB6_WHEAT:A0A3B6ARY9|A0A3B6ARY9_WHEAT	RLPLQDVY	8	Elongation factor 1-alpha OS=Triticum aestivum OX=4565 GN=TEF1 PE=2 SV=1
A0A1D6DJ20|A0A1D6DJ20_WHEAT:A0A3B6HZ58|A0A3B6HZ58_WHEAT:A0A3B5XT63|A0A3B5XT63_WHEAT	KSYELPDGQVIT	12	Actin OS=Triticum aestivum OX=4565 PE=3 SV=1
A0A3B6LTG4|A0A3B6LTG4_WHEAT:A0A3B6MZI6|A0A3B6MZI6_WHEAT:A0A3B6HW37|A0A3B6HW37_WHEAT:A0A3B6JEI7|A0A3B6JEI7_WHEAT:A0A3B6ILH5|A0A3B6ILH5_WHEAT	AHWVPEENIITTN	13	UDP-glucose 6-dehydrogenase OS=Triticum aestivum OX=4565 PE=3 SV=1
A0A3B6PHJ2|A0A3B6PHJ2_WHEAT	MQIFVKTLTG	10	Ubiquitin-like domain-containing protein OS=Triticum aestivum OX=4565 PE=4 SV=1
A0A3B6JDA1|A0A3B6JDA1_WHEAT:A0A3B6IL83|A0A3B6IL83_WHEAT:A0A3B6IL50|A0A3B6IL50_WHEAT:A0A3B6INJ0|A0A3B6INJ0_WHEAT:A0A3B6JF74|A0A3B6JF74_WHEAT:A0A3B6HWE7|A0A3B6HWE7_WHEAT:A0A3B6HZZ8|A0A3B6HZZ8_WHEAT:A0A3B6HWV8|A0A3B6HWV8_WHEAT:A0A3B6IMK9|A0A3B6IMK9_WHEAT:A0A3B6IJV4|A0A3B6IJV4_WHEAT:A0A3B6JF79|A0A3B6JF79_WHEAT:A0A3B6JCM6|A0A3B6JCM6_WHEAT:A0A3B6JFL0|A0A3B6JFL0_WHEAT:A0A3B6JCN1|A0A3B6JCN1_WHEAT:A0A3B6J…	LPAAVDWRT	9	Uncharacterized protein OS=Triticum aestivum OX=4565 PE=3 SV=1
A0A3B6PHJ2|A0A3B6PHJ2_WHEAT	RLIFAGKQLEDG	12	Ubiquitin-like domain-containing protein OS=Triticum aestivum OX=4565 PE=4 SV=1
A0A1D5VE13|A0A1D5VE13_WHEAT:A0A1D5WMF1|A0A1D5WMF1_WHEAT:A0A1D5WIS4|A0A1D5WIS4_WHEAT:A0A3B6FUA0|A0A3B6FUA0_WHEAT:A0A1D5VD11|A0A1D5VD11_WHEAT:A0A3B6GZP8|A0A3B6GZP8_WHEAT:W5D0E3|W5D0E3_WHEAT	ILAADESTGTIGKRF	15	Fructose-bisphosphate aldolase OS=Triticum aestivum OX=4565 GN=FBA10 PE=3 SV=1
A0A3B5Y1S1|A0A3B5Y1S1_WHEAT:A0A3B5ZW34|A0A3B5ZW34_WHEAT	VVEFEVITGDDGRT	14	Uncharacterized protein OS=Triticum aestivum OX=4565 PE=4 SV=1
A0A1D5VE13|A0A1D5VE13_WHEAT:A0A1D5WMF1|A0A1D5WMF1_WHEAT:A0A1D5WIS4|A0A1D5WIS4_WHEAT:A0A3B6FUA0|A0A3B6FUA0_WHEAT:A0A1D5VD11|A0A1D5VD11_WHEAT:A0A3B6GZP8|A0A3B6GZP8_WHEAT:W5D0E3|W5D0E3_WHEAT	RFASINVENVEDNR	14	Fructose-bisphosphate aldolase OS=Triticum aestivum OX=4565 GN=FBA10 PE=3 SV=1
A0A3B6PLR8|A0A3B6PLR8_WHEAT:A0A3B6NQ80|A0A3B6NQ80_WHEAT:A0A3B6QIZ3|A0A3B6QIZ3_WHEAT	RKIIIDTYGG	10	S-adenosylmethionine synthase OS=Triticum aestivum OX=4565 PE=3 SV=1
A0A3B6MM33|A0A3B6MM33_WHEAT:A0A3B6KDM7|A0A3B6KDM7_WHEAT:A0A3B6LHE6|A0A3B6LHE6_WHEAT:W5GLX4|W5GLX4_WHEAT:A0A3B6C9B5|A0A3B6C9B5_WHEAT:A0A3B6LV71|A0A3B6LV71_WHEAT:A0A1D5YF62|A0A1D5YF62_WHEAT	RTTPSYVAFTDSE	13	Heat shock cognate 70 kDa protein OS=Triticum aestivum OX=4565 PE=3 SV=1
A0A3B6TVN9|A0A3B6TVN9_WHEAT:A0A0C4BKH5|A0A0C4BKH5_WHEAT:A0A3B6NKH5|A0A3B6NKH5_WHEAT:A0A3B6QDH4|A0A3B6QDH4_WHEAT:sp|P41378|IF4A_WHEAT:A0A3B6PJY5|A0A3B6PJY5_WHEAT	RGIYAYGFEKPSAIQQ	16	ATP-dependent RNA helicase OS=Triticum aestivum OX=4565 PE=3 SV=1
A0A1D6DJ20|A0A1D6DJ20_WHEAT:A0A3B6HZ58|A0A3B6HZ58_WHEAT:A0A3B5XT63|A0A3B5XT63_WHEAT	VAPEEHPVLLTEAPLNPKANRE	22	Actin OS=Triticum aestivum OX=4565 PE=3 SV=1
A0A3B6FJ83|A0A3B6FJ83_WHEAT	IPPKRFN	7	F-box domain-containing protein OS=Triticum aestivum OX=4565 PE=4 SV=1
A4K4Y1|A4K4Y1_WHEAT:sp|Q9ZRB7|TBA_WHEAT:A4K4Z3|A4K4Z3_WHEAT:A4K4Y4|A4K4Y4_WHEAT	RQLFHPEQLISGKEDAANN	19	Tubulin alpha chain OS=Triticum aestivum OX=4565 GN=TUBA-2A PE=2 SV=1
A0A1D5VE13|A0A1D5VE13_WHEAT:A0A1D5WMF1|A0A1D5WMF1_WHEAT:A0A1D5WIS4|A0A1D5WIS4_WHEAT:A0A3B6FUA0|A0A3B6FUA0_WHEAT:A0A1D5VD11|A0A1D5VD11_WHEAT:A0A3B6GZP8|A0A3B6GZP8_WHEAT:W5D0E3|W5D0E3_WHEAT	RFASINVENVEDN	13	Fructose-bisphosphate aldolase OS=Triticum aestivum OX=4565 GN=FBA10 PE=3 SV=1
sp|Q03033|EF1A_WHEAT:A0A1D5XDB6|A0A1D5XDB6_WHEAT:A0A3B6ARY9|A0A3B6ARY9_WHEAT	IGGIGTVPVGRVET	14	Elongation factor 1-alpha OS=Triticum aestivum OX=4565 GN=TEF1 PE=2 SV=1
sp|Q03033|EF1A_WHEAT:A0A1D5XDB6|A0A1D5XDB6_WHEAT	RQTVAVGVIKGVE	13	Elongation factor 1-alpha OS=Triticum aestivum OX=4565 GN=TEF1 PE=2 SV=1
A0A3B6JIR3|A0A3B6JIR3_WHEAT:A0A3B6IUS6|A0A3B6IUS6_WHEAT:A0A3B6MM33|A0A3B6MM33_WHEAT:A0A3B6KDM7|A0A3B6KDM7_WHEAT:A0A3B6LHE6|A0A3B6LHE6_WHEAT:W5GLX4|W5GLX4_WHEAT:A0A3B6C9B5|A0A3B6C9B5_WHEAT:A0A3B6LV71|A0A3B6LV71_WHEAT:A0A1D5YF62|A0A1D5YF62_WHEAT	AVVTVPAYFNDSQ	13	Heat shock cognate 70 kDa protein OS=Triticum aestivum OX=4565 PE=3 SV=1
A4K4Y1|A4K4Y1_WHEAT:sp|Q9ZRB7|TBA_WHEAT:A4K4Z3|A4K4Z3_WHEAT:A4K4Y4|A4K4Y4_WHEAT:A4K4Z0|A4K4Z0_WHEAT:A4K4Z1|A4K4Z1_WHEAT	QLFHPEQL	8	Tubulin alpha chain OS=Triticum aestivum OX=4565 GN=TUBA-2A PE=2 SV=1
A0A3B6MJZ2|A0A3B6MJZ2_WHEAT:A0A3B6K9Q1|A0A3B6K9Q1_WHEAT	RVTNEEVQKAATALKGSDH	19	5-methyltetrahydropteroyltriglutamate--homocysteine S-methyltransferase OS=Triticum aestivum OX=4565 PE=3 SV=1
A0A1D5UKX4|A0A1D5UKX4_WHEAT:A0A3B6CE27|A0A3B6CE27_WHEAT	KDIIMVDHM	9	Adenosylhomocysteinase OS=Triticum aestivum OX=4565 GN=CAMPLR22A2D_LOCUS4911 PE=3 SV=1
A0A3B5Y0W1|A0A3B5Y0W1_WHEAT:A0A3B6C7J8|A0A3B6C7J8_WHEAT:A0A2X0TX35|A0A2X0TX35_WHEAT:A0A3B6PEX3|A0A3B6PEX3_WHEAT:A0A3B6KCM0|A0A3B6KCM0_WHEAT:A0A3B6IUN1|A0A3B6IUN1_WHEAT:sp|P27807|H2B1_WHEAT:A0A3B6MMB9|A0A3B6MMB9_WHEAT:A0A3B6LET3|A0A3B6LET3_WHEAT:A0A3B6GN50|A0A3B6GN50_WHEAT:A0A3B6MKX9|A0A3B6MKX9_WHEAT:A0A3B6PDY8|A0A3B6PDY8_WHEAT:A0A3B6PH68|A0A3B6PH68_WHEAT:A0A3B6QCB8|A0A3B6QCB8_WHEAT:A0A3B5ZWS7|A0A…	VLPGELAKHAVSEGTK	16	Histone H2B OS=Triticum aestivum OX=4565 PE=3 SV=1
A0A3B6JNQ0|A0A3B6JNQ0_WHEAT:A0A3B6KTN2|A0A3B6KTN2_WHEAT:A0A3B6RSH2|A0A3B6RSH2_WHEAT	LDLPKVIE	8	O-methyltransferase domain-containing protein OS=Triticum aestivum OX=4565 PE=4 SV=1
sp|Q03033|EF1A_WHEAT:A0A1D5XDB6|A0A1D5XDB6_WHEAT:A0A3B6ARY9|A0A3B6ARY9_WHEAT	LLAFTLGVKQ	10	Elongation factor 1-alpha OS=Triticum aestivum OX=4565 GN=TEF1 PE=2 SV=1
A0A3B6JIR3|A0A3B6JIR3_WHEAT:A0A3B6IUS6|A0A3B6IUS6_WHEAT:A0A3B6MM33|A0A3B6MM33_WHEAT:A0A3B6KDM7|A0A3B6KDM7_WHEAT:A0A3B6LHE6|A0A3B6LHE6_WHEAT:W5GLX4|W5GLX4_WHEAT:A0A3B6C9B5|A0A3B6C9B5_WHEAT:A0A3B6LV71|A0A3B6LV71_WHEAT:A0A1D5YF62|A0A1D5YF62_WHEAT	TIEEGIFEVK	10	Heat shock cognate 70 kDa protein OS=Triticum aestivum OX=4565 PE=3 SV=1
A0A3B6ARY9|A0A3B6ARY9_WHEAT	QTVAVGVIKSVEK	13	Elongation factor 1-alpha OS=Triticum aestivum OX=4565 PE=3 SV=1
sp|Q03033|EF1A_WHEAT:A0A1D5XDB6|A0A1D5XDB6_WHEAT:A0A3B6ARY9|A0A3B6ARY9_WHEAT	KIGGIGTVPVGRVETGVIK	19	Elongation factor 1-alpha OS=Triticum aestivum OX=4565 GN=TEF1 PE=2 SV=1
A0A1D6DJ20|A0A1D6DJ20_WHEAT:A0A3B6HZ58|A0A3B6HZ58_WHEAT:A0A3B5XT63|A0A3B5XT63_WHEAT	LRVAPEEHPVLLTEAPLNP	19	Actin OS=Triticum aestivum OX=4565 PE=3 SV=1
sp|Q03033|EF1A_WHEAT:A0A1D5XDB6|A0A1D5XDB6_WHEAT	TVAVGVIKGVEKKDPT	16	Elongation factor 1-alpha OS=Triticum aestivum OX=4565 GN=TEF1 PE=2 SV=1
W5D048|W5D048_WHEAT:sp|Q9ZRB1|TBB2_WHEAT:A0A3B6KUR6|A0A3B6KUR6_WHEAT:A0A3B6UBD1|A0A3B6UBD1_WHEAT:A0A3B6IW75|A0A3B6IW75_WHEAT:A0A3B6EP82|A0A3B6EP82_WHEAT:A0A3B6GX40|A0A3B6GX40_WHEAT:W5AET6|W5AET6_WHEAT:A0A3B5Y1M6|A0A3B5Y1M6_WHEAT:sp|Q9ZRB2|TBB1_WHEAT	RPDNFVFGQSGAGNNWA	17	Tubulin beta chain OS=Triticum aestivum OX=4565 GN=TRAES_3BF136200030CFD_c1 PE=3 SV=1
A0A3B5Y0W1|A0A3B5Y0W1_WHEAT:A0A3B6C7J8|A0A3B6C7J8_WHEAT:A0A2X0TX35|A0A2X0TX35_WHEAT:A0A3B6PEX3|A0A3B6PEX3_WHEAT:A0A3B6KCM0|A0A3B6KCM0_WHEAT:A0A3B6IUN1|A0A3B6IUN1_WHEAT:sp|P27807|H2B1_WHEAT:A0A3B6MMB9|A0A3B6MMB9_WHEAT:A0A3B6LET3|A0A3B6LET3_WHEAT:A0A3B6GN50|A0A3B6GN50_WHEAT:A0A3B6MKX9|A0A3B6MKX9_WHEAT:A0A3B6PDY8|A0A3B6PDY8_WHEAT:A0A3B6PH68|A0A3B6PH68_WHEAT:A0A3B6QCB8|A0A3B6QCB8_WHEAT:A0A3B5ZWS7|A0A…	RLVLPGELA	9	Histone H2B OS=Triticum aestivum OX=4565 PE=3 SV=1
A0A3B6PHJ2|A0A3B6PHJ2_WHEAT	RLIFAGKQLEDGRT	14	Ubiquitin-like domain-containing protein OS=Triticum aestivum OX=4565 PE=4 SV=1
sp|Q03033|EF1A_WHEAT:A0A1D5XDB6|A0A1D5XDB6_WHEAT:A0A3B6ARY9|A0A3B6ARY9_WHEAT	KPLRLPLQD	9	Elongation factor 1-alpha OS=Triticum aestivum OX=4565 GN=TEF1 PE=2 SV=1
sp|Q03033|EF1A_WHEAT:A0A1D5XDB6|A0A1D5XDB6_WHEAT:A0A3B6ARY9|A0A3B6ARY9_WHEAT	IGGIGTVPVGRVE	13	Elongation factor 1-alpha OS=Triticum aestivum OX=4565 GN=TEF1 PE=2 SV=1
W5GYX5|W5GYX5_WHEAT:A0A3B6NQQ5|A0A3B6NQQ5_WHEAT:W5GM69|W5GM69_WHEAT	VIISAPSKDAPMF	13	Glyceraldehyde-3-phosphate dehydrogenase OS=Triticum aestivum OX=4565 GN=GAPC8 PE=2 SV=1
A0A3B6EE81|A0A3B6EE81_WHEAT	HPATMKK	7	Uncharacterized protein OS=Triticum aestivum OX=4565 PE=4 SV=1
W5D048|W5D048_WHEAT:sp|Q9ZRB1|TBB2_WHEAT:A0A3B6KUR6|A0A3B6KUR6_WHEAT:A0A3B6UBD1|A0A3B6UBD1_WHEAT:A0A3B6IW75|A0A3B6IW75_WHEAT:A0A3B6EP82|A0A3B6EP82_WHEAT:A0A3B6GX40|A0A3B6GX40_WHEAT:W5AET6|W5AET6_WHEAT:A0A3B5Y1M6|A0A3B5Y1M6_WHEAT:sp|Q9ZRB2|TBB1_WHEAT	KVSDTVVEPYNATL	14	Tubulin beta chain OS=Triticum aestivum OX=4565 GN=TRAES_3BF136200030CFD_c1 PE=3 SV=1
A0A3B6PHJ2|A0A3B6PHJ2_WHEAT	ITLEVESSDTIDNVKA	16	Ubiquitin-like domain-containing protein OS=Triticum aestivum OX=4565 PE=4 SV=1
A0A3B6ARY9|A0A3B6ARY9_WHEAT	QTVAVGVIKSVEKK	14	Elongation factor 1-alpha OS=Triticum aestivum OX=4565 PE=3 SV=1
A0A1D6DJ20|A0A1D6DJ20_WHEAT:A0A3B6HZ58|A0A3B6HZ58_WHEAT:A0A3B5XT63|A0A3B5XT63_WHEAT	SGDGVSHTVPIYEGY	15	Actin OS=Triticum aestivum OX=4565 PE=3 SV=1
A0A3B6MJZ2|A0A3B6MJZ2_WHEAT:A0A3B6K9Q1|A0A3B6K9Q1_WHEAT	MVEAAKQIRAELAKAQ	16	5-methyltetrahydropteroyltriglutamate--homocysteine S-methyltransferase OS=Triticum aestivum OX=4565 PE=3 SV=1
A0A3B6ATU0|A0A3B6ATU0_WHEAT	GGGGGLGYGESGGDANNKYNFA	22	Uncharacterized protein OS=Triticum aestivum OX=4565 PE=4 SV=1
A0A3B5ZZG7|A0A3B5ZZG7_WHEAT:A0A3B5Z2H5|A0A3B5Z2H5_WHEAT:A0A3B5Y4W8|A0A3B5Y4W8_WHEAT	KGFPISVYN	9	6-phosphogluconate dehydrogenase decarboxylating OS=Triticum aestivum OX=4565 PE=3 SV=1
sp|Q03033|EF1A_WHEAT:A0A1D5XDB6|A0A1D5XDB6_WHEAT	STNLDWYKGPT	11	Elongation factor 1-alpha OS=Triticum aestivum OX=4565 GN=TEF1 PE=2 SV=1
A0A3B6JIR3|A0A3B6JIR3_WHEAT:A0A3B6IUS6|A0A3B6IUS6_WHEAT:A0A3B6MM33|A0A3B6MM33_WHEAT:A0A3B6KDM7|A0A3B6KDM7_WHEAT:A0A3B6LHE6|A0A3B6LHE6_WHEAT:W5GLX4|W5GLX4_WHEAT:A0A3B6C9B5|A0A3B6C9B5_WHEAT:A0A3B6LV71|A0A3B6LV71_WHEAT:A0A1D5YF62|A0A1D5YF62_WHEAT	MNPINTVFDAK	11	Heat shock cognate 70 kDa protein OS=Triticum aestivum OX=4565 PE=3 SV=1
W5GYX5|W5GYX5_WHEAT:A0A3B6NQQ5|A0A3B6NQQ5_WHEAT:W5GM69|W5GM69_WHEAT	FQGDNRSSIFDA	12	Glyceraldehyde-3-phosphate dehydrogenase OS=Triticum aestivum OX=4565 GN=GAPC8 PE=2 SV=1
A0A3B6PHJ2|A0A3B6PHJ2_WHEAT	KTITLEVESSD	11	Ubiquitin-like domain-containing protein OS=Triticum aestivum OX=4565 PE=4 SV=1
A0A3B6JIR3|A0A3B6JIR3_WHEAT:A0A3B6IUS6|A0A3B6IUS6_WHEAT	VLIQVYEGERA	11	Heat shock cognate 70 kDa protein OS=Triticum aestivum OX=4565 PE=3 SV=1
A0A3B6LTG4|A0A3B6LTG4_WHEAT:A0A3B6MZI6|A0A3B6MZI6_WHEAT:A0A3B6HW37|A0A3B6HW37_WHEAT:A0A3B6JEI7|A0A3B6JEI7_WHEAT:A0A3B6ILH5|A0A3B6ILH5_WHEAT	AEAIEKILTHNS	12	UDP-glucose 6-dehydrogenase OS=Triticum aestivum OX=4565 PE=3 SV=1
A0A077RY74|A0A077RY74_WHEAT	REIDIGVPDEVA	12	Uncharacterized protein OS=Triticum aestivum OX=4565 GN=TRAES_3BF016900030CFD_c1 PE=4 SV=1
A0A1D6DJ20|A0A1D6DJ20_WHEAT:A0A3B6HZ58|A0A3B6HZ58_WHEAT:A0A3B5XT63|A0A3B5XT63_WHEAT	SHTVPIYEGY	10	Actin OS=Triticum aestivum OX=4565 PE=3 SV=1
A0A3B5XZR6|A0A3B5XZR6_WHEAT	LGRWTPTAADTAAGRVPGYGVITN	24	chitinase OS=Triticum aestivum OX=4565 PE=4 SV=1
A0A1D6DJ20|A0A1D6DJ20_WHEAT:A0A3B6HZ58|A0A3B6HZ58_WHEAT:A0A3B5XT63|A0A3B5XT63_WHEAT:A0A3B6EMQ5|A0A3B6EMQ5_WHEAT:A0A3B6FX66|A0A3B6FX66_WHEAT	FAGDDAPRAVFPSIVG	16	Actin OS=Triticum aestivum OX=4565 PE=3 SV=1
A0A1D6DJ20|A0A1D6DJ20_WHEAT:A0A3B6HZ58|A0A3B6HZ58_WHEAT:A0A3B5XT63|A0A3B5XT63_WHEAT:A0A3B6EMQ5|A0A3B6EMQ5_WHEAT:A0A3B6FX66|A0A3B6FX66_WHEAT	AVFPSIVGRPR	11	Actin OS=Triticum aestivum OX=4565 PE=3 SV=1
A0A3B6JDA1|A0A3B6JDA1_WHEAT:A0A3B6IL83|A0A3B6IL83_WHEAT:A0A3B6IL50|A0A3B6IL50_WHEAT:A0A3B6INJ0|A0A3B6INJ0_WHEAT:A0A3B6JF74|A0A3B6JF74_WHEAT:A0A3B6HWE7|A0A3B6HWE7_WHEAT:A0A3B6HZZ8|A0A3B6HZZ8_WHEAT:A0A3B6HWV8|A0A3B6HWV8_WHEAT:A0A3B6IMK9|A0A3B6IMK9_WHEAT:A0A3B6IJV4|A0A3B6IJV4_WHEAT:A0A3B6JF79|A0A3B6JF79_WHEAT:A0A3B6JCM6|A0A3B6JCM6_WHEAT:A0A3B6JFL0|A0A3B6JFL0_WHEAT:A0A3B6JCN1|A0A3B6JCN1_WHEAT:A0A3B6J…	ALPAAVDWRT	10	Uncharacterized protein OS=Triticum aestivum OX=4565 PE=3 SV=1
W5D048|W5D048_WHEAT:sp|Q9ZRB1|TBB2_WHEAT:A0A3B6KUR6|A0A3B6KUR6_WHEAT:A0A3B6UBD1|A0A3B6UBD1_WHEAT:A0A3B6IW75|A0A3B6IW75_WHEAT:A0A3B6EP82|A0A3B6EP82_WHEAT:A0A3B6GX40|A0A3B6GX40_WHEAT:W5AET6|W5AET6_WHEAT:A0A3B5Y1M6|A0A3B5Y1M6_WHEAT:sp|Q9ZRB2|TBB1_WHEAT	IFRPDNF	7	Tubulin beta chain OS=Triticum aestivum OX=4565 GN=TRAES_3BF136200030CFD_c1 PE=3 SV=1
A0A3B6LV71|A0A3B6LV71_WHEAT:A0A1D5YF62|A0A1D5YF62_WHEAT	VLIQVFEGERT	11	Uncharacterized protein OS=Triticum aestivum OX=4565 PE=3 SV=1
A0A3B6PUV8|A0A3B6PUV8_WHEAT:A0A3B6NXM6|A0A3B6NXM6_WHEAT:A0A3B6QKK8|A0A3B6QKK8_WHEAT	AVKYVSGDLFH	11	O-methyltransferase domain-containing protein OS=Triticum aestivum OX=4565 PE=4 SV=1
A0A1D6DJ20|A0A1D6DJ20_WHEAT:A0A3B6HZ58|A0A3B6HZ58_WHEAT:A0A3B5XT63|A0A3B5XT63_WHEAT	DSGDGVSHTVPIYEGY	16	Actin OS=Triticum aestivum OX=4565 PE=3 SV=1
A0A3B6THT6|A0A3B6THT6_WHEAT:A0A3B6RA69|A0A3B6RA69_WHEAT:A0A3B6I3P5|A0A3B6I3P5_WHEAT	LLVLADGALKEQT	13	Beta-fructofuranosidase OS=Triticum aestivum OX=4565 PE=3 SV=1
A0A3B6LTG4|A0A3B6LTG4_WHEAT:A0A3B6MZI6|A0A3B6MZI6_WHEAT:A0A3B6HW37|A0A3B6HW37_WHEAT:A0A3B6JEI7|A0A3B6JEI7_WHEAT:A0A3B6ILH5|A0A3B6ILH5_WHEAT	KAADLTYWESAA	12	UDP-glucose 6-dehydrogenase OS=Triticum aestivum OX=4565 PE=3 SV=1
A0A1D5ZLT8|A0A1D5ZLT8_WHEAT	RTLDGIQIEMQ	11	ADF-H domain-containing protein OS=Triticum aestivum OX=4565 PE=3 SV=1
A0A3B6HPD4|A0A3B6HPD4_WHEAT:Q6RUJ2|Q6RUJ2_WHEAT:Q6RUJ1|Q6RUJ1_WHEAT:A0A3B6CEH1|A0A3B6CEH1_WHEAT:Q45NB2|Q45NB2_WHEAT:Q45NB7|Q45NB7_WHEAT:Q45NB6|Q45NB6_WHEAT	YDGSSTGQAPGEDSEVILYPQ	21	Glutamine synthetase OS=Triticum aestivum OX=4565 PE=3 SV=1
A0A3B6PLR8|A0A3B6PLR8_WHEAT:A0A3B6NQ80|A0A3B6NQ80_WHEAT:A0A3B6QIZ3|A0A3B6QIZ3_WHEAT	LVKENFDF	8	S-adenosylmethionine synthase OS=Triticum aestivum OX=4565 PE=3 SV=1
A0A3B6HPD4|A0A3B6HPD4_WHEAT:Q6RUJ2|Q6RUJ2_WHEAT:Q6RUJ1|Q6RUJ1_WHEAT	ASQLPKWNYD	10	Glutamine synthetase OS=Triticum aestivum OX=4565 PE=3 SV=1
sp|Q03033|EF1A_WHEAT:A0A1D5XDB6|A0A1D5XDB6_WHEAT:A0A3B6ARY9|A0A3B6ARY9_WHEAT	IGTVPVGRVETGVI	14	Elongation factor 1-alpha OS=Triticum aestivum OX=4565 GN=TEF1 PE=2 SV=1
W5DZS4|W5DZS4_WHEAT	LVLMEDDFRE	10	UDP-glucuronate decarboxylase OS=Triticum aestivum OX=4565 PE=3 SV=1
A0A3B5Y0W1|A0A3B5Y0W1_WHEAT:A0A3B6C7J8|A0A3B6C7J8_WHEAT:A0A2X0TX35|A0A2X0TX35_WHEAT:A0A3B6PEX3|A0A3B6PEX3_WHEAT:A0A3B6KCM0|A0A3B6KCM0_WHEAT:A0A3B6IUN1|A0A3B6IUN1_WHEAT:sp|P27807|H2B1_WHEAT:A0A3B6MMB9|A0A3B6MMB9_WHEAT:A0A3B6LET3|A0A3B6LET3_WHEAT:A0A3B6GN50|A0A3B6GN50_WHEAT:A0A3B6MKX9|A0A3B6MKX9_WHEAT:A0A3B6PDY8|A0A3B6PDY8_WHEAT:A0A3B6PH68|A0A3B6PH68_WHEAT:A0A3B6QCB8|A0A3B6QCB8_WHEAT:A0A3B5ZWS7|A0A…	RLVLPGELAKH	11	Histone H2B OS=Triticum aestivum OX=4565 PE=3 SV=1
A0A3B5Y0W1|A0A3B5Y0W1_WHEAT:A0A3B6C7J8|A0A3B6C7J8_WHEAT:A0A2X0TX35|A0A2X0TX35_WHEAT:A0A3B6PEX3|A0A3B6PEX3_WHEAT:A0A3B6KCM0|A0A3B6KCM0_WHEAT:A0A3B6IUN1|A0A3B6IUN1_WHEAT:sp|P27807|H2B1_WHEAT:A0A3B6MMB9|A0A3B6MMB9_WHEAT:A0A3B6LET3|A0A3B6LET3_WHEAT:A0A3B6GN50|A0A3B6GN50_WHEAT:A0A3B6MKX9|A0A3B6MKX9_WHEAT:A0A3B6PDY8|A0A3B6PDY8_WHEAT:A0A3B6PH68|A0A3B6PH68_WHEAT:A0A3B6QCB8|A0A3B6QCB8_WHEAT:A0A3B5ZWS7|A0A…	VRLVLPGE	8	Histone H2B OS=Triticum aestivum OX=4565 PE=3 SV=1
sp|Q03033|EF1A_WHEAT:A0A1D5XDB6|A0A1D5XDB6_WHEAT:A0A3B6ARY9|A0A3B6ARY9_WHEAT	LRLPLQDVY	9	Elongation factor 1-alpha OS=Triticum aestivum OX=4565 GN=TEF1 PE=2 SV=1
sp|Q03033|EF1A_WHEAT:A0A1D5XDB6|A0A1D5XDB6_WHEAT:A0A3B6ARY9|A0A3B6ARY9_WHEAT	VYKIGGIGTVPVGRVET	17	Elongation factor 1-alpha OS=Triticum aestivum OX=4565 GN=TEF1 PE=2 SV=1
A0A1D6DJ20|A0A1D6DJ20_WHEAT:A0A3B6HZ58|A0A3B6HZ58_WHEAT:A0A3B5XT63|A0A3B5XT63_WHEAT	VAPEEHPVLLTEAPLNP	17	Actin OS=Triticum aestivum OX=4565 PE=3 SV=1
A0A1D6DJ20|A0A1D6DJ20_WHEAT:A0A3B6HZ58|A0A3B6HZ58_WHEAT:A0A3B5XT63|A0A3B5XT63_WHEAT	LRVAPEEHPVLLTEAPLNPKANRE	24	Actin OS=Triticum aestivum OX=4565 PE=3 SV=1
A0A1D5UKX4|A0A1D5UKX4_WHEAT:A0A3B6CE27|A0A3B6CE27_WHEAT	KKVYVLPKHLDEK	13	Adenosylhomocysteinase OS=Triticum aestivum OX=4565 GN=CAMPLR22A2D_LOCUS4911 PE=3 SV=1
sp|Q03033|EF1A_WHEAT:A0A1D5XDB6|A0A1D5XDB6_WHEAT:A0A3B6ARY9|A0A3B6ARY9_WHEAT	QDVYKIGGIGTVPVGRVETG	20	Elongation factor 1-alpha OS=Triticum aestivum OX=4565 GN=TEF1 PE=2 SV=1
sp|Q03033|EF1A_WHEAT:A0A1D5XDB6|A0A1D5XDB6_WHEAT:A0A3B6ARY9|A0A3B6ARY9_WHEAT	AWVLDKLKAE	10	Elongation factor 1-alpha OS=Triticum aestivum OX=4565 GN=TEF1 PE=2 SV=1
A0A1D6DJ20|A0A1D6DJ20_WHEAT:A0A3B6HZ58|A0A3B6HZ58_WHEAT:A0A3B5XT63|A0A3B5XT63_WHEAT	YALPHAIL	8	Actin OS=Triticum aestivum OX=4565 PE=3 SV=1
A0A3B6BZD8|A0A3B6BZD8_WHEAT:A0A3B6D6J5|A0A3B6D6J5_WHEAT:A0A3B6AR02|A0A3B6AR02_WHEAT	VVAVEVTGGPEVPFHPGRQD	20	L-ascorbate peroxidase OS=Triticum aestivum OX=4565 PE=3 SV=1
A0A3B6RK63|A0A3B6RK63_WHEAT:W5HPC1|W5HPC1_WHEAT	KGTVEITIPVE	11	60S acidic ribosomal protein P0 OS=Triticum aestivum OX=4565 PE=3 SV=1
A0A3B6PLR8|A0A3B6PLR8_WHEAT:A0A3B6NQ80|A0A3B6NQ80_WHEAT:A0A3B6QIZ3|A0A3B6QIZ3_WHEAT	RKIIIDTYGGWGAHGG	16	S-adenosylmethionine synthase OS=Triticum aestivum OX=4565 PE=3 SV=1
sp|Q03033|EF1A_WHEAT:A0A1D5XDB6|A0A1D5XDB6_WHEAT:A0A3B6ARY9|A0A3B6ARY9_WHEAT	DVYKIGGIGTVPVGRVETG	19	Elongation factor 1-alpha OS=Triticum aestivum OX=4565 GN=TEF1 PE=2 SV=1
sp|Q03033|EF1A_WHEAT:A0A1D5XDB6|A0A1D5XDB6_WHEAT:A0A3B6ARY9|A0A3B6ARY9_WHEAT	LDWYKGPT	8	Elongation factor 1-alpha OS=Triticum aestivum OX=4565 GN=TEF1 PE=2 SV=1
A0A3B6NLL2|A0A3B6NLL2_WHEAT:A0A3B6NKU8|A0A3B6NKU8_WHEAT	TLQLQTVEFR	10	Lon N-terminal domain-containing protein OS=Triticum aestivum OX=4565 PE=4 SV=1
A0A3B6LTG4|A0A3B6LTG4_WHEAT:A0A3B6MZI6|A0A3B6MZI6_WHEAT:A0A3B6HW37|A0A3B6HW37_WHEAT:A0A3B6JEI7|A0A3B6JEI7_WHEAT:A0A3B6ILH5|A0A3B6ILH5_WHEAT	IIFVSVNTPTKTRG	14	UDP-glucose 6-dehydrogenase OS=Triticum aestivum OX=4565 PE=3 SV=1
Q93W25|Q93W25_WHEAT	LYKDAVPRTVENF	13	Peptidyl-prolyl cis-trans isomerase OS=Triticum aestivum OX=4565 GN=CyP3 PE=1 SV=1
A0A1D6DJ20|A0A1D6DJ20_WHEAT:A0A3B6HZ58|A0A3B6HZ58_WHEAT:A0A3B5XT63|A0A3B5XT63_WHEAT:A0A3B6EMQ5|A0A3B6EMQ5_WHEAT:A0A3B6FX66|A0A3B6FX66_WHEAT	IVGRPRHTGVMVGM	14	Actin OS=Triticum aestivum OX=4565 PE=3 SV=1
A0A3B6HPD4|A0A3B6HPD4_WHEAT:Q6RUJ2|Q6RUJ2_WHEAT:Q6RUJ1|Q6RUJ1_WHEAT:Q45NB7|Q45NB7_WHEAT:Q45NB6|Q45NB6_WHEAT	INGEVMPGQWE	11	Glutamine synthetase OS=Triticum aestivum OX=4565 PE=3 SV=1
A0A1D6DJ20|A0A1D6DJ20_WHEAT:A0A3B6HZ58|A0A3B6HZ58_WHEAT:A0A3B5XT63|A0A3B5XT63_WHEAT:A0A3B6EMQ5|A0A3B6EMQ5_WHEAT:A0A3B6FX66|A0A3B6FX66_WHEAT	LRVAPEEHPVLL	12	Actin OS=Triticum aestivum OX=4565 PE=3 SV=1
A0A3B6PHJ2|A0A3B6PHJ2_WHEAT	IQKESTLHLVL	11	Ubiquitin-like domain-containing protein OS=Triticum aestivum OX=4565 PE=4 SV=1
A4K4Z3|A4K4Z3_WHEAT:A4K4Z0|A4K4Z0_WHEAT:A4K4Z1|A4K4Z1_WHEAT	LRFDGAINVD	10	Tubulin alpha chain OS=Triticum aestivum OX=4565 GN=TUBA-1D PE=2 SV=1
A4K4Y1|A4K4Y1_WHEAT:sp|Q9ZRB7|TBA_WHEAT:A4K4Y4|A4K4Y4_WHEAT	LRFDGALNVD	10	Tubulin alpha chain OS=Triticum aestivum OX=4565 GN=TUBA-2A PE=2 SV=1
sp|Q03033|EF1A_WHEAT:A0A1D5XDB6|A0A1D5XDB6_WHEAT:A0A3B6ARY9|A0A3B6ARY9_WHEAT	IGGIGTVPVGRVETGVIK	18	Elongation factor 1-alpha OS=Triticum aestivum OX=4565 GN=TEF1 PE=2 SV=1
sp|Q03033|EF1A_WHEAT:A0A1D5XDB6|A0A1D5XDB6_WHEAT:A0A3B6ARY9|A0A3B6ARY9_WHEAT	DVYKIGGIGTVPVG	14	Elongation factor 1-alpha OS=Triticum aestivum OX=4565 GN=TEF1 PE=2 SV=1
A0A1D6DJ20|A0A1D6DJ20_WHEAT:A0A3B5XT63|A0A3B5XT63_WHEAT	RTTGIVLDSGDGVSHTVPIYEG	22	Actin OS=Triticum aestivum OX=4565 PE=3 SV=1
sp|Q03033|EF1A_WHEAT:A0A1D5XDB6|A0A1D5XDB6_WHEAT:A0A3B6ARY9|A0A3B6ARY9_WHEAT	RLPLQDVYKIG	11	Elongation factor 1-alpha OS=Triticum aestivum OX=4565 GN=TEF1 PE=2 SV=1
A0A3B6MS37|A0A3B6MS37_WHEAT:A0A3B6LM27|A0A3B6LM27_WHEAT:Q0WXG6|Q0WXG6_WHEAT	LNAEDELKNAVG	12	Uncharacterized protein OS=Triticum aestivum OX=4565 PE=3 SV=1
W5D048|W5D048_WHEAT:sp|Q9ZRB1|TBB2_WHEAT:A0A3B6KUR6|A0A3B6KUR6_WHEAT:A0A3B6UBD1|A0A3B6UBD1_WHEAT:A0A3B6IW75|A0A3B6IW75_WHEAT:A0A3B6EP82|A0A3B6EP82_WHEAT:A0A3B6GX40|A0A3B6GX40_WHEAT:W5AET6|W5AET6_WHEAT:A0A3B5Y1M6|A0A3B5Y1M6_WHEAT:sp|Q9ZRB2|TBB1_WHEAT	IDSVLDVVR	9	Tubulin beta chain OS=Triticum aestivum OX=4565 GN=TRAES_3BF136200030CFD_c1 PE=3 SV=1
W5D048|W5D048_WHEAT:sp|Q9ZRB1|TBB2_WHEAT:A0A3B6KUR6|A0A3B6KUR6_WHEAT:A0A3B6UBD1|A0A3B6UBD1_WHEAT:A0A3B6IW75|A0A3B6IW75_WHEAT:A0A3B6EP82|A0A3B6EP82_WHEAT:A0A3B6GX40|A0A3B6GX40_WHEAT:W5AET6|W5AET6_WHEAT:A0A3B5Y1M6|A0A3B5Y1M6_WHEAT:sp|Q9ZRB2|TBB1_WHEAT	FSVFPSPKVSDT	12	Tubulin beta chain OS=Triticum aestivum OX=4565 GN=TRAES_3BF136200030CFD_c1 PE=3 SV=1
A0A1D6DJ20|A0A1D6DJ20_WHEAT:A0A3B6HZ58|A0A3B6HZ58_WHEAT:A0A3B5XT63|A0A3B5XT63_WHEAT:A0A3B6EMQ5|A0A3B6EMQ5_WHEAT:A0A3B6FX66|A0A3B6FX66_WHEAT	FYNELRVAPEEHPVLLT	17	Actin OS=Triticum aestivum OX=4565 PE=3 SV=1
sp|Q03033|EF1A_WHEAT:A0A1D5XDB6|A0A1D5XDB6_WHEAT:A0A3B6ARY9|A0A3B6ARY9_WHEAT	KIGGIGTVPVGRVETGVIKPG	21	Elongation factor 1-alpha OS=Triticum aestivum OX=4565 GN=TEF1 PE=2 SV=1
sp|Q03033|EF1A_WHEAT:A0A1D5XDB6|A0A1D5XDB6_WHEAT:A0A3B6ARY9|A0A3B6ARY9_WHEAT	KPLRLPLQDVY	11	Elongation factor 1-alpha OS=Triticum aestivum OX=4565 GN=TEF1 PE=2 SV=1
A0A3B6JIR3|A0A3B6JIR3_WHEAT:A0A3B6IUS6|A0A3B6IUS6_WHEAT:A0A3B6MM33|A0A3B6MM33_WHEAT:A0A3B6KDM7|A0A3B6KDM7_WHEAT:A0A3B6LHE6|A0A3B6LHE6_WHEAT:W5GLX4|W5GLX4_WHEAT:A0A3B6C9B5|A0A3B6C9B5_WHEAT:A0A3B6LV71|A0A3B6LV71_WHEAT:A0A1D5YF62|A0A1D5YF62_WHEAT	KNVLIFD	7	Heat shock cognate 70 kDa protein OS=Triticum aestivum OX=4565 PE=3 SV=1
A0A3B5Y0W1|A0A3B5Y0W1_WHEAT:A0A3B6C7J8|A0A3B6C7J8_WHEAT:A0A2X0TX35|A0A2X0TX35_WHEAT:A0A3B6PEX3|A0A3B6PEX3_WHEAT:A0A3B6KCM0|A0A3B6KCM0_WHEAT:A0A3B6IUN1|A0A3B6IUN1_WHEAT:sp|P27807|H2B1_WHEAT:A0A3B6MMB9|A0A3B6MMB9_WHEAT:A0A3B6LET3|A0A3B6LET3_WHEAT:A0A3B6GN50|A0A3B6GN50_WHEAT:A0A3B6MKX9|A0A3B6MKX9_WHEAT:A0A3B6PDY8|A0A3B6PDY8_WHEAT:A0A3B6PH68|A0A3B6PH68_WHEAT:A0A3B6QCB8|A0A3B6QCB8_WHEAT:A0A3B5ZWS7|A0A…	VRLVLPGELA	10	Histone H2B OS=Triticum aestivum OX=4565 PE=3 SV=1
W5DZS4|W5DZS4_WHEAT	KEVLDWEPK	9	UDP-glucuronate decarboxylase OS=Triticum aestivum OX=4565 PE=3 SV=1
A0A3B6HZ58|A0A3B6HZ58_WHEAT:A0A3B5XT63|A0A3B5XT63_WHEAT:A0A3B6EMQ5|A0A3B6EMQ5_WHEAT:A0A3B6FX66|A0A3B6FX66_WHEAT	IVRDIKEKL	9	Actin OS=Triticum aestivum OX=4565 PE=3 SV=1
A0A3B6CEV4|A0A3B6CEV4_WHEAT:A0A3B6DKH2|A0A3B6DKH2_WHEAT:A0A3B6B789|A0A3B6B789_WHEAT	YGTENGKDYW	10	Oryzain alpha chain OS=Triticum aestivum OX=4565 PE=3 SV=1
A0A3B6BZD8|A0A3B6BZD8_WHEAT:A0A3B6D6J5|A0A3B6D6J5_WHEAT:A0A3B6AR02|A0A3B6AR02_WHEAT	FADYAEAHL	9	L-ascorbate peroxidase OS=Triticum aestivum OX=4565 PE=3 SV=1
A0A3B6PHJ2|A0A3B6PHJ2_WHEAT	KESTLHLVLR	10	Ubiquitin-like domain-containing protein OS=Triticum aestivum OX=4565 PE=4 SV=1
A4K4Y1|A4K4Y1_WHEAT:sp|Q9ZRB7|TBA_WHEAT:A4K4Z3|A4K4Z3_WHEAT:A4K4Y4|A4K4Y4_WHEAT:A4K4Z0|A4K4Z0_WHEAT:A4K4Z1|A4K4Z1_WHEAT	LAALEKDYEEVG	12	Tubulin alpha chain OS=Triticum aestivum OX=4565 GN=TUBA-2A PE=2 SV=1
A0A3B6D8N6|A0A3B6D8N6_WHEAT:A0A3B6C4G7|A0A3B6C4G7_WHEAT:A0A3B6C1V3|A0A3B6C1V3_WHEAT	WGHGAGGGGGLGYGENGGDASNKY	24	Uncharacterized protein OS=Triticum aestivum OX=4565 PE=4 SV=1
A0A3B6PLR8|A0A3B6PLR8_WHEAT:A0A3B6NQ80|A0A3B6NQ80_WHEAT:A0A3B6QIZ3|A0A3B6QIZ3_WHEAT	SVFVDSYGTGKIPDRE	16	S-adenosylmethionine synthase OS=Triticum aestivum OX=4565 PE=3 SV=1
W5GYX5|W5GYX5_WHEAT:A0A3B6NQQ5|A0A3B6NQQ5_WHEAT:W5GM69|W5GM69_WHEAT	LNGKLTGMAF	10	Glyceraldehyde-3-phosphate dehydrogenase OS=Triticum aestivum OX=4565 GN=GAPC8 PE=2 SV=1
A0A3B6SQ51|A0A3B6SQ51_WHEAT:A0A3B6TW53|A0A3B6TW53_WHEAT	FDIDMEQQKVTVKGN	15	HMA domain-containing protein OS=Triticum aestivum OX=4565 PE=4 SV=1
A0A1D5VE13|A0A1D5VE13_WHEAT:A0A1D5WMF1|A0A1D5WMF1_WHEAT:A0A1D5WIS4|A0A1D5WIS4_WHEAT:A0A3B6FUA0|A0A3B6FUA0_WHEAT:A0A1D5VD11|A0A1D5VD11_WHEAT:A0A3B6GZP8|A0A3B6GZP8_WHEAT:W5D0E3|W5D0E3_WHEAT	YIGTPGKGILAADESTGTIGK	21	Fructose-bisphosphate aldolase OS=Triticum aestivum OX=4565 GN=FBA10 PE=3 SV=1
Q0Q0I7|Q0Q0I7_WHEAT:F4Y595|F4Y595_WHEAT:A0A3B6RHR0|A0A3B6RHR0_WHEAT:F4Y594|F4Y594_WHEAT:F4Y593|F4Y593_WHEAT	KLDAQPELF	9	Heat shock protein 90 OS=Triticum aestivum OX=4565 GN=HSP90-2 PE=2 SV=1
A0A3B6JIR3|A0A3B6JIR3_WHEAT:A0A3B6IUS6|A0A3B6IUS6_WHEAT:A0A3B6MM33|A0A3B6MM33_WHEAT:A0A3B6KDM7|A0A3B6KDM7_WHEAT:A0A3B6LHE6|A0A3B6LHE6_WHEAT:W5GLX4|W5GLX4_WHEAT:A0A3B6C9B5|A0A3B6C9B5_WHEAT:A0A3B6LV71|A0A3B6LV71_WHEAT:A0A1D5YF62|A0A1D5YF62_WHEAT	RIINEPTAAAIAY	13	Heat shock cognate 70 kDa protein OS=Triticum aestivum OX=4565 PE=3 SV=1
W5D048|W5D048_WHEAT:sp|Q9ZRB1|TBB2_WHEAT:A0A3B6KUR6|A0A3B6KUR6_WHEAT:A0A3B6UBD1|A0A3B6UBD1_WHEAT:A0A3B6IW75|A0A3B6IW75_WHEAT:A0A3B6EP82|A0A3B6EP82_WHEAT:A0A3B6GX40|A0A3B6GX40_WHEAT	RALTVPELT	9	Tubulin beta chain OS=Triticum aestivum OX=4565 GN=TRAES_3BF136200030CFD_c1 PE=3 SV=1
A0A3B6CEV4|A0A3B6CEV4_WHEAT:A0A3B6DKH2|A0A3B6DKH2_WHEAT:A0A3B6B789|A0A3B6B789_WHEAT	KVVTIDGYEDVPVNSE	16	Oryzain alpha chain OS=Triticum aestivum OX=4565 PE=3 SV=1
A0A3B6CD87|A0A3B6CD87_WHEAT:A0A3B6DKW4|A0A3B6DKW4_WHEAT:A0A3B6B5R2|A0A3B6B5R2_WHEAT	QLLQGTLVGGQ	11	RRM domain-containing protein OS=Triticum aestivum OX=4565 PE=4 SV=1
sp|Q03033|EF1A_WHEAT:A0A1D5XDB6|A0A1D5XDB6_WHEAT	RSTNLDWY	8	Elongation factor 1-alpha OS=Triticum aestivum OX=4565 GN=TEF1 PE=2 SV=1
A0A3B6UB18|A0A3B6UB18_WHEAT	CADILTLAARDGTFLLG	17	Peroxidase OS=Triticum aestivum OX=4565 PE=3 SV=1
A0A3B6ARY9|A0A3B6ARY9_WHEAT	TVAVGVIKSVEK	12	Elongation factor 1-alpha OS=Triticum aestivum OX=4565 PE=3 SV=1
A0A3B6MS37|A0A3B6MS37_WHEAT:A0A3B6LM27|A0A3B6LM27_WHEAT:Q0WXG6|Q0WXG6_WHEAT	IKYNGGIDTEESYPYKG	17	Uncharacterized protein OS=Triticum aestivum OX=4565 PE=3 SV=1
A0A3B6JIR3|A0A3B6JIR3_WHEAT:A0A3B6IUS6|A0A3B6IUS6_WHEAT:A0A3B6LV71|A0A3B6LV71_WHEAT:A0A1D5YF62|A0A1D5YF62_WHEAT	GLNVMRIIN	9	Heat shock cognate 70 kDa protein OS=Triticum aestivum OX=4565 PE=3 SV=1
A0A3B6R960|A0A3B6R960_WHEAT	RLGDYLVEQGF	11	Profilin OS=Triticum aestivum OX=4565 PE=3 SV=1
A0A3B6HMU5|A0A3B6HMU5_WHEAT:A0A3B6IUF1|A0A3B6IUF1_WHEAT:A0A3B6JNP8|A0A3B6JNP8_WHEAT	KLAEDVELEHIS	12	Uncharacterized protein OS=Triticum aestivum OX=4565 PE=4 SV=1
A0A1D6DJ20|A0A1D6DJ20_WHEAT:A0A3B6HZ58|A0A3B6HZ58_WHEAT:A0A3B5XT63|A0A3B5XT63_WHEAT:A0A3B6EMQ5|A0A3B6EMQ5_WHEAT:A0A3B6FX66|A0A3B6FX66_WHEAT	IVGRPRHTGVMVGMGQ	16	Actin OS=Triticum aestivum OX=4565 PE=3 SV=1
A0A3B6QE47|A0A3B6QE47_WHEAT:A0A3B6NR24|A0A3B6NR24_WHEAT:A0A3B6PLE4|A0A3B6PLE4_WHEAT:A0A3B6B9T4|A0A3B6B9T4_WHEAT:W5BEC0|W5BEC0_WHEAT	VAGVPIEWEEH	11	Isopropylmalate dehydrogenase-like domain-containing protein OS=Triticum aestivum OX=4565 PE=3 SV=1
A0A3B6TVN9|A0A3B6TVN9_WHEAT:A0A0C4BKH5|A0A0C4BKH5_WHEAT:A0A3B6NKH5|A0A3B6NKH5_WHEAT:A0A3B6QDH4|A0A3B6QDH4_WHEAT:sp|P41378|IF4A_WHEAT:A0A3B6PJY5|A0A3B6PJY5_WHEAT	IYAYGFEKPSAIQQ	14	ATP-dependent RNA helicase OS=Triticum aestivum OX=4565 PE=3 SV=1
A0A3B6PHJ2|A0A3B6PHJ2_WHEAT	MQIFVKTLTGKT	12	Ubiquitin-like domain-containing protein OS=Triticum aestivum OX=4565 PE=4 SV=1
A4K4Y1|A4K4Y1_WHEAT:sp|Q9ZRB7|TBA_WHEAT:A4K4Z3|A4K4Z3_WHEAT:A4K4Y4|A4K4Y4_WHEAT:A4K4Z0|A4K4Z0_WHEAT:A4K4Z1|A4K4Z1_WHEAT	RQLFHPEQLIS	11	Tubulin alpha chain OS=Triticum aestivum OX=4565 GN=TUBA-2A PE=2 SV=1
A0A3B6THT6|A0A3B6THT6_WHEAT:A0A3B6RA69|A0A3B6RA69_WHEAT:A0A3B6I3P5|A0A3B6I3P5_WHEAT	LAQDVVKRVVG	11	Beta-fructofuranosidase OS=Triticum aestivum OX=4565 PE=3 SV=1
sp|Q03033|EF1A_WHEAT:A0A1D5XDB6|A0A1D5XDB6_WHEAT	RYEEIVKEVS	10	Elongation factor 1-alpha OS=Triticum aestivum OX=4565 GN=TEF1 PE=2 SV=1
A0A3B6EQ45|A0A3B6EQ45_WHEAT:A0A3B6H1G8|A0A3B6H1G8_WHEAT	KIGTPEALAL	10	transaldolase OS=Triticum aestivum OX=4565 PE=3 SV=1
A0A1D5UKX4|A0A1D5UKX4_WHEAT:A0A3B6CE27|A0A3B6CE27_WHEAT	VYVLPKHLDE	10	Adenosylhomocysteinase OS=Triticum aestivum OX=4565 GN=CAMPLR22A2D_LOCUS4911 PE=3 SV=1
A0A1D6DJ20|A0A1D6DJ20_WHEAT:A0A3B6HZ58|A0A3B6HZ58_WHEAT:A0A3B5XT63|A0A3B5XT63_WHEAT	VEKSYELPDGQVIT	14	Actin OS=Triticum aestivum OX=4565 PE=3 SV=1
A0A3B6PLR8|A0A3B6PLR8_WHEAT:A0A3B6NQ80|A0A3B6NQ80_WHEAT:A0A3B6QIZ3|A0A3B6QIZ3_WHEAT	LSVFVDSYGTGKIPDRE	17	S-adenosylmethionine synthase OS=Triticum aestivum OX=4565 PE=3 SV=1
Q944C6|Q944C6_WHEAT:A0A3B6TMF3|A0A3B6TMF3_WHEAT:A0A3B6SNM6|A0A3B6SNM6_WHEAT	KYEPTIGVE	9	GTP-binding nuclear protein OS=Triticum aestivum OX=4565 GN=Ran1-2 PE=2 SV=1
sp|Q03033|EF1A_WHEAT:A0A1D5XDB6|A0A1D5XDB6_WHEAT:A0A3B6ARY9|A0A3B6ARY9_WHEAT	QDVYKIGGIGTVPVGRVET	19	Elongation factor 1-alpha OS=Triticum aestivum OX=4565 GN=TEF1 PE=2 SV=1
A0A3B6HPD4|A0A3B6HPD4_WHEAT:Q6RUJ2|Q6RUJ2_WHEAT:Q6RUJ1|Q6RUJ1_WHEAT	VIKTAIEKLG	10	Glutamine synthetase OS=Triticum aestivum OX=4565 PE=3 SV=1
A4K4Z3|A4K4Z3_WHEAT	VSTAVVEPYNSVLSTHS	17	Tubulin alpha chain OS=Triticum aestivum OX=4565 GN=TUBA-1D PE=2 SV=1
A0A1D6DJ20|A0A1D6DJ20_WHEAT:A0A3B6HZ58|A0A3B6HZ58_WHEAT:A0A3B5XT63|A0A3B5XT63_WHEAT:A0A3B6EMQ5|A0A3B6EMQ5_WHEAT:A0A3B6FX66|A0A3B6FX66_WHEAT	HHTFYNEL	8	Actin OS=Triticum aestivum OX=4565 PE=3 SV=1
A4K4Y1|A4K4Y1_WHEAT:sp|Q9ZRB7|TBA_WHEAT:A4K4Z3|A4K4Z3_WHEAT:A4K4Y4|A4K4Y4_WHEAT:A4K4Z0|A4K4Z0_WHEAT:A4K4Z1|A4K4Z1_WHEAT	LDIERPTYTNLN	12	Tubulin alpha chain OS=Triticum aestivum OX=4565 GN=TUBA-2A PE=2 SV=1
A0A1D5UKX4|A0A1D5UKX4_WHEAT:A0A3B6CE27|A0A3B6CE27_WHEAT	KQAGARVIVTEIDPICALQ	19	Adenosylhomocysteinase OS=Triticum aestivum OX=4565 GN=CAMPLR22A2D_LOCUS4911 PE=3 SV=1
A4K4Y1|A4K4Y1_WHEAT:sp|Q9ZRB7|TBA_WHEAT:A4K4Z3|A4K4Z3_WHEAT:A4K4Y4|A4K4Y4_WHEAT	RQLFHPEQLISGKE	14	Tubulin alpha chain OS=Triticum aestivum OX=4565 GN=TUBA-2A PE=2 SV=1
A0A3B5Z183|A0A3B5Z183_WHEAT:A0A1D5SSY7|A0A1D5SSY7_WHEAT:A0A1D5SWF7|A0A1D5SWF7_WHEAT	RTAVEAEDAVAAAL	14	Aminotransferase class I/classII domain-containing protein OS=Triticum aestivum OX=4565 PE=3 SV=1
A0A3B6MJZ2|A0A3B6MJZ2_WHEAT:A0A3B6K9Q1|A0A3B6K9Q1_WHEAT	AIKEEISKVV	10	5-methyltetrahydropteroyltriglutamate--homocysteine S-methyltransferase OS=Triticum aestivum OX=4565 PE=3 SV=1
A0A1D5VE13|A0A1D5VE13_WHEAT:A0A1D5WMF1|A0A1D5WMF1_WHEAT:A0A1D5WIS4|A0A1D5WIS4_WHEAT:A0A3B6FUA0|A0A3B6FUA0_WHEAT:A0A1D5VD11|A0A1D5VD11_WHEAT:A0A3B6GZP8|A0A3B6GZP8_WHEAT:W5D0E3|W5D0E3_WHEAT	AAYIGTPGKGIL	12	Fructose-bisphosphate aldolase OS=Triticum aestivum OX=4565 GN=FBA10 PE=3 SV=1
A0A1D5UKX4|A0A1D5UKX4_WHEAT:A0A3B6CE27|A0A3B6CE27_WHEAT	RITIKPQTDRW	11	Adenosylhomocysteinase OS=Triticum aestivum OX=4565 GN=CAMPLR22A2D_LOCUS4911 PE=3 SV=1
A4K4Y1|A4K4Y1_WHEAT:sp|Q9ZRB7|TBA_WHEAT:A4K4Y4|A4K4Y4_WHEAT	KAYHEQLSVAEITN	14	Tubulin alpha chain OS=Triticum aestivum OX=4565 GN=TUBA-2A PE=2 SV=1
sp|Q03033|EF1A_WHEAT:A0A1D5XDB6|A0A1D5XDB6_WHEAT:A0A3B6ARY9|A0A3B6ARY9_WHEAT	IVKEVSSYLK	10	Elongation factor 1-alpha OS=Triticum aestivum OX=4565 GN=TEF1 PE=2 SV=1
A0A1D6DJ20|A0A1D6DJ20_WHEAT:A0A3B6HZ58|A0A3B6HZ58_WHEAT:A0A3B5XT63|A0A3B5XT63_WHEAT	VLLTEAPLNPKANREKMTQ	19	Actin OS=Triticum aestivum OX=4565 PE=3 SV=1
A0A3B6MJZ2|A0A3B6MJZ2_WHEAT:A0A3B6K9Q1|A0A3B6K9Q1_WHEAT	IGSFPQTVELR	11	5-methyltetrahydropteroyltriglutamate--homocysteine S-methyltransferase OS=Triticum aestivum OX=4565 PE=3 SV=1
A0A3B6UB18|A0A3B6UB18_WHEAT:A0A3B6PHI6|A0A3B6PHI6_WHEAT	EQACPGV	7	Peroxidase OS=Triticum aestivum OX=4565 PE=3 SV=1
A0A3B6ARY9|A0A3B6ARY9_WHEAT	AVGVIKSVEKKDP	13	Elongation factor 1-alpha OS=Triticum aestivum OX=4565 PE=3 SV=1
W5GYX5|W5GYX5_WHEAT:A0A3B6NQQ5|A0A3B6NQQ5_WHEAT:W5GM69|W5GM69_WHEAT:A0A3B6RKE8|A0A3B6RKE8_WHEAT	RVPTVDVSVVD	11	Glyceraldehyde-3-phosphate dehydrogenase OS=Triticum aestivum OX=4565 GN=GAPC8 PE=2 SV=1
A0A3B6JIR3|A0A3B6JIR3_WHEAT:A0A3B6IUS6|A0A3B6IUS6_WHEAT:A0A3B6MM33|A0A3B6MM33_WHEAT:A0A3B6KDM7|A0A3B6KDM7_WHEAT:A0A3B6LHE6|A0A3B6LHE6_WHEAT:W5GLX4|W5GLX4_WHEAT:A0A3B6C9B5|A0A3B6C9B5_WHEAT:A0A3B6LV71|A0A3B6LV71_WHEAT:A0A1D5YF62|A0A1D5YF62_WHEAT	KNQVAMNPINTVFDAK	16	Heat shock cognate 70 kDa protein OS=Triticum aestivum OX=4565 PE=3 SV=1
A0A3B6JNQ0|A0A3B6JNQ0_WHEAT:A0A3B6KTN2|A0A3B6KTN2_WHEAT	QRHSLTYL	8	O-methyltransferase domain-containing protein OS=Triticum aestivum OX=4565 PE=4 SV=1
A0A3B6JIR3|A0A3B6JIR3_WHEAT:A0A3B6IUS6|A0A3B6IUS6_WHEAT:A0A3B6MM33|A0A3B6MM33_WHEAT:A0A3B6KDM7|A0A3B6KDM7_WHEAT:A0A3B6LHE6|A0A3B6LHE6_WHEAT:W5GLX4|W5GLX4_WHEAT:A0A3B6C9B5|A0A3B6C9B5_WHEAT:A0A3B6LV71|A0A3B6LV71_WHEAT:A0A1D5YF62|A0A1D5YF62_WHEAT	IEEGIFEVK	9	Heat shock cognate 70 kDa protein OS=Triticum aestivum OX=4565 PE=3 SV=1
A0A1D6DJ20|A0A1D6DJ20_WHEAT:A0A3B6HZ58|A0A3B6HZ58_WHEAT:A0A3B5XT63|A0A3B5XT63_WHEAT:A0A3B6EMQ5|A0A3B6EMQ5_WHEAT:A0A3B6FX66|A0A3B6FX66_WHEAT	AVFPSIVGRP	10	Actin OS=Triticum aestivum OX=4565 PE=3 SV=1
sp|Q03033|EF1A_WHEAT:A0A1D5XDB6|A0A1D5XDB6_WHEAT:A0A3B6ARY9|A0A3B6ARY9_WHEAT	WVLDKLKAE	9	Elongation factor 1-alpha OS=Triticum aestivum OX=4565 GN=TEF1 PE=2 SV=1
A0A3B6MS37|A0A3B6MS37_WHEAT:A0A3B6LM27|A0A3B6LM27_WHEAT:Q0WXG6|Q0WXG6_WHEAT	HAVLAVGYGV	10	Uncharacterized protein OS=Triticum aestivum OX=4565 PE=3 SV=1
A0A3B5ZWF7|A0A3B5ZWF7_WHEAT:A0A3B5YXS3|A0A3B5YXS3_WHEAT:A0A3B5Y0N0|A0A3B5Y0N0_WHEAT:A0A3B6TY92|A0A3B6TY92_WHEAT:A0A3B5YY47|A0A3B5YY47_WHEAT	FHGDIVLL	8	Uncharacterized protein OS=Triticum aestivum OX=4565 PE=4 SV=1
sp|Q03033|EF1A_WHEAT:A0A1D5XDB6|A0A1D5XDB6_WHEAT:A0A3B6ARY9|A0A3B6ARY9_WHEAT	KIGGIGTVPVGRV	13	Elongation factor 1-alpha OS=Triticum aestivum OX=4565 GN=TEF1 PE=2 SV=1
A0A3B6MM33|A0A3B6MM33_WHEAT:A0A3B6KDM7|A0A3B6KDM7_WHEAT:A0A3B6LHE6|A0A3B6LHE6_WHEAT:W5GLX4|W5GLX4_WHEAT:A0A3B6C9B5|A0A3B6C9B5_WHEAT:A0A3B6LV71|A0A3B6LV71_WHEAT:A0A1D5YF62|A0A1D5YF62_WHEAT	YVAFTDSERLIGDAA	15	Heat shock cognate 70 kDa protein OS=Triticum aestivum OX=4565 PE=3 SV=1
sp|D5MTF8|HGL1D_WHEAT	SMRSLIGDRLPVF	13	Elongation factor 1-alpha OS=Triticum aestivum OX=4565 GN=TEF1 PE=2 SV=1
W5D048|W5D048_WHEAT:sp|Q9ZRB1|TBB2_WHEAT:A0A3B6KUR6|A0A3B6KUR6_WHEAT:A0A3B6UBD1|A0A3B6UBD1_WHEAT:A0A3B6IW75|A0A3B6IW75_WHEAT:A0A3B6EP82|A0A3B6EP82_WHEAT:A0A3B6GX40|A0A3B6GX40_WHEAT	IGAKFWE	7	Tubulin beta chain OS=Triticum aestivum OX=4565 GN=TRAES_3BF136200030CFD_c1 PE=3 SV=1
A4K4Y1|A4K4Y1_WHEAT:sp|Q9ZRB7|TBA_WHEAT:A4K4Z3|A4K4Z3_WHEAT:A4K4Y4|A4K4Y4_WHEAT	FHPEQLISGKEDAANN	16	Tubulin alpha chain OS=Triticum aestivum OX=4565 GN=TUBA-2A PE=2 SV=1
A4K4Y1|A4K4Y1_WHEAT:sp|Q9ZRB7|TBA_WHEAT:A4K4Z3|A4K4Z3_WHEAT:A4K4Z0|A4K4Z0_WHEAT:A4K4Z1|A4K4Z1_WHEAT	LEPTVIDEVRTGAY	14	Tubulin alpha chain OS=Triticum aestivum OX=4565 GN=TUBA-2A PE=2 SV=1
Q0Q0I7|Q0Q0I7_WHEAT:F4Y595|F4Y595_WHEAT	KVIKEVLGDKVE	12	Heat shock protein 90 OS=Triticum aestivum OX=4565 GN=HSP90-2 PE=2 SV=1
Q0Q0I7|Q0Q0I7_WHEAT:F4Y595|F4Y595_WHEAT:A0A3B6RHR0|A0A3B6RHR0_WHEAT:F4Y594|F4Y594_WHEAT:F4Y593|F4Y593_WHEAT	KAVENSPFLEKLK	13	Heat shock protein 90 OS=Triticum aestivum OX=4565 GN=HSP90-2 PE=2 SV=1
A0A3B6EQ45|A0A3B6EQ45_WHEAT:A0A077RY78|A0A077RY78_WHEAT:A0A3B6H1G8|A0A3B6H1G8_WHEAT	SNAYDGQFKELIS	13	transaldolase OS=Triticum aestivum OX=4565 PE=3 SV=1
A0A3B6MJZ2|A0A3B6MJZ2_WHEAT:A0A3B6K9Q1|A0A3B6K9Q1_WHEAT	KLNLPVLPTTT	11	5-methyltetrahydropteroyltriglutamate--homocysteine S-methyltransferase OS=Triticum aestivum OX=4565 PE=3 SV=1
A0A3B5Y5K9|A0A3B5Y5K9_WHEAT	RGGKIGLF	8	ATP synthase subunit beta OS=Triticum aestivum OX=4565 PE=3 SV=1
A0A3B6LDM6|A0A3B6LDM6_WHEAT	KVGSVLIEP	9	Cysteine synthase OS=Triticum aestivum OX=4565 PE=3 SV=1
A0A3B6KAC6|A0A3B6KAC6_WHEAT	EVQLADVFLAP	11	glutathione transferase OS=Triticum aestivum OX=4565 PE=3 SV=1
A0A3B6C6G0|A0A3B6C6G0_WHEAT:A0A3B6AYT7|A0A3B6AYT7_WHEAT:A0A1D5UKZ4|A0A1D5UKZ4_WHEAT	YILEGKELE	9	40S ribosomal protein S8 OS=Triticum aestivum OX=4565 PE=3 SV=1
A0A1D6DJ20|A0A1D6DJ20_WHEAT:A0A3B6HZ58|A0A3B6HZ58_WHEAT:A0A3B5XT63|A0A3B5XT63_WHEAT:A0A3B6EMQ5|A0A3B6EMQ5_WHEAT:A0A3B6FX66|A0A3B6FX66_WHEAT	HTFYNEL	7	Actin OS=Triticum aestivum OX=4565 PE=3 SV=1
A0A3B5XZB5|A0A3B5XZB5_WHEAT:A0A3B6HMU5|A0A3B6HMU5_WHEAT:A0A3B6IUF1|A0A3B6IUF1_WHEAT:A0A3B6JNP8|A0A3B6JNP8_WHEAT:A0A3B5ZWF7|A0A3B5ZWF7_WHEAT:A0A3B5YXS3|A0A3B5YXS3_WHEAT:A0A3B5Y0N0|A0A3B5Y0N0_WHEAT:A0A3B6TY92|A0A3B6TY92_WHEAT:A0A3B5YY47|A0A3B5YY47_WHEAT:A0A3B5YYX8|A0A3B5YYX8_WHEAT:A0A3B6EE81|A0A3B6EE81_WHEAT:A0A3B5YYP1|A0A3B5YYP1_WHEAT:A0A077RUG8|A0A077RUG8_WHEAT:A0A077RYS1|A0A077RYS1_WHEAT:A0A3B6F…	RAVANETGAFF	11	Uncharacterized protein OS=Triticum aestivum OX=4565 PE=4 SV=1
A0A3B5Y5K9|A0A3B5Y5K9_WHEAT	QVCQVIGAV	9	ATP synthase subunit beta OS=Triticum aestivum OX=4565 PE=3 SV=1
A0A3B6RHU9|A0A3B6RHU9_WHEAT:A0A341Z185|A0A341Z185_WHEAT	KEQKVTVKGNVTP	13	HMA domain-containing protein OS=Triticum aestivum OX=4565 PE=4 SV=1
A0A3B5Y0W1|A0A3B5Y0W1_WHEAT:A0A3B6C7J8|A0A3B6C7J8_WHEAT:A0A2X0TX35|A0A2X0TX35_WHEAT:A0A3B6PEX3|A0A3B6PEX3_WHEAT:A0A3B6KCM0|A0A3B6KCM0_WHEAT:A0A3B6IUN1|A0A3B6IUN1_WHEAT:sp|P27807|H2B1_WHEAT:A0A3B6MMB9|A0A3B6MMB9_WHEAT:A0A3B6LET3|A0A3B6LET3_WHEAT:A0A3B6GN50|A0A3B6GN50_WHEAT:A0A3B6MKX9|A0A3B6MKX9_WHEAT:A0A3B6PDY8|A0A3B6PDY8_WHEAT:A0A3B6PH68|A0A3B6PH68_WHEAT:A0A3B6QCB8|A0A3B6QCB8_WHEAT:A0A3B5ZWS7|A0A…	VRLVLPGELAKH	12	Histone H2B OS=Triticum aestivum OX=4565 PE=3 SV=1
A0A1D6DJ20|A0A1D6DJ20_WHEAT	FIGMEAAGIHETT	13	Actin OS=Triticum aestivum OX=4565 PE=3 SV=1
A0A3B5Y5K9|A0A3B5Y5K9_WHEAT	FAHLDATTVLS	11	ATP synthase subunit beta OS=Triticum aestivum OX=4565 PE=3 SV=1
A0A3B6HMU5|A0A3B6HMU5_WHEAT:A0A3B6IUF1|A0A3B6IUF1_WHEAT:A0A3B6JNP8|A0A3B6JNP8_WHEAT:A0A3B5ZWF7|A0A3B5ZWF7_WHEAT:A0A3B5YXS3|A0A3B5YXS3_WHEAT:A0A3B5Y0N0|A0A3B5Y0N0_WHEAT:A0A3B5YY47|A0A3B5YY47_WHEAT:A0A3B5YYX8|A0A3B5YYX8_WHEAT:A0A3B6EE81|A0A3B6EE81_WHEAT:A0A3B5YYP1|A0A3B5YYP1_WHEAT:A0A077RUG8|A0A077RUG8_WHEAT:A0A077RYS1|A0A077RYS1_WHEAT:A0A3B6FNB7|A0A3B6FNB7_WHEAT:A0A3B6FJJ0|A0A3B6FJJ0_WHEAT:A0A3B5Z…	REIDIGVPDEVG	12	Uncharacterized protein OS=Triticum aestivum OX=4565 PE=4 SV=1
A0A3B6LV71|A0A3B6LV71_WHEAT:A0A1D5YF62|A0A1D5YF62_WHEAT	KVDAKNSLEN	10	Uncharacterized protein OS=Triticum aestivum OX=4565 PE=3 SV=1
A0A3B6HW37|A0A3B6HW37_WHEAT:A0A3B6JEI7|A0A3B6JEI7_WHEAT:A0A3B6ILH5|A0A3B6ILH5_WHEAT	AVIAVKCPAIEVVVVDIS	18	UDP-glucose 6-dehydrogenase OS=Triticum aestivum OX=4565 PE=3 SV=1
A0A1D5VE13|A0A1D5VE13_WHEAT:A0A1D5WMF1|A0A1D5WMF1_WHEAT:A0A1D5WIS4|A0A1D5WIS4_WHEAT:A0A3B6FUA0|A0A3B6FUA0_WHEAT:A0A1D5VD11|A0A1D5VD11_WHEAT:A0A3B6GZP8|A0A3B6GZP8_WHEAT:W5D0E3|W5D0E3_WHEAT	LHVKDYKY	8	Fructose-bisphosphate aldolase OS=Triticum aestivum OX=4565 GN=FBA10 PE=3 SV=1
A0A0C4BIR6|A0A0C4BIR6_WHEAT	KFKFPGRQK	9	Ribosomal protein L10e/L16 domain-containing protein OS=Triticum aestivum OX=4565 PE=3 SV=1
Q93W25|Q93W25_WHEAT	KFADEKFVH	9	Peptidyl-prolyl cis-trans isomerase OS=Triticum aestivum OX=4565 GN=CyP3 PE=1 SV=1
W5I035|W5I035_WHEAT	AVADVDELITKAAK	14	Ribosomal protein S13/S15 N-terminal domain-containing protein OS=Triticum aestivum OX=4565 PE=3 SV=1
A0A3B5XZB5|A0A3B5XZB5_WHEAT:A0A3B6HMU5|A0A3B6HMU5_WHEAT:A0A3B6IUF1|A0A3B6IUF1_WHEAT:A0A3B6JNP8|A0A3B6JNP8_WHEAT:A0A3B5ZWF7|A0A3B5ZWF7_WHEAT:A0A3B5YXS3|A0A3B5YXS3_WHEAT:A0A3B5Y0N0|A0A3B5Y0N0_WHEAT:A0A3B6TY92|A0A3B6TY92_WHEAT:A0A3B5YWA2|A0A3B5YWA2_WHEAT:A0A3B5YY47|A0A3B5YY47_WHEAT:A0A3B5YYX8|A0A3B5YYX8_WHEAT:A0A3B6EE81|A0A3B6EE81_WHEAT:A0A3B5YYP1|A0A3B5YYP1_WHEAT:A0A077RUG8|A0A077RUG8_WHEAT:A0A077R…	VPDEVGR	7	Uncharacterized protein OS=Triticum aestivum OX=4565 PE=4 SV=1
A0A3B6THT6|A0A3B6THT6_WHEAT:A0A3B6RA69|A0A3B6RA69_WHEAT:A0A3B6I3P5|A0A3B6I3P5_WHEAT	KTRTNLIQ	8	Beta-fructofuranosidase OS=Triticum aestivum OX=4565 PE=3 SV=1
A0A3B6MM33|A0A3B6MM33_WHEAT:A0A3B6KDM7|A0A3B6KDM7_WHEAT:A0A3B6LHE6|A0A3B6LHE6_WHEAT:W5GLX4|W5GLX4_WHEAT:A0A3B6C9B5|A0A3B6C9B5_WHEAT	VLIQVYEGERT	11	Heat shock cognate 70 kDa protein OS=Triticum aestivum OX=4565 PE=3 SV=1
W5D048|W5D048_WHEAT:sp|Q9ZRB1|TBB2_WHEAT:A0A3B6KUR6|A0A3B6KUR6_WHEAT:A0A3B6UBD1|A0A3B6UBD1_WHEAT:A0A3B6IW75|A0A3B6IW75_WHEAT:A0A3B6EP82|A0A3B6EP82_WHEAT:A0A3B6GX40|A0A3B6GX40_WHEAT:W5AET6|W5AET6_WHEAT:A0A3B5Y1M6|A0A3B5Y1M6_WHEAT:sp|Q9ZRB2|TBB1_WHEAT	VFPSPKVSDTVVEPY	15	Tubulin beta chain OS=Triticum aestivum OX=4565 GN=TRAES_3BF136200030CFD_c1 PE=3 SV=1
A0A3B6NNE0|A0A3B6NNE0_WHEAT:sp|P12783|PGKY_WHEAT:A0A3B6QD37|A0A3B6QD37_WHEAT	LILGGGMIFT	10	Phosphoglycerate kinase OS=Triticum aestivum OX=4565 PE=3 SV=1
A4K4Z3|A4K4Z3_WHEAT	TIYPSPQVSTAVVEPY	16	Tubulin alpha chain OS=Triticum aestivum OX=4565 GN=TUBA-1D PE=2 SV=1
W5ECL2|W5ECL2_WHEAT	GAKKIVPSSCRAMIGQ	16	Ribosomal protein L2 C-terminal domain-containing protein OS=Triticum aestivum OX=4565 PE=3 SV=1
A0A1D6DJ20|A0A1D6DJ20_WHEAT:A0A3B6HZ58|A0A3B6HZ58_WHEAT:A0A3B5XT63|A0A3B5XT63_WHEAT:A0A3B6EMQ5|A0A3B6EMQ5_WHEAT:A0A3B6FX66|A0A3B6FX66_WHEAT	KMTQIMFET	9	Actin OS=Triticum aestivum OX=4565 PE=3 SV=1
A0A3B6RSH2|A0A3B6RSH2_WHEAT:A0A3B6SPU5|A0A3B6SPU5_WHEAT	RCAVKLGI	8	O-methyltransferase domain-containing protein OS=Triticum aestivum OX=4565 PE=4 SV=1
A0A3B5XZB5|A0A3B5XZB5_WHEAT	VCIALPDDTCDKTKI	15	Uncharacterized protein OS=Triticum aestivum OX=4565 PE=4 SV=1
A0A3B6PHJ2|A0A3B6PHJ2_WHEAT	LIFAGKQLEDG	11	Ubiquitin-like domain-containing protein OS=Triticum aestivum OX=4565 PE=4 SV=1
A0A3B6EAM7|A0A3B6EAM7_WHEAT	KPVEKTPVLKQ	11	Histone H2B OS=Triticum aestivum OX=4565 PE=3 SV=1
A0A1D6DJ20|A0A1D6DJ20_WHEAT:A0A3B6HZ58|A0A3B6HZ58_WHEAT:A0A3B5XT63|A0A3B5XT63_WHEAT:A0A3B6EMQ5|A0A3B6EMQ5_WHEAT:A0A3B6FX66|A0A3B6FX66_WHEAT	KRGILTL	7	Actin OS=Triticum aestivum OX=4565 PE=3 SV=1
A0A3B6JIR3|A0A3B6JIR3_WHEAT:A0A3B6IUS6|A0A3B6IUS6_WHEAT:A0A3B6MM33|A0A3B6MM33_WHEAT:A0A3B6KDM7|A0A3B6KDM7_WHEAT:A0A3B6LHE6|A0A3B6LHE6_WHEAT:W5GLX4|W5GLX4_WHEAT:A0A3B6C9B5|A0A3B6C9B5_WHEAT:A0A3B6LV71|A0A3B6LV71_WHEAT:A0A1D5YF62|A0A1D5YF62_WHEAT	LTIEEGIFEVK	11	Heat shock cognate 70 kDa protein OS=Triticum aestivum OX=4565 PE=3 SV=1
A0A3B6NNX5|A0A3B6NNX5_WHEAT:A0A3B6PI34|A0A3B6PI34_WHEAT:A0A3B6QCI7|A0A3B6QCI7_WHEAT	KEDVLLCLLPLFH	13	4-coumarate--CoA ligase OS=Triticum aestivum OX=4565 PE=4 SV=1
A0A3B6BZD8|A0A3B6BZD8_WHEAT:A0A3B6D6J5|A0A3B6D6J5_WHEAT:A0A3B6AR02|A0A3B6AR02_WHEAT	KTLLTDPAF	9	L-ascorbate peroxidase OS=Triticum aestivum OX=4565 PE=3 SV=1
A0A3B6HPD4|A0A3B6HPD4_WHEAT:Q6RUJ2|Q6RUJ2_WHEAT:Q6RUJ1|Q6RUJ1_WHEAT:A0A3B6CEH1|A0A3B6CEH1_WHEAT:Q45NB2|Q45NB2_WHEAT	YILERITE	8	Glutamine synthetase OS=Triticum aestivum OX=4565 PE=3 SV=1
Q45NB7|Q45NB7_WHEAT:Q45NB6|Q45NB6_WHEAT	YLLERITE	8	Glutamine synthetase OS=Triticum aestivum OX=4565 GN=GS1 PE=2 SV=1
A4K4Y1|A4K4Y1_WHEAT:sp|Q9ZRB7|TBA_WHEAT:A4K4Y4|A4K4Y4_WHEAT	KLGFTVYPSPQ	11	Tubulin alpha chain OS=Triticum aestivum OX=4565 GN=TUBA-2A PE=2 SV=1
A0A3B6CEV4|A0A3B6CEV4_WHEAT:A0A3B6DKH2|A0A3B6DKH2_WHEAT:A0A3B6B789|A0A3B6B789_WHEAT	KVVTIDGYEDVP	12	Oryzain alpha chain OS=Triticum aestivum OX=4565 PE=3 SV=1
A0A3B6PHJ2|A0A3B6PHJ2_WHEAT	IQKESTLHLVLR	12	Ubiquitin-like domain-containing protein OS=Triticum aestivum OX=4565 PE=4 SV=1
A0A3B6PUV8|A0A3B6PUV8_WHEAT:A0A3B6NXM6|A0A3B6NXM6_WHEAT:A0A3B6QKK8|A0A3B6QKK8_WHEAT	GARAVIEVYP	10	O-methyltransferase domain-containing protein OS=Triticum aestivum OX=4565 PE=4 SV=1
A0A3B6MJZ2|A0A3B6MJZ2_WHEAT:A0A3B6K9Q1|A0A3B6K9Q1_WHEAT	FWDGKSSAEDLE	12	5-methyltetrahydropteroyltriglutamate--homocysteine S-methyltransferase OS=Triticum aestivum OX=4565 PE=3 SV=1
A0A3B6JIR3|A0A3B6JIR3_WHEAT:A0A3B6IUS6|A0A3B6IUS6_WHEAT	KVDSKNALEN	10	Heat shock cognate 70 kDa protein OS=Triticum aestivum OX=4565 PE=3 SV=1
W5DZS4|W5DZS4_WHEAT	AKEVLDWEPK	10	UDP-glucuronate decarboxylase OS=Triticum aestivum OX=4565 PE=3 SV=1
A0A3B5XZR6|A0A3B5XZR6_WHEAT	ANTFPGFGTTGSADDVKRELAA	22	chitinase OS=Triticum aestivum OX=4565 PE=4 SV=1
A0A1D6D1Q3|A0A1D6D1Q3_WHEAT:A0A3B6SGS8|A0A3B6SGS8_WHEAT	KYVELTT	7	Pyrophosphate--fructose 6-phosphate 1-phosphotransferase subunit beta OS=Triticum aestivum OX=4565 GN=PFP-BETA PE=3 SV=1
Q0Q0I7|Q0Q0I7_WHEAT:F4Y595|F4Y595_WHEAT	ERVVVTT	7	Heat shock protein 90 OS=Triticum aestivum OX=4565 GN=HSP90-2 PE=2 SV=1
A0A3B6PLR8|A0A3B6PLR8_WHEAT:A0A3B6NQ80|A0A3B6NQ80_WHEAT:A0A3B6QIZ3|A0A3B6QIZ3_WHEAT	LISTQHDETVTNDEIAADLKEH	22	S-adenosylmethionine synthase OS=Triticum aestivum OX=4565 PE=3 SV=1
A0A3B6PLM4|A0A3B6PLM4_WHEAT:A0A3B6NRY7|A0A3B6NRY7_WHEAT:T1VYS7|T1VYS7_WHEAT:sp|P46524|CO410_WHEAT	VIDDNGEVIKRKKKK	15	Dehydrin OS=Triticum aestivum OX=4565 PE=3 SV=1
sp|Q03033|EF1A_WHEAT:A0A1D5XDB6|A0A1D5XDB6_WHEAT	RSTNLDWYK	9	Elongation factor 1-alpha OS=Triticum aestivum OX=4565 GN=TEF1 PE=2 SV=1
sp|Q03033|EF1A_WHEAT:A0A1D5XDB6|A0A1D5XDB6_WHEAT:A0A3B6ARY9|A0A3B6ARY9_WHEAT	YAWVLDKLKAERE	13	Elongation factor 1-alpha OS=Triticum aestivum OX=4565 GN=TEF1 PE=2 SV=1
sp|Q03033|EF1A_WHEAT:A0A1D5XDB6|A0A1D5XDB6_WHEAT:A0A3B6ARY9|A0A3B6ARY9_WHEAT	GIGTVPVGRVETGVI	15	Elongation factor 1-alpha OS=Triticum aestivum OX=4565 GN=TEF1 PE=2 SV=1
A0A3B6U9D1|A0A3B6U9D1_WHEAT:A0A3B5Z6I4|A0A3B5Z6I4_WHEAT:A0A3B6UCW1|A0A3B6UCW1_WHEAT:A0A3B5Z5I7|A0A3B5Z5I7_WHEAT	KPHVINIGEDERL	13	Jacalin-type lectin domain-containing protein OS=Triticum aestivum OX=4565 PE=4 SV=1
W5D322|W5D322_WHEAT:A0A3B6EK73|A0A3B6EK73_WHEAT	VPKIKYAG	8	phosphoglycerate mutase (2 3-diphosphoglycerate-independent) OS=Triticum aestivum OX=4565 GN=TRAES_3BF013300030CFD_c1 PE=3 SV=1
A0A1D5VE13|A0A1D5VE13_WHEAT:A0A1D5WMF1|A0A1D5WMF1_WHEAT:A0A1D5WIS4|A0A1D5WIS4_WHEAT:A0A3B6FUA0|A0A3B6FUA0_WHEAT:A0A1D5VD11|A0A1D5VD11_WHEAT:A0A3B6GZP8|A0A3B6GZP8_WHEAT:W5D0E3|W5D0E3_WHEAT	LAGTNGETTTQGFDDLGK	18	Fructose-bisphosphate aldolase OS=Triticum aestivum OX=4565 GN=FBA10 PE=3 SV=1
A0A1D6DJ20|A0A1D6DJ20_WHEAT:A0A3B6HZ58|A0A3B6HZ58_WHEAT:A0A3B5XT63|A0A3B5XT63_WHEAT	RVAPEEHPVLLTEAPLNPKAN	21	Actin OS=Triticum aestivum OX=4565 PE=3 SV=1
sp|Q03033|EF1A_WHEAT:A0A1D5XDB6|A0A1D5XDB6_WHEAT:A0A3B6ARY9|A0A3B6ARY9_WHEAT	LTTEVKSVEMHHES	14	Elongation factor 1-alpha OS=Triticum aestivum OX=4565 GN=TEF1 PE=2 SV=1
A0A3B6PUV8|A0A3B6PUV8_WHEAT:A0A3B6NXM6|A0A3B6NXM6_WHEAT:A0A3B6QKK8|A0A3B6QKK8_WHEAT	LIHDAVAAHDHMG	13	O-methyltransferase domain-containing protein OS=Triticum aestivum OX=4565 PE=4 SV=1
A0A3B6ATU0|A0A3B6ATU0_WHEAT	GHGAGGGGGLGYGESGGDANNKYN	24	Uncharacterized protein OS=Triticum aestivum OX=4565 PE=4 SV=1
A0A3B6D898|A0A3B6D898_WHEAT	VGSGSGIGGGRTGSTGYYGQG	21	Uncharacterized protein OS=Triticum aestivum OX=4565 PE=4 SV=1
A0A1D6DJ20|A0A1D6DJ20_WHEAT:A0A3B6HZ58|A0A3B6HZ58_WHEAT:A0A3B5XT63|A0A3B5XT63_WHEAT	VAPEEHPVLLTEAPLNPKAN	20	Actin OS=Triticum aestivum OX=4565 PE=3 SV=1
A0A3B6ATU0|A0A3B6ATU0_WHEAT:A0A3B6D8N6|A0A3B6D8N6_WHEAT:A0A3B6C4G7|A0A3B6C4G7_WHEAT:A0A3B6C1V3|A0A3B6C1V3_WHEAT	SGIGGGQTGSTGSYGQG	17	Uncharacterized protein OS=Triticum aestivum OX=4565 PE=4 SV=1
W5GQY7|W5GQY7_WHEAT:A0A3B6NL89|A0A3B6NL89_WHEAT	ATGHVNFQEYK	11	Ubiquitin thioesterase OTU OS=Triticum aestivum OX=4565 PE=4 SV=1
sp|Q03033|EF1A_WHEAT:A0A1D5XDB6|A0A1D5XDB6_WHEAT:A0A3B6ARY9|A0A3B6ARY9_WHEAT	IVVIGHVDSGKSTTTGH	17	Elongation factor 1-alpha OS=Triticum aestivum OX=4565 GN=TEF1 PE=2 SV=1
A0A3B6RKE8|A0A3B6RKE8_WHEAT	VVGVNEDKYTSDVN	14	Glyceraldehyde-3-phosphate dehydrogenase OS=Triticum aestivum OX=4565 PE=3 SV=1
A0A3B6ATU0|A0A3B6ATU0_WHEAT:A0A3B6D8N6|A0A3B6D8N6_WHEAT:A0A3B6C4G7|A0A3B6C4G7_WHEAT:A0A3B6C1V3|A0A3B6C1V3_WHEAT	VGSGSGIGGGQTGSTGSYGQG	21	Uncharacterized protein OS=Triticum aestivum OX=4565 PE=4 SV=1
W5GYX5|W5GYX5_WHEAT:A0A3B6NQQ5|A0A3B6NQQ5_WHEAT:W5GM69|W5GM69_WHEAT:A0A3B6RKE8|A0A3B6RKE8_WHEAT	VVESTGVFTDKDKA	14	Glyceraldehyde-3-phosphate dehydrogenase OS=Triticum aestivum OX=4565 GN=GAPC8 PE=2 SV=1
A0A3B6D898|A0A3B6D898_WHEAT	SGSGIGGGRTGSTGYYGQG	19	Uncharacterized protein OS=Triticum aestivum OX=4565 PE=4 SV=1
A0A1D5UKX4|A0A1D5UKX4_WHEAT:A0A3B6CE27|A0A3B6CE27_WHEAT	KVPDPESTDNPEFK	14	Adenosylhomocysteinase OS=Triticum aestivum OX=4565 GN=CAMPLR22A2D_LOCUS4911 PE=3 SV=1
A0A3B6D8N6|A0A3B6D8N6_WHEAT:A0A3B6C4G7|A0A3B6C4G7_WHEAT:A0A3B6C1V3|A0A3B6C1V3_WHEAT	GHGAGGGGGLGYGENGGDASNKYN	24	Uncharacterized protein OS=Triticum aestivum OX=4565 PE=4 SV=1
sp|Q03033|EF1A_WHEAT:A0A1D5XDB6|A0A1D5XDB6_WHEAT:A0A3B6ARY9|A0A3B6ARY9_WHEAT	KIGGIGTVPVGRVETG	16	Elongation factor 1-alpha OS=Triticum aestivum OX=4565 GN=TEF1 PE=2 SV=1
A0A3B6PLR8|A0A3B6PLR8_WHEAT:A0A3B6NQ80|A0A3B6NQ80_WHEAT:A0A3B6QIZ3|A0A3B6QIZ3_WHEAT	RFVIGGPHGDAG	12	S-adenosylmethionine synthase OS=Triticum aestivum OX=4565 PE=3 SV=1
A0A3B6PLR8|A0A3B6PLR8_WHEAT:A0A3B6NQ80|A0A3B6NQ80_WHEAT:A0A3B6QIZ3|A0A3B6QIZ3_WHEAT	FTWEVVKPLKFD	12	S-adenosylmethionine synthase OS=Triticum aestivum OX=4565 PE=3 SV=1
A0A3B5XZR6|A0A3B5XZR6_WHEAT	RGPIQLTGQSNYDLAG	16	chitinase OS=Triticum aestivum OX=4565 PE=4 SV=1
A0A3B5XVD9|A0A3B5XVD9_WHEAT:A0A3B5YRG3|A0A3B5YRG3_WHEAT	VITQVIEEKYPTPS	14	Dehydroascorbate reductase OS=Triticum aestivum OX=4565 PE=3 SV=1
A0A3B6SQ51|A0A3B6SQ51_WHEAT:A0A3B6TW53|A0A3B6TW53_WHEAT	IDMEQQKVTVKGN	13	HMA domain-containing protein OS=Triticum aestivum OX=4565 PE=4 SV=1
A0A3B6HPD4|A0A3B6HPD4_WHEAT:Q6RUJ2|Q6RUJ2_WHEAT:Q6RUJ1|Q6RUJ1_WHEAT	VVLSLDPKPIPGDWN	15	Glutamine synthetase OS=Triticum aestivum OX=4565 PE=3 SV=1
A0A3B6C6A5|A0A3B6C6A5_WHEAT:A0A1D5UIV5|A0A1D5UIV5_WHEAT	VSAPPVPHEEAPK	13	Uncharacterized protein OS=Triticum aestivum OX=4565 PE=4 SV=1
W5DZS4|W5DZS4_WHEAT	ATTRPPPTPSPIR	13	UDP-glucuronate decarboxylase OS=Triticum aestivum OX=4565 PE=3 SV=1
A0A3B6PLR8|A0A3B6PLR8_WHEAT:A0A3B6NQ80|A0A3B6NQ80_WHEAT:A0A3B6QIZ3|A0A3B6QIZ3_WHEAT	GEITTKATVDYEK	13	S-adenosylmethionine synthase OS=Triticum aestivum OX=4565 PE=3 SV=1
sp|Q03033|EF1A_WHEAT:A0A1D5XDB6|A0A1D5XDB6_WHEAT:A0A3B6ARY9|A0A3B6ARY9_WHEAT	IGGIGTVPVGRVETGVI	17	Elongation factor 1-alpha OS=Triticum aestivum OX=4565 GN=TEF1 PE=2 SV=1
A0A3B6CEV4|A0A3B6CEV4_WHEAT:A0A3B6DKH2|A0A3B6DKH2_WHEAT:A0A3B6B789|A0A3B6B789_WHEAT	IINNGGIDSEEDYPYKE	17	Oryzain alpha chain OS=Triticum aestivum OX=4565 PE=3 SV=1
A0A3B6EQ45|A0A3B6EQ45_WHEAT:A0A077RY78|A0A077RY78_WHEAT:A0A3B6H1G8|A0A3B6H1G8_WHEAT	SLEEKGNALKTAANL	15	transaldolase OS=Triticum aestivum OX=4565 PE=3 SV=1
A0A3B6PLR8|A0A3B6PLR8_WHEAT:A0A3B6NQ80|A0A3B6NQ80_WHEAT:A0A3B6QIZ3|A0A3B6QIZ3_WHEAT	IEQQSPDIAQGVHGH	15	S-adenosylmethionine synthase OS=Triticum aestivum OX=4565 PE=3 SV=1
A0A3B6RK63|A0A3B6RK63_WHEAT:W5HPC1|W5HPC1_WHEAT	KGTVEITIPVELIK	14	60S acidic ribosomal protein P0 OS=Triticum aestivum OX=4565 PE=3 SV=1
sp|Q03033|EF1A_WHEAT:A0A1D5XDB6|A0A1D5XDB6_WHEAT	IIMNHPGQIGNG	12	Elongation factor 1-alpha OS=Triticum aestivum OX=4565 GN=TEF1 PE=2 SV=1
A0A3B6HPD4|A0A3B6HPD4_WHEAT:Q6RUJ2|Q6RUJ2_WHEAT:Q6RUJ1|Q6RUJ1_WHEAT	VAGVVLSLDPKPIPGDWN	18	Glutamine synthetase OS=Triticum aestivum OX=4565 PE=3 SV=1
A0A3B5XZR6|A0A3B5XZR6_WHEAT	AADTAAGRVPGYG	13	chitinase OS=Triticum aestivum OX=4565 PE=4 SV=1
A0A3B6JJM8|A0A3B6JJM8_WHEAT:A0A3B6IU05|A0A3B6IU05_WHEAT	AMDEVKGGSPYGAGT	15	NAD(P)H dehydrogenase (quinone) OS=Triticum aestivum OX=4565 PE=3 SV=1
A0A3B6JNQ0|A0A3B6JNQ0_WHEAT:A0A3B6KTN2|A0A3B6KTN2_WHEAT	LLDPETDKLFYEA	13	O-methyltransferase domain-containing protein OS=Triticum aestivum OX=4565 PE=4 SV=1
sp|Q03033|EF1A_WHEAT:A0A1D5XDB6|A0A1D5XDB6_WHEAT	FTSQVIIMNHPGQIGN	16	Elongation factor 1-alpha OS=Triticum aestivum OX=4565 GN=TEF1 PE=2 SV=1
A0A1D6DJ20|A0A1D6DJ20_WHEAT:A0A3B6HZ58|A0A3B6HZ58_WHEAT:A0A3B5XT63|A0A3B5XT63_WHEAT	VLLTEAPLNPKAN	13	Actin OS=Triticum aestivum OX=4565 PE=3 SV=1
A0A3B6TSI9|A0A3B6TSI9_WHEAT:A0A3B6SEK1|A0A3B6SEK1_WHEAT	LVGTNESIDKAEQ	13	K Homology domain-containing protein OS=Triticum aestivum OX=4565 PE=4 SV=1
A0A3B6HPD4|A0A3B6HPD4_WHEAT:Q6RUJ2|Q6RUJ2_WHEAT:Q6RUJ1|Q6RUJ1_WHEAT	VNGPITDASQLPK	13	Glutamine synthetase OS=Triticum aestivum OX=4565 PE=3 SV=1
A0A3B6JNU8|A0A3B6JNU8_WHEAT:A0A3B6IU74|A0A3B6IU74_WHEAT	LADLQNDEDQAYR	13	40S ribosomal protein S3a OS=Triticum aestivum OX=4565 PE=3 SV=1
A0A3B6D898|A0A3B6D898_WHEAT	GSGIGGGRTGSTGYYGQG	18	Uncharacterized protein OS=Triticum aestivum OX=4565 PE=4 SV=1
A0A3B6CEH1|A0A3B6CEH1_WHEAT:Q45NB2|Q45NB2_WHEAT	ISKPVEDPSELPK	13	Glutamine synthetase OS=Triticum aestivum OX=4565 PE=3 SV=1
A0A3B6ARY9|A0A3B6ARY9_WHEAT	VAVGVIKSVEKK	12	Elongation factor 1-alpha OS=Triticum aestivum OX=4565 PE=3 SV=1
A0A3B6CEH1|A0A3B6CEH1_WHEAT:Q45NB2|Q45NB2_WHEAT	DTYTPQGEPIPTNK	14	Glutamine synthetase OS=Triticum aestivum OX=4565 PE=3 SV=1
A0A3B6PLM4|A0A3B6PLM4_WHEAT:A0A3B6NRY7|A0A3B6NRY7_WHEAT:T1VYS7|T1VYS7_WHEAT:sp|P46524|CO410_WHEAT	YQGGEAAEQVEVTDR	15	Dehydrin OS=Triticum aestivum OX=4565 PE=3 SV=1
A0A3B6QE47|A0A3B6QE47_WHEAT:A0A3B6NR24|A0A3B6NR24_WHEAT:A0A3B6PLE4|A0A3B6PLE4_WHEAT:A0A3B6B9T4|A0A3B6B9T4_WHEAT:W5BEC0|W5BEC0_WHEAT	LVTIRENTEGE	11	Isopropylmalate dehydrogenase-like domain-containing protein OS=Triticum aestivum OX=4565 PE=3 SV=1
A0A3B6JIR3|A0A3B6JIR3_WHEAT:A0A3B6IUS6|A0A3B6IUS6_WHEAT:A0A3B6MM33|A0A3B6MM33_WHEAT:A0A3B6KDM7|A0A3B6KDM7_WHEAT:A0A3B6LHE6|A0A3B6LHE6_WHEAT:W5GLX4|W5GLX4_WHEAT:A0A3B6C9B5|A0A3B6C9B5_WHEAT:A0A3B6LV71|A0A3B6LV71_WHEAT:A0A1D5YF62|A0A1D5YF62_WHEAT	IFEVKATAGDTH	12	Heat shock cognate 70 kDa protein OS=Triticum aestivum OX=4565 PE=3 SV=1
A0A1D6DJ20|A0A1D6DJ20_WHEAT:A0A3B6HZ58|A0A3B6HZ58_WHEAT:A0A3B5XT63|A0A3B5XT63_WHEAT:A0A3B6EMQ5|A0A3B6EMQ5_WHEAT:A0A3B6FX66|A0A3B6FX66_WHEAT	FAGDDAPRAVFPS	13	Actin OS=Triticum aestivum OX=4565 PE=3 SV=1
sp|Q03033|EF1A_WHEAT:A0A1D5XDB6|A0A1D5XDB6_WHEAT:A0A3B6ARY9|A0A3B6ARY9_WHEAT	LRLPLQDVYK	10	Elongation factor 1-alpha OS=Triticum aestivum OX=4565 GN=TEF1 PE=2 SV=1
A0A1D5UKX4|A0A1D5UKX4_WHEAT:A0A3B6CE27|A0A3B6CE27_WHEAT	RLVGVSEETTTGVK	14	Adenosylhomocysteinase OS=Triticum aestivum OX=4565 GN=CAMPLR22A2D_LOCUS4911 PE=3 SV=1
A0A3B6JNQ0|A0A3B6JNQ0_WHEAT:A0A3B6KTN2|A0A3B6KTN2_WHEAT	RALPVPSPFEH	11	O-methyltransferase domain-containing protein OS=Triticum aestivum OX=4565 PE=4 SV=1
A0A3B6AUW8|A0A3B6AUW8_WHEAT:A0A3B6DCS5|A0A3B6DCS5_WHEAT:A0A3B6C571|A0A3B6C571_WHEAT	AEAGGDKAPVVDVSQ	15	Ribosomal protein L18e/L15P domain-containing protein OS=Triticum aestivum OX=4565 PE=3 SV=1
A0A3B6BZD8|A0A3B6BZD8_WHEAT:A0A3B6D6J5|A0A3B6D6J5_WHEAT:A0A3B6AR02|A0A3B6AR02_WHEAT	RLPDATQGSDHL	12	L-ascorbate peroxidase OS=Triticum aestivum OX=4565 PE=3 SV=1
A0A3B6ATU0|A0A3B6ATU0_WHEAT:A0A3B6D8N6|A0A3B6D8N6_WHEAT:A0A3B6C4G7|A0A3B6C4G7_WHEAT:A0A3B6C1V3|A0A3B6C1V3_WHEAT	GSGIGGGQTGSTGSYGQG	18	Uncharacterized protein OS=Triticum aestivum OX=4565 PE=4 SV=1
A0A1D6DJ20|A0A1D6DJ20_WHEAT:A0A3B6HZ58|A0A3B6HZ58_WHEAT:A0A3B5XT63|A0A3B5XT63_WHEAT	VEKSYELPDGQ	11	Actin OS=Triticum aestivum OX=4565 PE=3 SV=1
A0A3B6PLR8|A0A3B6PLR8_WHEAT:A0A3B6NQ80|A0A3B6NQ80_WHEAT:A0A3B6QIZ3|A0A3B6QIZ3_WHEAT	FSGKDPTKVDRSGAY	15	S-adenosylmethionine synthase OS=Triticum aestivum OX=4565 PE=3 SV=1
sp|Q03033|EF1A_WHEAT:A0A1D5XDB6|A0A1D5XDB6_WHEAT:A0A3B6ARY9|A0A3B6ARY9_WHEAT	LPLQDVYKIGGIGTVPVGRVETG	23	Elongation factor 1-alpha OS=Triticum aestivum OX=4565 GN=TEF1 PE=2 SV=1
A0A3B5XZB5|A0A3B5XZB5_WHEAT:A0A3B6HMU5|A0A3B6HMU5_WHEAT:A0A3B6IUF1|A0A3B6IUF1_WHEAT:A0A3B6JNP8|A0A3B6JNP8_WHEAT:A0A3B5ZWF7|A0A3B5ZWF7_WHEAT:A0A3B5YXS3|A0A3B5YXS3_WHEAT:A0A3B5Y0N0|A0A3B5Y0N0_WHEAT:A0A3B6TY92|A0A3B6TY92_WHEAT:A0A3B5YWA2|A0A3B5YWA2_WHEAT:A0A3B5YY47|A0A3B5YY47_WHEAT:A0A3B5YYX8|A0A3B5YYX8_WHEAT:A0A3B6EE81|A0A3B6EE81_WHEAT:A0A3B5YYP1|A0A3B5YYP1_WHEAT:A0A077RUG8|A0A077RUG8_WHEAT:A0A077R…	VGDAGGAADRVLNQ	14	Uncharacterized protein OS=Triticum aestivum OX=4565 PE=4 SV=1
sp|Q03033|EF1A_WHEAT:A0A1D5XDB6|A0A1D5XDB6_WHEAT:A0A3B6ARY9|A0A3B6ARY9_WHEAT	IGGIGTVPVGRVETG	15	Elongation factor 1-alpha OS=Triticum aestivum OX=4565 GN=TEF1 PE=2 SV=1
A0A3B6LH31|A0A3B6LH31_WHEAT:A0A3B6MKA5|A0A3B6MKA5_WHEAT:sp|Q43199|APT1_WHEAT:A0A3B6KD88|A0A3B6KD88_WHEAT	VGAVQPNDRVLIVDD	15	adenine phosphoribosyltransferase OS=Triticum aestivum OX=4565 PE=3 SV=1
A0A3B6PLR8|A0A3B6PLR8_WHEAT:A0A3B6NQ80|A0A3B6NQ80_WHEAT:A0A3B6QIZ3|A0A3B6QIZ3_WHEAT	VFVDSYGTGKIPDRE	15	S-adenosylmethionine synthase OS=Triticum aestivum OX=4565 PE=3 SV=1
A0A3B5XZR6|A0A3B5XZR6_WHEAT	RWTPTAADTAAGRVPGYGVITN	22	chitinase OS=Triticum aestivum OX=4565 PE=4 SV=1
A0A3B5XZR6|A0A3B5XZR6_WHEAT	RGPIQLTGQSNYD	13	chitinase OS=Triticum aestivum OX=4565 PE=4 SV=1
sp|Q03033|EF1A_WHEAT:A0A1D5XDB6|A0A1D5XDB6_WHEAT	IIMNHPGQIGN	11	Elongation factor 1-alpha OS=Triticum aestivum OX=4565 GN=TEF1 PE=2 SV=1
A0A3B6PHJ2|A0A3B6PHJ2_WHEAT	LSDYNIQKEST	11	Ubiquitin-like domain-containing protein OS=Triticum aestivum OX=4565 PE=4 SV=1
A0A3B6ARY9|A0A3B6ARY9_WHEAT	VIIMNHPGQISN	12	Elongation factor 1-alpha OS=Triticum aestivum OX=4565 PE=3 SV=1
A0A3B5Z5S1|A0A3B5Z5S1_WHEAT:A0A3B6A1F1|A0A3B6A1F1_WHEAT	FVTVDKDEPINQD	13	Ketol-acid reductoisomerase OS=Triticum aestivum OX=4565 PE=3 SV=1
A0A3B6RKE8|A0A3B6RKE8_WHEAT	FVVGVNEDKYTSDVN	15	Glyceraldehyde-3-phosphate dehydrogenase OS=Triticum aestivum OX=4565 PE=3 SV=1
A0A3B6ARY9|A0A3B6ARY9_WHEAT	VAVGVIKSVEK	11	Elongation factor 1-alpha OS=Triticum aestivum OX=4565 PE=3 SV=1
W5I035|W5I035_WHEAT	AVADVDELITKAA	13	Ribosomal protein S13/S15 N-terminal domain-containing protein OS=Triticum aestivum OX=4565 PE=3 SV=1
A0A3B5Y5K9|A0A3B5Y5K9_WHEAT	VAQHLGENVVRT	12	ATP synthase subunit beta OS=Triticum aestivum OX=4565 PE=3 SV=1
A0A1D6DJ20|A0A1D6DJ20_WHEAT:A0A3B6HZ58|A0A3B6HZ58_WHEAT:A0A3B5XT63|A0A3B5XT63_WHEAT:A0A3B6EMQ5|A0A3B6EMQ5_WHEAT:A0A3B6FX66|A0A3B6FX66_WHEAT	LRVAPEEHPVL	11	Actin OS=Triticum aestivum OX=4565 PE=3 SV=1
A0A3B6MS37|A0A3B6MS37_WHEAT:A0A3B6LM27|A0A3B6LM27_WHEAT:Q0WXG6|Q0WXG6_WHEAT	ITLNAEDELKNAVG	14	Uncharacterized protein OS=Triticum aestivum OX=4565 PE=3 SV=1
A0A3B6PUV8|A0A3B6PUV8_WHEAT:A0A3B6NXM6|A0A3B6NXM6_WHEAT:A0A3B6QKK8|A0A3B6QKK8_WHEAT	KVFVPTDDE	9	O-methyltransferase domain-containing protein OS=Triticum aestivum OX=4565 PE=4 SV=1
sp|Q03033|EF1A_WHEAT:A0A1D5XDB6|A0A1D5XDB6_WHEAT:A0A3B6ARY9|A0A3B6ARY9_WHEAT	VYKIGGIGTVPVGRVETG	18	Elongation factor 1-alpha OS=Triticum aestivum OX=4565 GN=TEF1 PE=2 SV=1
Q45NB7|Q45NB7_WHEAT:Q45NB6|Q45NB6_WHEAT	VVVTFDPKPIPGD	13	Glutamine synthetase OS=Triticum aestivum OX=4565 GN=GS1 PE=2 SV=1
W5GYX5|W5GYX5_WHEAT:A0A3B6NQQ5|A0A3B6NQQ5_WHEAT:W5GM69|W5GM69_WHEAT	APIKIGINGFG	11	Glyceraldehyde-3-phosphate dehydrogenase OS=Triticum aestivum OX=4565 GN=GAPC8 PE=2 SV=1
A0A3B6RKE8|A0A3B6RKE8_WHEAT	VVGVNEDKYTSD	12	Glyceraldehyde-3-phosphate dehydrogenase OS=Triticum aestivum OX=4565 PE=3 SV=1
A0A3B6IQV6|A0A3B6IQV6_WHEAT:A0A096UQP3|A0A096UQP3_WHEAT	VVVTEEETGKVE	12	mannose-1-phosphate guanylyltransferase OS=Triticum aestivum OX=4565 PE=3 SV=1
A0A3B6UB18|A0A3B6UB18_WHEAT:A0A3B6PHI6|A0A3B6PHI6_WHEAT	GLKANCPQNGPAGDTF	16	Peroxidase OS=Triticum aestivum OX=4565 PE=3 SV=1
A0A3B6CEV4|A0A3B6CEV4_WHEAT:A0A3B6DKH2|A0A3B6DKH2_WHEAT:A0A3B6B789|A0A3B6B789_WHEAT	IDGYEDVPVNSEKS	14	Oryzain alpha chain OS=Triticum aestivum OX=4565 PE=3 SV=1
A0A3B6I4C9|A0A3B6I4C9_WHEAT:A0A3B6TBT3|A0A3B6TBT3_WHEAT:A0A3B6RB35|A0A3B6RB35_WHEAT	LVWPGKDPVLGVD	13	Nucleoside phosphorylase domain-containing protein OS=Triticum aestivum OX=4565 PE=4 SV=1
A0A3B6QDQ8|A0A3B6QDQ8_WHEAT:A0A3B6PL86|A0A3B6PL86_WHEAT:A0A3B6NPG0|A0A3B6NPG0_WHEAT	VIDKVLEDEHN	11	RRM domain-containing protein OS=Triticum aestivum OX=4565 PE=4 SV=1
W5GYX5|W5GYX5_WHEAT:A0A3B6NQQ5|A0A3B6NQQ5_WHEAT:W5GM69|W5GM69_WHEAT	KVIISAPSKDAP	12	Glyceraldehyde-3-phosphate dehydrogenase OS=Triticum aestivum OX=4565 GN=GAPC8 PE=2 SV=1
A0A3B5Y5K9|A0A3B5Y5K9_WHEAT	VIGEPIDHKGDIKTHD	16	ATP synthase subunit beta OS=Triticum aestivum OX=4565 PE=3 SV=1
A0A3B6CGV4|A0A3B6CGV4_WHEAT:sp|Q1XH05|HGL1B_WHEAT:sp|Q1XIR9|HGL1A_WHEAT:sp|D5MTF8|HGL1D_WHEAT:sp|Q1XH04|HGL1C_WHEAT	ISAVKDAIDQGAD	13	Uncharacterized protein OS=Triticum aestivum OX=4565 PE=3 SV=1
A0A3B6PUV8|A0A3B6PUV8_WHEAT:A0A3B6NXM6|A0A3B6NXM6_WHEAT:A0A3B6QKK8|A0A3B6QKK8_WHEAT	LLDPEMDQLIHD	12	O-methyltransferase domain-containing protein OS=Triticum aestivum OX=4565 PE=4 SV=1
A0A3B6EFP8|A0A3B6EFP8_WHEAT	VVETIEASPPEIKG	14	Salt stress root protein RS1 OS=Triticum aestivum OX=4565 PE=4 SV=1
sp|Q03033|EF1A_WHEAT:A0A1D5XDB6|A0A1D5XDB6_WHEAT:A0A3B6ARY9|A0A3B6ARY9_WHEAT	YAWVLDKLKAE	11	Elongation factor 1-alpha OS=Triticum aestivum OX=4565 GN=TEF1 PE=2 SV=1
Q41518|Q41518_WHEAT	RGGGGGYGGGGGYGGGGGYGGQ	22	Single-stranded nucleic acid binding protein OS=Triticum aestivum OX=4565 GN=whGRP-1 PE=2 SV=1
A0A1D5ZLT8|A0A1D5ZLT8_WHEAT	LENQKEVIVDQTGE	14	ADF-H domain-containing protein OS=Triticum aestivum OX=4565 PE=3 SV=1
sp|Q03033|EF1A_WHEAT:A0A1D5XDB6|A0A1D5XDB6_WHEAT:A0A3B6ARY9|A0A3B6ARY9_WHEAT	LTTEVKSVEMHHE	13	Elongation factor 1-alpha OS=Triticum aestivum OX=4565 GN=TEF1 PE=2 SV=1
W5GYX5|W5GYX5_WHEAT:A0A3B6NQQ5|A0A3B6NQQ5_WHEAT:W5GM69|W5GM69_WHEAT	RVALQSPDVE	10	Glyceraldehyde-3-phosphate dehydrogenase OS=Triticum aestivum OX=4565 GN=GAPC8 PE=2 SV=1
A0A3B6PLR8|A0A3B6PLR8_WHEAT:A0A3B6NQ80|A0A3B6NQ80_WHEAT:A0A3B6QIZ3|A0A3B6QIZ3_WHEAT	VTNDEIAADLKEH	13	S-adenosylmethionine synthase OS=Triticum aestivum OX=4565 PE=3 SV=1
W5BD12|W5BD12_WHEAT:A0A3B6B0N4|A0A3B6B0N4_WHEAT	IVVIRENTEGE	11	Isopropylmalate dehydrogenase-like domain-containing protein OS=Triticum aestivum OX=4565 PE=3 SV=1
A0A3B6FUI5|A0A3B6FUI5_WHEAT:A0A3B6EJK0|A0A3B6EJK0_WHEAT:A0A3B6H0D7|A0A3B6H0D7_WHEAT	AGGDAPAPALPPVR	14	UspA domain-containing protein OS=Triticum aestivum OX=4565 PE=4 SV=1
A0A3B6CEV4|A0A3B6CEV4_WHEAT:A0A3B6DKH2|A0A3B6DKH2_WHEAT:A0A3B6B789|A0A3B6B789_WHEAT	EELPETVDWRK	11	Oryzain alpha chain OS=Triticum aestivum OX=4565 PE=3 SV=1
A0A3B6MS37|A0A3B6MS37_WHEAT:A0A3B6LM27|A0A3B6LM27_WHEAT:Q0WXG6|Q0WXG6_WHEAT	AALPETKDWREDG	13	Uncharacterized protein OS=Triticum aestivum OX=4565 PE=3 SV=1
A0A3B6CD87|A0A3B6CD87_WHEAT:A0A3B6DKW4|A0A3B6DKW4_WHEAT:A0A3B6B5R2|A0A3B6B5R2_WHEAT	RVPIPNTNTQG	11	RRM domain-containing protein OS=Triticum aestivum OX=4565 PE=4 SV=1
Q93W25|Q93W25_WHEAT	FTRGNGTGGESIYGEK	16	Peptidyl-prolyl cis-trans isomerase OS=Triticum aestivum OX=4565 GN=CyP3 PE=1 SV=1
Q0Q0I7|Q0Q0I7_WHEAT:F4Y595|F4Y595_WHEAT:A0A3B6RHR0|A0A3B6RHR0_WHEAT:F4Y594|F4Y594_WHEAT:F4Y593|F4Y593_WHEAT	IGMTKSDLVNN	11	Heat shock protein 90 OS=Triticum aestivum OX=4565 GN=HSP90-2 PE=2 SV=1
A0A3B6TW53|A0A3B6TW53_WHEAT	ATPVPEATPAAD	12	HMA domain-containing protein OS=Triticum aestivum OX=4565 PE=4 SV=1
sp|Q03033|EF1A_WHEAT:A0A1D5XDB6|A0A1D5XDB6_WHEAT	VIIMNHPGQIGN	12	Elongation factor 1-alpha OS=Triticum aestivum OX=4565 GN=TEF1 PE=2 SV=1
A0A3B6JNQ0|A0A3B6JNQ0_WHEAT:A0A3B6KTN2|A0A3B6KTN2_WHEAT	LLDPETDKLFYE	12	O-methyltransferase domain-containing protein OS=Triticum aestivum OX=4565 PE=4 SV=1
W5DZS4|W5DZS4_WHEAT	VTMTENTPDDPRQ	13	UDP-glucuronate decarboxylase OS=Triticum aestivum OX=4565 PE=3 SV=1
A0A1D5UKX4|A0A1D5UKX4_WHEAT:A0A3B6CE27|A0A3B6CE27_WHEAT	LLFPAINVNDSVTKS	15	Adenosylhomocysteinase OS=Triticum aestivum OX=4565 GN=CAMPLR22A2D_LOCUS4911 PE=3 SV=1
A0A1D6DJ20|A0A1D6DJ20_WHEAT:A0A3B6HZ58|A0A3B6HZ58_WHEAT:A0A3B5XT63|A0A3B5XT63_WHEAT	LTEAPLNPKAN	11	Actin OS=Triticum aestivum OX=4565 PE=3 SV=1
A0A3B6JNQ0|A0A3B6JNQ0_WHEAT:A0A3B6KTN2|A0A3B6KTN2_WHEAT	KVIEKVPSDGVVN	13	O-methyltransferase domain-containing protein OS=Triticum aestivum OX=4565 PE=4 SV=1
A0A1D6DJ20|A0A1D6DJ20_WHEAT:A0A3B6HZ58|A0A3B6HZ58_WHEAT:A0A3B5XT63|A0A3B5XT63_WHEAT	KSYELPDGQ	9	Actin OS=Triticum aestivum OX=4565 PE=3 SV=1
A0A3B6JNU8|A0A3B6JNU8_WHEAT:A0A3B6IU74|A0A3B6IU74_WHEAT	VIGKEIEKATSS	12	40S ribosomal protein S3a OS=Triticum aestivum OX=4565 PE=3 SV=1
A0A3B6JIR3|A0A3B6JIR3_WHEAT:A0A3B6IUS6|A0A3B6IUS6_WHEAT:A0A3B6MM33|A0A3B6MM33_WHEAT:A0A3B6KDM7|A0A3B6KDM7_WHEAT:A0A3B6LHE6|A0A3B6LHE6_WHEAT:W5GLX4|W5GLX4_WHEAT:A0A3B6C9B5|A0A3B6C9B5_WHEAT:A0A3B6LV71|A0A3B6LV71_WHEAT:A0A1D5YF62|A0A1D5YF62_WHEAT	ILNVSAEDKTTGQ	13	Heat shock cognate 70 kDa protein OS=Triticum aestivum OX=4565 PE=3 SV=1
A0A1D6D1Q3|A0A1D6D1Q3_WHEAT:A0A3B6SGS8|A0A3B6SGS8_WHEAT	VASNGGAAPVPGRLAS	16	Pyrophosphate--fructose 6-phosphate 1-phosphotransferase subunit beta OS=Triticum aestivum OX=4565 GN=PFP-BETA PE=3 SV=1
Q93W25|Q93W25_WHEAT	IYGEKFADEK	10	Peptidyl-prolyl cis-trans isomerase OS=Triticum aestivum OX=4565 GN=CyP3 PE=1 SV=1
A0A3B6PLR8|A0A3B6PLR8_WHEAT:A0A3B6NQ80|A0A3B6NQ80_WHEAT:A0A3B6QIZ3|A0A3B6QIZ3_WHEAT	IEQQSPDIAQGVH	13	S-adenosylmethionine synthase OS=Triticum aestivum OX=4565 PE=3 SV=1
A0A3B6THT6|A0A3B6THT6_WHEAT:A0A3B6RA69|A0A3B6RA69_WHEAT:A0A3B6I3P5|A0A3B6I3P5_WHEAT	VLADGALKEQT	11	Beta-fructofuranosidase OS=Triticum aestivum OX=4565 PE=3 SV=1
A0A3B6THT6|A0A3B6THT6_WHEAT:A0A3B6RA69|A0A3B6RA69_WHEAT:A0A3B6I3P5|A0A3B6I3P5_WHEAT	IGDKDFRDPTT	11	Beta-fructofuranosidase OS=Triticum aestivum OX=4565 PE=3 SV=1
A0A3B6QIC4|A0A3B6QIC4_WHEAT:A0A3B6NU76|A0A3B6NU76_WHEAT:A0A3B6PQN9|A0A3B6PQN9_WHEAT:A0A3B6RG95|A0A3B6RG95_WHEAT	LLADDDPSDDAAPR	14	dynamin GTPase OS=Triticum aestivum OX=4565 PE=3 SV=1
A0A3B6RHU9|A0A3B6RHU9_WHEAT:A0A341Z185|A0A341Z185_WHEAT	FDVDIKEQK	9	HMA domain-containing protein OS=Triticum aestivum OX=4565 PE=4 SV=1
A0A3B6LTG4|A0A3B6LTG4_WHEAT:A0A3B6MZI6|A0A3B6MZI6_WHEAT:A0A3B6HW37|A0A3B6HW37_WHEAT:A0A3B6JEI7|A0A3B6JEI7_WHEAT:A0A3B6ILH5|A0A3B6ILH5_WHEAT	AIEKILTHNS	10	UDP-glucose 6-dehydrogenase OS=Triticum aestivum OX=4565 PE=3 SV=1
W5GYX5|W5GYX5_WHEAT:A0A3B6NQQ5|A0A3B6NQQ5_WHEAT:W5GM69|W5GM69_WHEAT:A0A3B6RKE8|A0A3B6RKE8_WHEAT	RVPTVDVSVVDLTV	14	Glyceraldehyde-3-phosphate dehydrogenase OS=Triticum aestivum OX=4565 GN=GAPC8 PE=2 SV=1
A0A1D6DJ20|A0A1D6DJ20_WHEAT:A0A3B6HZ58|A0A3B6HZ58_WHEAT:A0A3B5XT63|A0A3B5XT63_WHEAT:A0A3B6EMQ5|A0A3B6EMQ5_WHEAT:A0A3B6FX66|A0A3B6FX66_WHEAT	VSHTVPIYEG	10	Actin OS=Triticum aestivum OX=4565 PE=3 SV=1
Q45NB7|Q45NB7_WHEAT:Q45NB6|Q45NB6_WHEAT	KARTLPGPVTDPSKLPK	17	Glutamine synthetase OS=Triticum aestivum OX=4565 GN=GS1 PE=2 SV=1
A0A3B6JIR3|A0A3B6JIR3_WHEAT:A0A3B6IUS6|A0A3B6IUS6_WHEAT	AAGGSSGPGPKIEEVD	16	Heat shock cognate 70 kDa protein OS=Triticum aestivum OX=4565 PE=3 SV=1
A0A3B6C6G0|A0A3B6C6G0_WHEAT:A0A3B6AYT7|A0A3B6AYT7_WHEAT:A0A1D5UKZ4|A0A1D5UKZ4_WHEAT	LTHYGVEIGR	10	40S ribosomal protein S8 OS=Triticum aestivum OX=4565 PE=3 SV=1
Q45NB7|Q45NB7_WHEAT:Q45NB6|Q45NB6_WHEAT	LTDSTEKIIAEY	12	Glutamine synthetase OS=Triticum aestivum OX=4565 GN=GS1 PE=2 SV=1
A0A3B6DD84|A0A3B6DD84_WHEAT	LSIDGADEVDPDLNLVKG	18	ribose-5-phosphate isomerase OS=Triticum aestivum OX=4565 PE=3 SV=1
A0A3B6JIR3|A0A3B6JIR3_WHEAT:A0A3B6IUS6|A0A3B6IUS6_WHEAT	SAAGGSSGPGPKIEEVD	17	Heat shock cognate 70 kDa protein OS=Triticum aestivum OX=4565 PE=3 SV=1
A0A1D6DJ20|A0A1D6DJ20_WHEAT:A0A3B6HZ58|A0A3B6HZ58_WHEAT	YDESGPSIVH	10	Actin OS=Triticum aestivum OX=4565 PE=3 SV=1
A0A3B6ARY9|A0A3B6ARY9_WHEAT	IIMNHPGQISN	11	Elongation factor 1-alpha OS=Triticum aestivum OX=4565 PE=3 SV=1
A0A3B6NQX8|A0A3B6NQX8_WHEAT:W5ASF3|W5ASF3_WHEAT:A0A3B6PND7|A0A3B6PND7_WHEAT:A0A3B6QIX8|A0A3B6QIX8_WHEAT	IGEDIAKETA	10	60S ribosomal protein L12 OS=Triticum aestivum OX=4565 PE=3 SV=1
A0A3B5Z183|A0A3B5Z183_WHEAT:A0A1D5SSY7|A0A1D5SSY7_WHEAT:A0A1D5SWF7|A0A1D5SWF7_WHEAT	ILLPRPGYPNYEA	13	Aminotransferase class I/classII domain-containing protein OS=Triticum aestivum OX=4565 PE=3 SV=1
A0A3B6EB15|A0A3B6EB15_WHEAT:A0A077RW30|A0A077RW30_WHEAT:A0A3B6GLQ9|A0A3B6GLQ9_WHEAT:A0A3B6LDM6|A0A3B6LDM6_WHEAT:sp|P38076|CYSK_WHEAT:A0A3B6KBM0|A0A3B6KBM0_WHEAT:A0A3B6MJZ8|A0A3B6MJZ8_WHEAT	GAAAAAAIKVAQ	12	Cysteine synthase OS=Triticum aestivum OX=4565 PE=3 SV=1
A0A3B6JNQ0|A0A3B6JNQ0_WHEAT:A0A3B6KTN2|A0A3B6KTN2_WHEAT	RALPVPSPFEHVH	13	O-methyltransferase domain-containing protein OS=Triticum aestivum OX=4565 PE=4 SV=1
W5GYX5|W5GYX5_WHEAT:A0A3B6NQQ5|A0A3B6NQQ5_WHEAT:W5GM69|W5GM69_WHEAT:A0A3B6RKE8|A0A3B6RKE8_WHEAT	VVESTGVFTDKDKAAAH	17	Glyceraldehyde-3-phosphate dehydrogenase OS=Triticum aestivum OX=4565 GN=GAPC8 PE=2 SV=1
A0A3B6QMB4|A0A3B6QMB4_WHEAT:A0A3B6NW22|A0A3B6NW22_WHEAT:A0A3B6PQY9|A0A3B6PQY9_WHEAT	VIDTGVYPEGRPS	13	Subtilisin-like protease OS=Triticum aestivum OX=4565 PE=3 SV=1
Q93W25|Q93W25_WHEAT	FADEKFVH	8	Peptidyl-prolyl cis-trans isomerase OS=Triticum aestivum OX=4565 GN=CyP3 PE=1 SV=1
A0A3B6PHJ2|A0A3B6PHJ2_WHEAT	KQLEDGRTLSDYN	13	Ubiquitin-like domain-containing protein OS=Triticum aestivum OX=4565 PE=4 SV=1
A0A3B6SQ51|A0A3B6SQ51_WHEAT	ATPAPDATPAAPAAE	15	HMA domain-containing protein OS=Triticum aestivum OX=4565 PE=4 SV=1
A0A1D5UKX4|A0A1D5UKX4_WHEAT:A0A3B6CE27|A0A3B6CE27_WHEAT	FGPSQPFKGAR	11	Adenosylhomocysteinase OS=Triticum aestivum OX=4565 GN=CAMPLR22A2D_LOCUS4911 PE=3 SV=1
A0A1D5UKX4|A0A1D5UKX4_WHEAT:A0A3B6CE27|A0A3B6CE27_WHEAT	LVGVSEETTTGVKR	14	Adenosylhomocysteinase OS=Triticum aestivum OX=4565 GN=CAMPLR22A2D_LOCUS4911 PE=3 SV=1
A0A3B6JNU8|A0A3B6JNU8_WHEAT:A0A3B6IU74|A0A3B6IU74_WHEAT	LADLQNDEDQAY	12	40S ribosomal protein S3a OS=Triticum aestivum OX=4565 PE=3 SV=1
A0A3B6JEG9|A0A3B6JEG9_WHEAT:W5IA32|W5IA32_WHEAT:A0A3B6RHA9|A0A3B6RHA9_WHEAT	IVKEGELASQYK	12	Formate dehydrogenase mitochondrial OS=Triticum aestivum OX=4565 PE=3 SV=1
A0A3B6ATU0|A0A3B6ATU0_WHEAT:A0A3B6D8N6|A0A3B6D8N6_WHEAT:A0A3B6C4G7|A0A3B6C4G7_WHEAT:A0A3B6C1V3|A0A3B6C1V3_WHEAT	SGSGIGGGQTGSTGSYGQG	19	Uncharacterized protein OS=Triticum aestivum OX=4565 PE=4 SV=1
A0A3B6PLR8|A0A3B6PLR8_WHEAT:A0A3B6NQ80|A0A3B6NQ80_WHEAT:A0A3B6QIZ3|A0A3B6QIZ3_WHEAT	ITTKATVDYEK	11	S-adenosylmethionine synthase OS=Triticum aestivum OX=4565 PE=3 SV=1
A0A3B6JNQ0|A0A3B6JNQ0_WHEAT:A0A3B6KTN2|A0A3B6KTN2_WHEAT	KVPSDGVVNY	10	O-methyltransferase domain-containing protein OS=Triticum aestivum OX=4565 PE=4 SV=1
A0A3B6UB18|A0A3B6UB18_WHEAT:A0A3B6PHI6|A0A3B6PHI6_WHEAT	RDLPPPFAN	9	Peroxidase OS=Triticum aestivum OX=4565 PE=3 SV=1
A0A1D6DJ20|A0A1D6DJ20_WHEAT:A0A3B5XT63|A0A3B5XT63_WHEAT	RTTGIVLDSGDG	12	Actin OS=Triticum aestivum OX=4565 PE=3 SV=1
A0A1D6DJ20|A0A1D6DJ20_WHEAT:A0A3B6HZ58|A0A3B6HZ58_WHEAT:A0A3B5XT63|A0A3B5XT63_WHEAT	IVLDSGDGVSH	11	Actin OS=Triticum aestivum OX=4565 PE=3 SV=1
A0A1D6DJ20|A0A1D6DJ20_WHEAT:A0A3B6HZ58|A0A3B6HZ58_WHEAT:A0A3B5XT63|A0A3B5XT63_WHEAT:A0A3B6EMQ5|A0A3B6EMQ5_WHEAT:A0A3B6FX66|A0A3B6FX66_WHEAT	VSHTVPIYE	9	Actin OS=Triticum aestivum OX=4565 PE=3 SV=1
sp|Q03033|EF1A_WHEAT:A0A1D5XDB6|A0A1D5XDB6_WHEAT:A0A3B6ARY9|A0A3B6ARY9_WHEAT	KIGGIGTVPVGRVET	15	Elongation factor 1-alpha OS=Triticum aestivum OX=4565 GN=TEF1 PE=2 SV=1
A4K4Y1|A4K4Y1_WHEAT:sp|Q9ZRB7|TBA_WHEAT:A4K4Z3|A4K4Z3_WHEAT:A4K4Z0|A4K4Z0_WHEAT:A4K4Z1|A4K4Z1_WHEAT	VIDEVRTGAY	10	Tubulin alpha chain OS=Triticum aestivum OX=4565 GN=TUBA-2A PE=2 SV=1
W5D048|W5D048_WHEAT:sp|Q9ZRB1|TBB2_WHEAT:A0A3B6KUR6|A0A3B6KUR6_WHEAT:A0A3B6UBD1|A0A3B6UBD1_WHEAT:A0A3B6IW75|A0A3B6IW75_WHEAT:A0A3B6EP82|A0A3B6EP82_WHEAT:A0A3B6GX40|A0A3B6GX40_WHEAT:W5AET6|W5AET6_WHEAT:A0A3B5Y1M6|A0A3B5Y1M6_WHEAT:sp|Q9ZRB2|TBB1_WHEAT	LVSEYQQYQD	10	Tubulin beta chain OS=Triticum aestivum OX=4565 GN=TRAES_3BF136200030CFD_c1 PE=3 SV=1
sp|Q03033|EF1A_WHEAT:A0A1D5XDB6|A0A1D5XDB6_WHEAT:A0A3B6ARY9|A0A3B6ARY9_WHEAT	IGGIGTVPVGRVETGVIKPG	20	Elongation factor 1-alpha OS=Triticum aestivum OX=4565 GN=TEF1 PE=2 SV=1
W5D322|W5D322_WHEAT:A0A3B6EK73|A0A3B6EK73_WHEAT	LVTADHGNAEDMVK	14	phosphoglycerate mutase (2 3-diphosphoglycerate-independent) OS=Triticum aestivum OX=4565 GN=TRAES_3BF013300030CFD_c1 PE=3 SV=1
A0A3B6PHJ2|A0A3B6PHJ2_WHEAT	IFAGKQLEDGRT	12	Ubiquitin-like domain-containing protein OS=Triticum aestivum OX=4565 PE=4 SV=1
A0A3B6JNQ0|A0A3B6JNQ0_WHEAT:A0A3B6KTN2|A0A3B6KTN2_WHEAT	VIEKVPSDGVVN	12	O-methyltransferase domain-containing protein OS=Triticum aestivum OX=4565 PE=4 SV=1
A0A3B5Y1S1|A0A3B5Y1S1_WHEAT:A0A3B5ZW34|A0A3B5ZW34_WHEAT	KAADVTAPGGGALAGGS	17	Uncharacterized protein OS=Triticum aestivum OX=4565 PE=4 SV=1
W5GYX5|W5GYX5_WHEAT:A0A3B6NQQ5|A0A3B6NQQ5_WHEAT:W5GM69|W5GM69_WHEAT	LVAVNDPFITTD	12	Glyceraldehyde-3-phosphate dehydrogenase OS=Triticum aestivum OX=4565 GN=GAPC8 PE=2 SV=1
A0A3B6KAC6|A0A3B6KAC6_WHEAT	AALPDRQPDAPSSA	14	glutathione transferase OS=Triticum aestivum OX=4565 PE=3 SV=1
A0A3B6NM78|A0A3B6NM78_WHEAT:A0A3B6QDH8|A0A3B6QDH8_WHEAT:A0A3B6PII1|A0A3B6PII1_WHEAT	AAAPSEPAPPAKPSSS	16	26S proteasome non-ATPase regulatory subunit 2 homolog OS=Triticum aestivum OX=4565 PE=3 SV=1
A0A3B6CGV4|A0A3B6CGV4_WHEAT:sp|Q1XH05|HGL1B_WHEAT:sp|Q1XIR9|HGL1A_WHEAT:sp|D5MTF8|HGL1D_WHEAT:sp|Q1XH04|HGL1C_WHEAT	GTPSKPAEPIGPVFT	15	Uncharacterized protein OS=Triticum aestivum OX=4565 PE=3 SV=1
A0A3B6R960|A0A3B6R960_WHEAT:sp|P49233|PROF2_WHEAT:sp|P49234|PROF3_WHEAT:sp|P49232|PROF1_WHEAT	IVKDFEEPGH	10	Profilin OS=Triticum aestivum OX=4565 PE=3 SV=1
A0A3B6THT6|A0A3B6THT6_WHEAT:A0A3B6RA69|A0A3B6RA69_WHEAT:A0A3B6I3P5|A0A3B6I3P5_WHEAT	LGGTTIDTGSVLPLPLR	17	Beta-fructofuranosidase OS=Triticum aestivum OX=4565 PE=3 SV=1
W5GYX5|W5GYX5_WHEAT:A0A3B6NQQ5|A0A3B6NQQ5_WHEAT:W5GM69|W5GM69_WHEAT	MFKYDTVHGQ	10	Glyceraldehyde-3-phosphate dehydrogenase OS=Triticum aestivum OX=4565 GN=GAPC8 PE=2 SV=1
A0A3B6SQ51|A0A3B6SQ51_WHEAT	ATPAAPAAEAAPAAD	15	HMA domain-containing protein OS=Triticum aestivum OX=4565 PE=4 SV=1
A0A3B6PLR8|A0A3B6PLR8_WHEAT:A0A3B6NQ80|A0A3B6NQ80_WHEAT:A0A3B6QIZ3|A0A3B6QIZ3_WHEAT	TQHDETVTNDEIAA	14	S-adenosylmethionine synthase OS=Triticum aestivum OX=4565 PE=3 SV=1
A0A3B6PLR8|A0A3B6PLR8_WHEAT:A0A3B6NQ80|A0A3B6NQ80_WHEAT:A0A3B6QIZ3|A0A3B6QIZ3_WHEAT	FTWEVVKP	8	S-adenosylmethionine synthase OS=Triticum aestivum OX=4565 PE=3 SV=1
sp|Q03033|EF1A_WHEAT:A0A1D5XDB6|A0A1D5XDB6_WHEAT:A0A3B6ARY9|A0A3B6ARY9_WHEAT	LPLQDVYK	8	Elongation factor 1-alpha OS=Triticum aestivum OX=4565 GN=TEF1 PE=2 SV=1
A0A3B5XVD9|A0A3B5XVD9_WHEAT:A0A3B5YRG3|A0A3B5YRG3_WHEAT	VIEEKYPTPS	10	Dehydroascorbate reductase OS=Triticum aestivum OX=4565 PE=3 SV=1
A0A3B6ELY8|A0A3B6ELY8_WHEAT:A0A3B6GVH3|A0A3B6GVH3_WHEAT:W5CY88|W5CY88_WHEAT	ISGAEEILKAL	11	Glutaredoxin-dependent peroxiredoxin OS=Triticum aestivum OX=4565 PE=3 SV=1
sp|Q03033|EF1A_WHEAT:A0A1D5XDB6|A0A1D5XDB6_WHEAT:A0A3B6ARY9|A0A3B6ARY9_WHEAT	LPLQDVYKIGGIGTVPVG	18	Elongation factor 1-alpha OS=Triticum aestivum OX=4565 GN=TEF1 PE=2 SV=1
W5CRM8|W5CRM8_WHEAT	FANERPSGGGGGGFS	15	RRM domain-containing protein OS=Triticum aestivum OX=4565 GN=TRAES_3BF152900030CFD_c1 PE=4 SV=1
A0A3B6CGV4|A0A3B6CGV4_WHEAT:sp|Q1XH05|HGL1B_WHEAT:sp|Q1XIR9|HGL1A_WHEAT:sp|D5MTF8|HGL1D_WHEAT:sp|Q1XH04|HGL1C_WHEAT	AGTPSKPAEPIGPVFT	16	Uncharacterized protein OS=Triticum aestivum OX=4565 PE=3 SV=1
A0A3B6HPD4|A0A3B6HPD4_WHEAT:Q6RUJ2|Q6RUJ2_WHEAT:Q6RUJ1|Q6RUJ1_WHEAT	ASQLPKWN	8	Glutamine synthetase OS=Triticum aestivum OX=4565 PE=3 SV=1
A0A3B6MS37|A0A3B6MS37_WHEAT:A0A3B6LM27|A0A3B6LM27_WHEAT:Q0WXG6|Q0WXG6_WHEAT	IDTEESYPYKG	11	Uncharacterized protein OS=Triticum aestivum OX=4565 PE=3 SV=1
A0A3B5ZW36|A0A3B5ZW36_WHEAT:A0A3B5Y2W1|A0A3B5Y2W1_WHEAT	KASDVTAPGGGALSGGS	17	Uncharacterized protein OS=Triticum aestivum OX=4565 PE=4 SV=1
A0A3B6EFP8|A0A3B6EFP8_WHEAT:A0A3B6FNR1|A0A3B6FNR1_WHEAT	VVETIEASPPEIK	13	Salt stress root protein RS1 OS=Triticum aestivum OX=4565 PE=4 SV=1
A0A3B5XZR6|A0A3B5XZR6_WHEAT	AADTAAGRVPGYGVITN	17	chitinase OS=Triticum aestivum OX=4565 PE=4 SV=1
sp|Q03033|EF1A_WHEAT:A0A1D5XDB6|A0A1D5XDB6_WHEAT:A0A3B6ARY9|A0A3B6ARY9_WHEAT	QTVAVGVIK	9	Elongation factor 1-alpha OS=Triticum aestivum OX=4565 GN=TEF1 PE=2 SV=1
A0A3B5XZR6|A0A3B5XZR6_WHEAT	RAIGKDLVSNPDLVS	15	chitinase OS=Triticum aestivum OX=4565 PE=4 SV=1
A0A1D5UKX4|A0A1D5UKX4_WHEAT:A0A3B6CE27|A0A3B6CE27_WHEAT	VLPKHLDEKVA	11	Adenosylhomocysteinase OS=Triticum aestivum OX=4565 GN=CAMPLR22A2D_LOCUS4911 PE=3 SV=1
A0A3B6D898|A0A3B6D898_WHEAT	GIGGGRTGSTGYYGQG	16	Uncharacterized protein OS=Triticum aestivum OX=4565 PE=4 SV=1
A0A3B5YVB1|A0A3B5YVB1_WHEAT:A0A3B5ZS09|A0A3B5ZS09_WHEAT:A0A3B5XY63|A0A3B5XY63_WHEAT	AVDAALQEPHT	11	RRM domain-containing protein OS=Triticum aestivum OX=4565 PE=4 SV=1
A0A1D5UKX4|A0A1D5UKX4_WHEAT:A0A3B6CE27|A0A3B6CE27_WHEAT	RLVGVSEETTTGVKR	15	Adenosylhomocysteinase OS=Triticum aestivum OX=4565 GN=CAMPLR22A2D_LOCUS4911 PE=3 SV=1
A0A3B6H402|A0A3B6H402_WHEAT	FANERPSGGGGGGGFS	16	RRM domain-containing protein OS=Triticum aestivum OX=4565 PE=4 SV=1
A0A077S2A9|A0A077S2A9_WHEAT:A0A3B6H256|A0A3B6H256_WHEAT:A0A3B6EP97|A0A3B6EP97_WHEAT	VVVAEKAPAEVE	12	CRAL-TRIO domain-containing protein OS=Triticum aestivum OX=4565 GN=TRAES_3BF043700170CFD_c1 PE=3 SV=1
A0A3B5ZZG7|A0A3B5ZZG7_WHEAT:A0A3B5Z2H5|A0A3B5Z2H5_WHEAT:A0A3B5Y4W8|A0A3B5Y4W8_WHEAT	LVQAGPAVDAT	11	6-phosphogluconate dehydrogenase decarboxylating OS=Triticum aestivum OX=4565 PE=3 SV=1
A0A1D6DJ20|A0A1D6DJ20_WHEAT:A0A3B6HZ58|A0A3B6HZ58_WHEAT:A0A3B5XT63|A0A3B5XT63_WHEAT:A0A3B6EMQ5|A0A3B6EMQ5_WHEAT:A0A3B6FX66|A0A3B6FX66_WHEAT	RVAPEEHPVL	10	Actin OS=Triticum aestivum OX=4565 PE=3 SV=1
A0A1D6D1Q3|A0A1D6D1Q3_WHEAT:A0A3B6SGS8|A0A3B6SGS8_WHEAT	AVASNGGAAPVPGRLAS	17	Pyrophosphate--fructose 6-phosphate 1-phosphotransferase subunit beta OS=Triticum aestivum OX=4565 GN=PFP-BETA PE=3 SV=1
A0A3B6PLR8|A0A3B6PLR8_WHEAT:A0A3B6NQ80|A0A3B6NQ80_WHEAT:A0A3B6QIZ3|A0A3B6QIZ3_WHEAT	LRPDGKTQVTIE	12	S-adenosylmethionine synthase OS=Triticum aestivum OX=4565 PE=3 SV=1
Q93W25|Q93W25_WHEAT	IYGEKFADEKF	11	Peptidyl-prolyl cis-trans isomerase OS=Triticum aestivum OX=4565 GN=CyP3 PE=1 SV=1
W5D048|W5D048_WHEAT:sp|Q9ZRB1|TBB2_WHEAT:A0A3B6KUR6|A0A3B6KUR6_WHEAT:A0A3B6UBD1|A0A3B6UBD1_WHEAT:A0A3B6IW75|A0A3B6IW75_WHEAT:A0A3B6EP82|A0A3B6EP82_WHEAT:A0A3B6GX40|A0A3B6GX40_WHEAT:W5AET6|W5AET6_WHEAT:A0A3B5Y1M6|A0A3B5Y1M6_WHEAT:sp|Q9ZRB2|TBB1_WHEAT	VFPSPKVSDT	10	Tubulin beta chain OS=Triticum aestivum OX=4565 GN=TRAES_3BF136200030CFD_c1 PE=3 SV=1
W5D048|W5D048_WHEAT:sp|Q9ZRB1|TBB2_WHEAT:A0A3B6EP82|A0A3B6EP82_WHEAT:A0A3B6GX40|A0A3B6GX40_WHEAT:W5AET6|W5AET6_WHEAT:A0A3B5Y1M6|A0A3B5Y1M6_WHEAT:sp|Q9ZRB2|TBB1_WHEAT	KEVDEQMINVQN	12	Tubulin beta chain OS=Triticum aestivum OX=4565 GN=TRAES_3BF136200030CFD_c1 PE=3 SV=1
A0A3B6KUR6|A0A3B6KUR6_WHEAT:A0A3B6UBD1|A0A3B6UBD1_WHEAT:A0A3B6IW75|A0A3B6IW75_WHEAT	KEVDEQMLNVQN	12	Tubulin beta chain OS=Triticum aestivum OX=4565 PE=3 SV=1
A0A3B6PLR8|A0A3B6PLR8_WHEAT:A0A3B6NQ80|A0A3B6NQ80_WHEAT:A0A3B6QIZ3|A0A3B6QIZ3_WHEAT	VVKPLKFDKASA	12	S-adenosylmethionine synthase OS=Triticum aestivum OX=4565 PE=3 SV=1
A0A3B6SVS8|A0A3B6SVS8_WHEAT:Q8W428|Q8W428_WHEAT:A0A3B6BXU7|A0A3B6BXU7_WHEAT	RDSAAGRVPGYGVITN	16	chitinase OS=Triticum aestivum OX=4565 PE=4 SV=1
A0A3B6QMB4|A0A3B6QMB4_WHEAT:A0A3B6NW22|A0A3B6NW22_WHEAT:A0A3B6PQY9|A0A3B6PQY9_WHEAT	IFKPDVTAPGVDILA	15	Subtilisin-like protease OS=Triticum aestivum OX=4565 PE=3 SV=1
A0A3B6SQ51|A0A3B6SQ51_WHEAT:A0A3B6TW53|A0A3B6TW53_WHEAT	FDIDMEQQKVT	11	HMA domain-containing protein OS=Triticum aestivum OX=4565 PE=4 SV=1
A0A1D5UKX4|A0A1D5UKX4_WHEAT:A0A3B6CE27|A0A3B6CE27_WHEAT	RLYQMQESGT	10	Adenosylhomocysteinase OS=Triticum aestivum OX=4565 GN=CAMPLR22A2D_LOCUS4911 PE=3 SV=1
A0A1D5VE13|A0A1D5VE13_WHEAT:A0A1D5WMF1|A0A1D5WMF1_WHEAT:A0A1D5WIS4|A0A1D5WIS4_WHEAT:A0A3B6FUA0|A0A3B6FUA0_WHEAT:A0A1D5VD11|A0A1D5VD11_WHEAT:A0A3B6GZP8|A0A3B6GZP8_WHEAT:W5D0E3|W5D0E3_WHEAT	INVENVEDNR	10	Fructose-bisphosphate aldolase OS=Triticum aestivum OX=4565 GN=FBA10 PE=3 SV=1
A0A3B6NPB7|A0A3B6NPB7_WHEAT:A0A172Q4G7|A0A172Q4G7_WHEAT:A0A3B6QFP0|A0A3B6QFP0_WHEAT:A0A172Q4H3|A0A172Q4H3_WHEAT:A0A3B6NNV6|A0A3B6NNV6_WHEAT:A0A3B6QFN5|A0A3B6QFN5_WHEAT:A0A3B6PJY7|A0A3B6PJY7_WHEAT:A0A3B6PK03|A0A3B6PK03_WHEAT	FLYPIVDPEDIR	12	Nicotianamine synthase OS=Triticum aestivum OX=4565 PE=3 SV=1
A0A3B6CEH1|A0A3B6CEH1_WHEAT:Q45NB2|Q45NB2_WHEAT	TYTPQGEPIPTNK	13	Glutamine synthetase OS=Triticum aestivum OX=4565 PE=3 SV=1
A0A3B6MJZ2|A0A3B6MJZ2_WHEAT:A0A3B6K9Q1|A0A3B6K9Q1_WHEAT	YTNAIKEEIS	10	5-methyltetrahydropteroyltriglutamate--homocysteine S-methyltransferase OS=Triticum aestivum OX=4565 PE=3 SV=1
W5DWS0|W5DWS0_WHEAT	KEYVDKIIN	9	Acireductone dioxygenase OS=Triticum aestivum OX=4565 PE=3 SV=1
W5D048|W5D048_WHEAT:sp|Q9ZRB1|TBB2_WHEAT:A0A3B6KUR6|A0A3B6KUR6_WHEAT:A0A3B6UBD1|A0A3B6UBD1_WHEAT:A0A3B6IW75|A0A3B6IW75_WHEAT:A0A3B6EP82|A0A3B6EP82_WHEAT:A0A3B6GX40|A0A3B6GX40_WHEAT:W5AET6|W5AET6_WHEAT:A0A3B5Y1M6|A0A3B5Y1M6_WHEAT:sp|Q9ZRB2|TBB1_WHEAT	KVSDTVVEPYNAT	13	Tubulin beta chain OS=Triticum aestivum OX=4565 GN=TRAES_3BF136200030CFD_c1 PE=3 SV=1
W5D048|W5D048_WHEAT:sp|Q9ZRB1|TBB2_WHEAT:A0A3B6KUR6|A0A3B6KUR6_WHEAT:A0A3B6UBD1|A0A3B6UBD1_WHEAT:A0A3B6IW75|A0A3B6IW75_WHEAT:A0A3B6EP82|A0A3B6EP82_WHEAT:A0A3B6GX40|A0A3B6GX40_WHEAT:W5AET6|W5AET6_WHEAT:A0A3B5Y1M6|A0A3B5Y1M6_WHEAT:sp|Q9ZRB2|TBB1_WHEAT	KVSDTVVEPYN	11	Tubulin beta chain OS=Triticum aestivum OX=4565 GN=TRAES_3BF136200030CFD_c1 PE=3 SV=1
A0A1D5UKX4|A0A1D5UKX4_WHEAT:A0A3B6CE27|A0A3B6CE27_WHEAT	GLETYPGVK	9	Adenosylhomocysteinase OS=Triticum aestivum OX=4565 GN=CAMPLR22A2D_LOCUS4911 PE=3 SV=1
A0A3B6U9D1|A0A3B6U9D1_WHEAT:A0A3B5Z6I4|A0A3B5Z6I4_WHEAT:A0A3B6UCW1|A0A3B6UCW1_WHEAT:A0A3B5Z5I7|A0A3B5Z5I7_WHEAT	RASDPYGPYGAPST	14	Jacalin-type lectin domain-containing protein OS=Triticum aestivum OX=4565 PE=4 SV=1
A0A3B6RK63|A0A3B6RK63_WHEAT:W5HPC1|W5HPC1_WHEAT	KGTVEITIPVELIKKGD	17	60S acidic ribosomal protein P0 OS=Triticum aestivum OX=4565 PE=3 SV=1
A0A3B6LH31|A0A3B6LH31_WHEAT:A0A3B6MKA5|A0A3B6MKA5_WHEAT:sp|Q43199|APT1_WHEAT:A0A3B6KD88|A0A3B6KD88_WHEAT	IRAIPNFPKPG	11	adenine phosphoribosyltransferase OS=Triticum aestivum OX=4565 PE=3 SV=1
A0A3B6RKE8|A0A3B6RKE8_WHEAT	VVDLTVRTE	9	Glyceraldehyde-3-phosphate dehydrogenase OS=Triticum aestivum OX=4565 PE=3 SV=1
A0A3B6QIB1|A0A3B6QIB1_WHEAT:A0A3B6PL73|A0A3B6PL73_WHEAT:A0A3B6NRW0|A0A3B6NRW0_WHEAT	LIDEVIENRPAS	12	ATP-dependent Clp protease proteolytic subunit OS=Triticum aestivum OX=4565 PE=3 SV=1
Q45NB7|Q45NB7_WHEAT:Q45NB6|Q45NB6_WHEAT	RTLPGPVTDPSKLPK	15	Glutamine synthetase OS=Triticum aestivum OX=4565 GN=GS1 PE=2 SV=1
A0A3B6PLR8|A0A3B6PLR8_WHEAT:A0A3B6NQ80|A0A3B6NQ80_WHEAT	NEGGAMVPVRVH	12	S-adenosylmethionine synthase OS=Triticum aestivum OX=4565 PE=3 SV=1
A0A3B6GU98|A0A3B6GU98_WHEAT	LVETIEASPPEIKG	14	Salt stress root protein RS1 OS=Triticum aestivum OX=4565 PE=4 SV=1
A0A3B6BZD8|A0A3B6BZD8_WHEAT:A0A3B6D6J5|A0A3B6D6J5_WHEAT:A0A3B6AR02|A0A3B6AR02_WHEAT	RLPDATQGSDHLRQ	14	L-ascorbate peroxidase OS=Triticum aestivum OX=4565 PE=3 SV=1
A0A3B5Y1S1|A0A3B5Y1S1_WHEAT:A0A3B5ZW34|A0A3B5ZW34_WHEAT	VTAPGGGALAGGS	13	Uncharacterized protein OS=Triticum aestivum OX=4565 PE=4 SV=1
A0A1D5UKX4|A0A1D5UKX4_WHEAT:A0A3B6CE27|A0A3B6CE27_WHEAT	KKVYVLPKHLDE	12	Adenosylhomocysteinase OS=Triticum aestivum OX=4565 GN=CAMPLR22A2D_LOCUS4911 PE=3 SV=1
A0A1D5UKX4|A0A1D5UKX4_WHEAT:A0A3B6CE27|A0A3B6CE27_WHEAT	LVGVSEETTTGVK	13	Adenosylhomocysteinase OS=Triticum aestivum OX=4565 GN=CAMPLR22A2D_LOCUS4911 PE=3 SV=1
A0A3B6CEV4|A0A3B6CEV4_WHEAT:A0A3B6DKH2|A0A3B6DKH2_WHEAT:A0A3B6B789|A0A3B6B789_WHEAT	EELPETVDWR	10	Oryzain alpha chain OS=Triticum aestivum OX=4565 PE=3 SV=1
A0A3B6PUV8|A0A3B6PUV8_WHEAT:A0A3B6NXM6|A0A3B6NXM6_WHEAT:A0A3B6QKK8|A0A3B6QKK8_WHEAT	VSAGPMLETQH	11	O-methyltransferase domain-containing protein OS=Triticum aestivum OX=4565 PE=4 SV=1
A0A1D6DJ20|A0A1D6DJ20_WHEAT:A0A3B6HZ58|A0A3B6HZ58_WHEAT:A0A3B5XT63|A0A3B5XT63_WHEAT:A0A3B6EMQ5|A0A3B6EMQ5_WHEAT:A0A3B6FX66|A0A3B6FX66_WHEAT	FYNELRVAPEEHP	13	Actin OS=Triticum aestivum OX=4565 PE=3 SV=1
A0A3B6PUV8|A0A3B6PUV8_WHEAT:A0A3B6NXM6|A0A3B6NXM6_WHEAT	LGVPTAIH	8	O-methyltransferase domain-containing protein OS=Triticum aestivum OX=4565 PE=4 SV=1
Q0Q0I7|Q0Q0I7_WHEAT:F4Y595|F4Y595_WHEAT:A0A3B6RHR0|A0A3B6RHR0_WHEAT:F4Y594|F4Y594_WHEAT:F4Y593|F4Y593_WHEAT	ALDKIRFESLTD	12	Heat shock protein 90 OS=Triticum aestivum OX=4565 GN=HSP90-2 PE=2 SV=1
W5GYX5|W5GYX5_WHEAT:A0A3B6NQQ5|A0A3B6NQQ5_WHEAT:W5GM69|W5GM69_WHEAT	KVIISAPSKDAPM	13	Glyceraldehyde-3-phosphate dehydrogenase OS=Triticum aestivum OX=4565 GN=GAPC8 PE=2 SV=1
A0A3B6JJM8|A0A3B6JJM8_WHEAT:A0A3B6IU05|A0A3B6IU05_WHEAT	VWRVPETLPEEVLG	14	NAD(P)H dehydrogenase (quinone) OS=Triticum aestivum OX=4565 PE=3 SV=1
A0A3B6PLR8|A0A3B6PLR8_WHEAT:A0A3B6NQ80|A0A3B6NQ80_WHEAT:A0A3B6QIZ3|A0A3B6QIZ3_WHEAT	ITTKATVDYE	10	S-adenosylmethionine synthase OS=Triticum aestivum OX=4565 PE=3 SV=1
W5D048|W5D048_WHEAT:sp|Q9ZRB1|TBB2_WHEAT:A0A3B6KUR6|A0A3B6KUR6_WHEAT:A0A3B6UBD1|A0A3B6UBD1_WHEAT:A0A3B6IW75|A0A3B6IW75_WHEAT:A0A3B6EP82|A0A3B6EP82_WHEAT:A0A3B6GX40|A0A3B6GX40_WHEAT:W5AET6|W5AET6_WHEAT:A0A3B5Y1M6|A0A3B5Y1M6_WHEAT:sp|Q9ZRB2|TBB1_WHEAT	LIDSVLDVVR	10	Tubulin beta chain OS=Triticum aestivum OX=4565 GN=TRAES_3BF136200030CFD_c1 PE=3 SV=1
A0A3B6AZ35|A0A3B6AZ35_WHEAT:A0A1D6DFH4|A0A1D6DFH4_WHEAT:A0A3B6C5T7|A0A3B6C5T7_WHEAT	VDHQVGGSGATWAT	14	Phytocyanin domain-containing protein OS=Triticum aestivum OX=4565 PE=4 SV=1
A0A1D6DJ20|A0A1D6DJ20_WHEAT:A0A3B6HZ58|A0A3B6HZ58_WHEAT:A0A3B5XT63|A0A3B5XT63_WHEAT	IVLDSGDGVSHTVPIYEG	18	Actin OS=Triticum aestivum OX=4565 PE=3 SV=1
A0A1D5UKX4|A0A1D5UKX4_WHEAT:A0A3B6CE27|A0A3B6CE27_WHEAT	ISIPVEGPYKPA	12	Adenosylhomocysteinase OS=Triticum aestivum OX=4565 GN=CAMPLR22A2D_LOCUS4911 PE=3 SV=1
A0A3B6QIZ3|A0A3B6QIZ3_WHEAT	KPVIPAKYLDENT	13	S-adenosylmethionine synthase OS=Triticum aestivum OX=4565 PE=3 SV=1
A0A3B6NNX5|A0A3B6NNX5_WHEAT:A0A3B6PI34|A0A3B6PI34_WHEAT:A0A3B6QCI7|A0A3B6QCI7_WHEAT	FTDSIPKNPSG	11	4-coumarate--CoA ligase OS=Triticum aestivum OX=4565 PE=4 SV=1
A0A3B6PLR8|A0A3B6PLR8_WHEAT:A0A3B6NQ80|A0A3B6NQ80_WHEAT:A0A3B6QIZ3|A0A3B6QIZ3_WHEAT	IAADLKEHV	9	S-adenosylmethionine synthase OS=Triticum aestivum OX=4565 PE=3 SV=1
A0A3B6EQ45|A0A3B6EQ45_WHEAT:A0A077RY78|A0A077RY78_WHEAT:A0A3B6H1G8|A0A3B6H1G8_WHEAT	LDAFIDHGT	9	transaldolase OS=Triticum aestivum OX=4565 PE=3 SV=1
A0A3B5Z183|A0A3B5Z183_WHEAT:A0A1D5SSY7|A0A1D5SSY7_WHEAT:A0A1D5SWF7|A0A1D5SWF7_WHEAT	VYDPTKILEETK	12	Aminotransferase class I/classII domain-containing protein OS=Triticum aestivum OX=4565 PE=3 SV=1
A0A3B6MJZ2|A0A3B6MJZ2_WHEAT:A0A3B6K9Q1|A0A3B6K9Q1_WHEAT	YTNAIKEEISK	11	5-methyltetrahydropteroyltriglutamate--homocysteine S-methyltransferase OS=Triticum aestivum OX=4565 PE=3 SV=1
W5D048|W5D048_WHEAT:sp|Q9ZRB1|TBB2_WHEAT:A0A3B6KUR6|A0A3B6KUR6_WHEAT:A0A3B6UBD1|A0A3B6UBD1_WHEAT:A0A3B6IW75|A0A3B6IW75_WHEAT:A0A3B6EP82|A0A3B6EP82_WHEAT:A0A3B6GX40|A0A3B6GX40_WHEAT:W5AET6|W5AET6_WHEAT:A0A3B5Y1M6|A0A3B5Y1M6_WHEAT:sp|Q9ZRB2|TBB1_WHEAT	VSDTVVEPYNAT	12	Tubulin beta chain OS=Triticum aestivum OX=4565 GN=TRAES_3BF136200030CFD_c1 PE=3 SV=1
W5GYX5|W5GYX5_WHEAT:A0A3B6NQQ5|A0A3B6NQQ5_WHEAT:W5GM69|W5GM69_WHEAT	VIISAPSKDAPM	12	Glyceraldehyde-3-phosphate dehydrogenase OS=Triticum aestivum OX=4565 GN=GAPC8 PE=2 SV=1
A0A3B6PLR8|A0A3B6PLR8_WHEAT:A0A3B6NQ80|A0A3B6NQ80_WHEAT:A0A3B6QIZ3|A0A3B6QIZ3_WHEAT	TQHDETVTNDEIAADLKEH	19	S-adenosylmethionine synthase OS=Triticum aestivum OX=4565 PE=3 SV=1
A0A3B5Y5K9|A0A3B5Y5K9_WHEAT	AAEAPAEKLPPTSD	14	ATP synthase subunit beta OS=Triticum aestivum OX=4565 PE=3 SV=1
A0A3B6KKB8|A0A3B6KKB8_WHEAT	VAKTEEVPAPVEAE	14	Induced stolen tip protein TUB8-like OS=Triticum aestivum OX=4565 PE=4 SV=1
A0A3B6LTG4|A0A3B6LTG4_WHEAT:A0A3B6MZI6|A0A3B6MZI6_WHEAT:A0A3B6HW37|A0A3B6HW37_WHEAT:A0A3B6JEI7|A0A3B6JEI7_WHEAT:A0A3B6ILH5|A0A3B6ILH5_WHEAT	IIFVSVNTPTKT	12	UDP-glucose 6-dehydrogenase OS=Triticum aestivum OX=4565 PE=3 SV=1
A0A1D5UKX4|A0A1D5UKX4_WHEAT:A0A3B6CE27|A0A3B6CE27_WHEAT	VEGPYKPAAY	10	Adenosylhomocysteinase OS=Triticum aestivum OX=4565 GN=CAMPLR22A2D_LOCUS4911 PE=3 SV=1
A0A3B5XZR6|A0A3B5XZR6_WHEAT	RAIGKDLVSNPD	12	chitinase OS=Triticum aestivum OX=4565 PE=4 SV=1
A0A3B6NLL2|A0A3B6NLL2_WHEAT:A0A3B6NKU8|A0A3B6NKU8_WHEAT	SQTLQLQTVEFR	12	Lon N-terminal domain-containing protein OS=Triticum aestivum OX=4565 PE=4 SV=1
A0A0C4BIR6|A0A0C4BIR6_WHEAT	RILPDGVNAK	10	Ribosomal protein L10e/L16 domain-containing protein OS=Triticum aestivum OX=4565 PE=3 SV=1
A0A3B6NNE0|A0A3B6NNE0_WHEAT:sp|P12783|PGKY_WHEAT:A0A3B6QD37|A0A3B6QD37_WHEAT	FAEALDTTKT	10	Phosphoglycerate kinase OS=Triticum aestivum OX=4565 PE=3 SV=1
W5GYX5|W5GYX5_WHEAT:A0A3B6NQQ5|A0A3B6NQQ5_WHEAT:W5GM69|W5GM69_WHEAT:A0A3B6RKE8|A0A3B6RKE8_WHEAT	LVAVNDPFITT	11	Glyceraldehyde-3-phosphate dehydrogenase OS=Triticum aestivum OX=4565 GN=GAPC8 PE=2 SV=1
A0A3B6ARY9|A0A3B6ARY9_WHEAT	VAVGVIKSVE	10	Elongation factor 1-alpha OS=Triticum aestivum OX=4565 PE=3 SV=1
A0A3B6C6A5|A0A3B6C6A5_WHEAT	VAPVETVPREQE	12	Uncharacterized protein OS=Triticum aestivum OX=4565 PE=4 SV=1
A0A3B5YWS5|A0A3B5YWS5_WHEAT:A0A3B5XZG4|A0A3B5XZG4_WHEAT:A0A3B5ZV61|A0A3B5ZV61_WHEAT	LLPEEPHG	8	Glutathione S-transferase OS=Triticum aestivum OX=4565 PE=3 SV=1
A0A1D6DJ20|A0A1D6DJ20_WHEAT:A0A3B6HZ58|A0A3B6HZ58_WHEAT:A0A3B5XT63|A0A3B5XT63_WHEAT	LLTEAPLNPKAN	12	Actin OS=Triticum aestivum OX=4565 PE=3 SV=1
A4K4Z0|A4K4Z0_WHEAT:A4K4Z1|A4K4Z1_WHEAT	YRGDVVPKDVNSA	13	Tubulin alpha chain OS=Triticum aestivum OX=4565 GN=TUBA-5D PE=2 SV=1
sp|Q03033|EF1A_WHEAT:A0A1D5XDB6|A0A1D5XDB6_WHEAT:A0A3B6ARY9|A0A3B6ARY9_WHEAT	IVVIGHVDSG	10	Elongation factor 1-alpha OS=Triticum aestivum OX=4565 GN=TEF1 PE=2 SV=1
Q944C6|Q944C6_WHEAT	LVIVGDGGTGKTT	13	GTP-binding nuclear protein OS=Triticum aestivum OX=4565 GN=Ran1-2 PE=2 SV=1
A0A3B6TMF3|A0A3B6TMF3_WHEAT:A0A3B6SNM6|A0A3B6SNM6_WHEAT	LVLVGDGGTGKTT	13	GTP-binding nuclear protein OS=Triticum aestivum OX=4565 PE=3 SV=1
A0A3B6BZ20|A0A3B6BZ20_WHEAT:A0A1D5V1L1|A0A1D5V1L1_WHEAT:A4ZCD1|A4ZCD1_WHEAT	FTILDAPGH	9	Tr-type G domain-containing protein OS=Triticum aestivum OX=4565 PE=3 SV=1
A0A3B6PLR8|A0A3B6PLR8_WHEAT:A0A3B6NQ80|A0A3B6NQ80_WHEAT:A0A3B6QIZ3|A0A3B6QIZ3_WHEAT	VLISTQHDETVTN	13	S-adenosylmethionine synthase OS=Triticum aestivum OX=4565 PE=3 SV=1
A0A1D5UIV5|A0A1D5UIV5_WHEAT	VAPVESVPREQE	12	Genome assembly chromosome: II OS=Triticum aestivum OX=4565 GN=CAMPLR22A2D_LOCUS2754 PE=4 SV=1
sp|Q03033|EF1A_WHEAT:A0A1D5XDB6|A0A1D5XDB6_WHEAT:A0A3B6ARY9|A0A3B6ARY9_WHEAT	YAWVLDK	7	Elongation factor 1-alpha OS=Triticum aestivum OX=4565 GN=TEF1 PE=2 SV=1
Q93W25|Q93W25_WHEAT	FTRGNGTGGESIYGE	15	Peptidyl-prolyl cis-trans isomerase OS=Triticum aestivum OX=4565 GN=CyP3 PE=1 SV=1
W5GYX5|W5GYX5_WHEAT:A0A3B6NQQ5|A0A3B6NQQ5_WHEAT:W5GM69|W5GM69_WHEAT	VVDLTVRLA	9	Glyceraldehyde-3-phosphate dehydrogenase OS=Triticum aestivum OX=4565 GN=GAPC8 PE=2 SV=1
W5G990|W5G990_WHEAT	LVTVAEVPQEGL	12	60S ribosomal protein L31 OS=Triticum aestivum OX=4565 PE=3 SV=1
A0A1D5UKX4|A0A1D5UKX4_WHEAT:A0A3B6CE27|A0A3B6CE27_WHEAT	VYVLPKHLDEK	11	Adenosylhomocysteinase OS=Triticum aestivum OX=4565 GN=CAMPLR22A2D_LOCUS4911 PE=3 SV=1
A0A3B6HPD4|A0A3B6HPD4_WHEAT:Q6RUJ2|Q6RUJ2_WHEAT:Q6RUJ1|Q6RUJ1_WHEAT	SLDPKPIPGDWNGAG	15	Glutamine synthetase OS=Triticum aestivum OX=4565 PE=3 SV=1
A0A3B6RMH6|A0A3B6RMH6_WHEAT	AVYDSPEDVPEDVKTN	16	Uncharacterized protein OS=Triticum aestivum OX=4565 PE=3 SV=1
A0A3B6JIR3|A0A3B6JIR3_WHEAT:A0A3B6IUS6|A0A3B6IUS6_WHEAT:A0A3B6MM33|A0A3B6MM33_WHEAT:A0A3B6KDM7|A0A3B6KDM7_WHEAT:A0A3B6LHE6|A0A3B6LHE6_WHEAT:W5GLX4|W5GLX4_WHEAT:A0A3B6C9B5|A0A3B6C9B5_WHEAT:A0A3B6LV71|A0A3B6LV71_WHEAT:A0A1D5YF62|A0A1D5YF62_WHEAT	IIANDQGNRTTPSY	14	Heat shock cognate 70 kDa protein OS=Triticum aestivum OX=4565 PE=3 SV=1
A0A3B6QKK8|A0A3B6QKK8_WHEAT	KVLLPAQEEG	10	O-methyltransferase domain-containing protein OS=Triticum aestivum OX=4565 PE=4 SV=1
A0A3B6FNR1|A0A3B6FNR1_WHEAT:A0A3B6GU98|A0A3B6GU98_WHEAT	FVPAPKEEPKAEPE	14	Salt stress root protein RS1 OS=Triticum aestivum OX=4565 PE=4 SV=1
A0A3B6JJM8|A0A3B6JJM8_WHEAT:A0A3B6IU05|A0A3B6IU05_WHEAT	LTAVTQLTHHG	11	NAD(P)H dehydrogenase (quinone) OS=Triticum aestivum OX=4565 PE=3 SV=1
A0A3B6MS37|A0A3B6MS37_WHEAT:A0A3B6LM27|A0A3B6LM27_WHEAT:Q0WXG6|Q0WXG6_WHEAT	ITLNAEDELKN	11	Uncharacterized protein OS=Triticum aestivum OX=4565 PE=3 SV=1
A0A3B6D898|A0A3B6D898_WHEAT	GSGIGGGRTGSTGYY	15	Uncharacterized protein OS=Triticum aestivum OX=4565 PE=4 SV=1
A0A3B6GWS2|A0A3B6GWS2_WHEAT:A0A3B6GW88|A0A3B6GW88_WHEAT	KQYYQNVLDN	10	Peroxidase OS=Triticum aestivum OX=4565 PE=3 SV=1
A0A3B5XZR6|A0A3B5XZR6_WHEAT:A0A3B6SVS8|A0A3B6SVS8_WHEAT:Q8W428|Q8W428_WHEAT:A0A3B6BXU7|A0A3B6BXU7_WHEAT	FFGQTSHETT	10	chitinase OS=Triticum aestivum OX=4565 PE=4 SV=1
A0A3B6RSH2|A0A3B6RSH2_WHEAT:A0A3B6SPU5|A0A3B6SPU5_WHEAT	LVDDVVADEHHSQTS	15	O-methyltransferase domain-containing protein OS=Triticum aestivum OX=4565 PE=4 SV=1
A0A3B6CEV4|A0A3B6CEV4_WHEAT:A0A3B6DKH2|A0A3B6DKH2_WHEAT:A0A3B6B789|A0A3B6B789_WHEAT	GYEDVPVNSEKS	12	Oryzain alpha chain OS=Triticum aestivum OX=4565 PE=3 SV=1
A0A3B6KKB8|A0A3B6KKB8_WHEAT	VVETETKEAVAEAEPA	16	Induced stolen tip protein TUB8-like OS=Triticum aestivum OX=4565 PE=4 SV=1
sp|Q03033|EF1A_WHEAT:A0A1D5XDB6|A0A1D5XDB6_WHEAT:A0A3B6ARY9|A0A3B6ARY9_WHEAT	FTLGVKQ	7	Elongation factor 1-alpha OS=Triticum aestivum OX=4565 GN=TEF1 PE=2 SV=1
A0A3B6JJM8|A0A3B6JJM8_WHEAT:A0A3B6IU05|A0A3B6IU05_WHEAT	FAGADGSRVPSDAE	14	NAD(P)H dehydrogenase (quinone) OS=Triticum aestivum OX=4565 PE=3 SV=1
A0A3B6HPD4|A0A3B6HPD4_WHEAT:Q6RUJ2|Q6RUJ2_WHEAT:Q6RUJ1|Q6RUJ1_WHEAT	LDPKPIPGDWN	11	Glutamine synthetase OS=Triticum aestivum OX=4565 PE=3 SV=1
A0A3B6CEH1|A0A3B6CEH1_WHEAT:Q45NB2|Q45NB2_WHEAT	VGPSVGIDAGDH	12	Glutamine synthetase OS=Triticum aestivum OX=4565 PE=3 SV=1
W5GYX5|W5GYX5_WHEAT:A0A3B6NQQ5|A0A3B6NQQ5_WHEAT:W5GM69|W5GM69_WHEAT	IKAAIKEESEGNLKG	15	Glyceraldehyde-3-phosphate dehydrogenase OS=Triticum aestivum OX=4565 GN=GAPC8 PE=2 SV=1
A0A1D6D1Q3|A0A1D6D1Q3_WHEAT:A0A3B6SGS8|A0A3B6SGS8_WHEAT	FSGPGSDASNHTL	13	Pyrophosphate--fructose 6-phosphate 1-phosphotransferase subunit beta OS=Triticum aestivum OX=4565 GN=PFP-BETA PE=3 SV=1
A0A1D5UKX4|A0A1D5UKX4_WHEAT:A0A3B6CE27|A0A3B6CE27_WHEAT	YISIPVEGPYKPA	13	Adenosylhomocysteinase OS=Triticum aestivum OX=4565 GN=CAMPLR22A2D_LOCUS4911 PE=3 SV=1
sp|Q03033|EF1A_WHEAT:A0A1D5XDB6|A0A1D5XDB6_WHEAT	QVIIMNHPGQIGN	13	Elongation factor 1-alpha OS=Triticum aestivum OX=4565 GN=TEF1 PE=2 SV=1
A0A1D5UKX4|A0A1D5UKX4_WHEAT:A0A3B6CE27|A0A3B6CE27_WHEAT	FEKSGKVPDPESTDNPE	17	Adenosylhomocysteinase OS=Triticum aestivum OX=4565 GN=CAMPLR22A2D_LOCUS4911 PE=3 SV=1
A0A3B6LHS0|A0A3B6LHS0_WHEAT:A0A3B6MM64|A0A3B6MM64_WHEAT:A0A3B6KDV3|A0A3B6KDV3_WHEAT	YSGAPKEEEVLH	12	ATP citrate synthase OS=Triticum aestivum OX=4565 PE=3 SV=1
W5ECL2|W5ECL2_WHEAT	VAMNPVEHP	9	Ribosomal protein L2 C-terminal domain-containing protein OS=Triticum aestivum OX=4565 PE=3 SV=1
A4K4Y4|A4K4Y4_WHEAT	VIDEVRTGTY	10	Tubulin alpha chain OS=Triticum aestivum OX=4565 GN=TUBA-3B PE=2 SV=1
A0A3B6EQ45|A0A3B6EQ45_WHEAT:A0A077RY78|A0A077RY78_WHEAT:A0A3B6H1G8|A0A3B6H1G8_WHEAT	AFIDHGTVA	9	transaldolase OS=Triticum aestivum OX=4565 PE=3 SV=1
A0A3B6MMI9|A0A3B6MMI9_WHEAT:A0A3B6LJ30|A0A3B6LJ30_WHEAT:A0A3B6KG98|A0A3B6KG98_WHEAT	VVLIDQDSDRDAT	13	ACT domain-containing protein ACR OS=Triticum aestivum OX=4565 PE=4 SV=1
A0A1D6DJ20|A0A1D6DJ20_WHEAT:A0A3B6HZ58|A0A3B6HZ58_WHEAT:A0A3B5XT63|A0A3B5XT63_WHEAT:A0A3B6EMQ5|A0A3B6EMQ5_WHEAT:A0A3B6FX66|A0A3B6FX66_WHEAT	LRVAPEEHPVLLT	13	Actin OS=Triticum aestivum OX=4565 PE=3 SV=1
A0A3B5XZR6|A0A3B5XZR6_WHEAT	FFGQTSHETTGGT	13	chitinase OS=Triticum aestivum OX=4565 PE=4 SV=1
A0A3B6JNQ0|A0A3B6JNQ0_WHEAT:A0A3B6KTN2|A0A3B6KTN2_WHEAT	VHAAAPFDESMT	12	O-methyltransferase domain-containing protein OS=Triticum aestivum OX=4565 PE=4 SV=1
A0A1D5UKX4|A0A1D5UKX4_WHEAT:A0A3B6CE27|A0A3B6CE27_WHEAT	LTALGAEVR	9	Adenosylhomocysteinase OS=Triticum aestivum OX=4565 GN=CAMPLR22A2D_LOCUS4911 PE=3 SV=1
A0A3B6CBV9|A0A3B6CBV9_WHEAT:A0A3B6B1I8|A0A3B6B1I8_WHEAT:A0A1D5UM70|A0A1D5UM70_WHEAT	IVEMDGDEMTR	11	Isocitrate dehydrogenase [NADP] OS=Triticum aestivum OX=4565 PE=3 SV=1
A0A3B6PNK2|A0A3B6PNK2_WHEAT:A0A3B6NQD7|A0A3B6NQD7_WHEAT:A0A3B6QHG5|A0A3B6QHG5_WHEAT	IAVIRENTEGE	11	Isopropylmalate dehydrogenase-like domain-containing protein OS=Triticum aestivum OX=4565 PE=3 SV=1
A0A3B6ESU0|A0A3B6ESU0_WHEAT	PPRSRGT	7	HP domain-containing protein OS=Triticum aestivum OX=4565 PE=3 SV=1
A0A1D5VE13|A0A1D5VE13_WHEAT:A0A1D5WMF1|A0A1D5WMF1_WHEAT:A0A1D5WIS4|A0A1D5WIS4_WHEAT:A0A3B6FUA0|A0A3B6FUA0_WHEAT:A0A1D5VD11|A0A1D5VD11_WHEAT:A0A3B6GZP8|A0A3B6GZP8_WHEAT:W5D0E3|W5D0E3_WHEAT	SINVENVEDNR	11	Fructose-bisphosphate aldolase OS=Triticum aestivum OX=4565 GN=FBA10 PE=3 SV=1
A0A3B6JNQ0|A0A3B6JNQ0_WHEAT:A0A3B6KTN2|A0A3B6KTN2_WHEAT	ALPVPSPFEHVHA	13	O-methyltransferase domain-containing protein OS=Triticum aestivum OX=4565 PE=4 SV=1
A0A3B6D898|A0A3B6D898_WHEAT	SGIGGGRTGSTGYYGQG	17	Uncharacterized protein OS=Triticum aestivum OX=4565 PE=4 SV=1
W5GYX5|W5GYX5_WHEAT:A0A3B6NQQ5|A0A3B6NQQ5_WHEAT:W5GM69|W5GM69_WHEAT	LVSTDFQGDNRSS	13	Glyceraldehyde-3-phosphate dehydrogenase OS=Triticum aestivum OX=4565 GN=GAPC8 PE=2 SV=1
A0A3B6HPD4|A0A3B6HPD4_WHEAT:Q6RUJ2|Q6RUJ2_WHEAT:Q6RUJ1|Q6RUJ1_WHEAT:Q45NB7|Q45NB7_WHEAT:Q45NB6|Q45NB6_WHEAT	DPKPIPGDWN	10	Glutamine synthetase OS=Triticum aestivum OX=4565 PE=3 SV=1
sp|Q03033|EF1A_WHEAT:A0A1D5XDB6|A0A1D5XDB6_WHEAT:A0A3B6ARY9|A0A3B6ARY9_WHEAT	KIGGIGTVPVGRVE	14	Elongation factor 1-alpha OS=Triticum aestivum OX=4565 GN=TEF1 PE=2 SV=1
A0A3B6BZD8|A0A3B6BZD8_WHEAT:A0A3B6D6J5|A0A3B6D6J5_WHEAT:A0A3B6AR02|A0A3B6AR02_WHEAT	KPEPPPEGRLPD	12	L-ascorbate peroxidase OS=Triticum aestivum OX=4565 PE=3 SV=1
A0A3B6EQ45|A0A3B6EQ45_WHEAT:A0A077RY78|A0A077RY78_WHEAT:A0A3B6H1G8|A0A3B6H1G8_WHEAT	RTIDANVSEAEGIYS	15	transaldolase OS=Triticum aestivum OX=4565 PE=3 SV=1
A0A3B6PLR8|A0A3B6PLR8_WHEAT:A0A3B6NQ80|A0A3B6NQ80_WHEAT:A0A3B6QIZ3|A0A3B6QIZ3_WHEAT	LVKENFDFRPG	11	S-adenosylmethionine synthase OS=Triticum aestivum OX=4565 PE=3 SV=1
A0A3B6ATU0|A0A3B6ATU0_WHEAT:A0A3B6D8N6|A0A3B6D8N6_WHEAT:A0A3B6C4G7|A0A3B6C4G7_WHEAT:A0A3B6C1V3|A0A3B6C1V3_WHEAT	GSGIGGGQTGSTGSY	15	Uncharacterized protein OS=Triticum aestivum OX=4565 PE=4 SV=1
sp|Q03033|EF1A_WHEAT:A0A1D5XDB6|A0A1D5XDB6_WHEAT:A0A3B6ARY9|A0A3B6ARY9_WHEAT	IGTVPVGRVETG	12	Elongation factor 1-alpha OS=Triticum aestivum OX=4565 GN=TEF1 PE=2 SV=1
A0A3B6RKE8|A0A3B6RKE8_WHEAT	VVISAPSKDAP	11	Glyceraldehyde-3-phosphate dehydrogenase OS=Triticum aestivum OX=4565 PE=3 SV=1
sp|Q03033|EF1A_WHEAT:A0A1D5XDB6|A0A1D5XDB6_WHEAT	VAVGVIKGVE	10	Elongation factor 1-alpha OS=Triticum aestivum OX=4565 GN=TEF1 PE=2 SV=1
A0A3B6ATU0|A0A3B6ATU0_WHEAT	HGAGGGGGLGYGESGGDANNKYN	23	Uncharacterized protein OS=Triticum aestivum OX=4565 PE=4 SV=1
A0A3B6MS37|A0A3B6MS37_WHEAT:A0A3B6LM27|A0A3B6LM27_WHEAT:Q0WXG6|Q0WXG6_WHEAT	ITLNAEDELKNA	12	Uncharacterized protein OS=Triticum aestivum OX=4565 PE=3 SV=1
A0A3B6RSH2|A0A3B6RSH2_WHEAT:A0A3B6SPU5|A0A3B6SPU5_WHEAT	LVTEGLEAHDN	11	O-methyltransferase domain-containing protein OS=Triticum aestivum OX=4565 PE=4 SV=1
A0A3B6JNQ0|A0A3B6JNQ0_WHEAT:A0A3B6KTN2|A0A3B6KTN2_WHEAT	VIEKVPSDGVVNY	13	O-methyltransferase domain-containing protein OS=Triticum aestivum OX=4565 PE=4 SV=1
W5D048|W5D048_WHEAT:sp|Q9ZRB1|TBB2_WHEAT:A0A3B6KUR6|A0A3B6KUR6_WHEAT:A0A3B6UBD1|A0A3B6UBD1_WHEAT:A0A3B6IW75|A0A3B6IW75_WHEAT:A0A3B6EP82|A0A3B6EP82_WHEAT:A0A3B6GX40|A0A3B6GX40_WHEAT:W5AET6|W5AET6_WHEAT:A0A3B5Y1M6|A0A3B5Y1M6_WHEAT:sp|Q9ZRB2|TBB1_WHEAT	FVEWIPNN	8	Tubulin beta chain OS=Triticum aestivum OX=4565 GN=TRAES_3BF136200030CFD_c1 PE=3 SV=1
A0A3B6NPB7|A0A3B6NPB7_WHEAT:A0A172Q4G7|A0A172Q4G7_WHEAT:A0A3B6QFP0|A0A3B6QFP0_WHEAT:A0A172Q4H3|A0A172Q4H3_WHEAT:A0A3B6NNV6|A0A3B6NNV6_WHEAT:A0A3B6QFN5|A0A3B6QFN5_WHEAT:A0A3B6PJY7|A0A3B6PJY7_WHEAT:A0A3B6PK03|A0A3B6PK03_WHEAT	IVDPEDIR	8	Nicotianamine synthase OS=Triticum aestivum OX=4565 PE=3 SV=1
A0A3B6HPD4|A0A3B6HPD4_WHEAT	IGGSGIDIRS	10	Glutamine synthetase OS=Triticum aestivum OX=4565 PE=3 SV=1
A0A1D5UKX4|A0A1D5UKX4_WHEAT:A0A3B6CE27|A0A3B6CE27_WHEAT	LFPAINVNDSVTKS	14	Adenosylhomocysteinase OS=Triticum aestivum OX=4565 GN=CAMPLR22A2D_LOCUS4911 PE=3 SV=1
A0A3B6PLR8|A0A3B6PLR8_WHEAT:A0A3B6NQ80|A0A3B6NQ80_WHEAT:A0A3B6QIZ3|A0A3B6QIZ3_WHEAT	VHGHFTKRPEEIGAGDQG	18	S-adenosylmethionine synthase OS=Triticum aestivum OX=4565 PE=3 SV=1
Q41518|Q41518_WHEAT	YGEILDAK	8	Single-stranded nucleic acid binding protein OS=Triticum aestivum OX=4565 GN=whGRP-1 PE=2 SV=1
A0A3B6EQ45|A0A3B6EQ45_WHEAT:A0A077RY78|A0A077RY78_WHEAT:A0A3B6H1G8|A0A3B6H1G8_WHEAT	RTIDANVSEAEG	12	transaldolase OS=Triticum aestivum OX=4565 PE=3 SV=1
A0A3B6CEH1|A0A3B6CEH1_WHEAT:Q45NB2|Q45NB2_WHEAT	TYTPQGEPIPTN	12	Glutamine synthetase OS=Triticum aestivum OX=4565 PE=3 SV=1
A0A3B6JNQ0|A0A3B6JNQ0_WHEAT:A0A3B6KTN2|A0A3B6KTN2_WHEAT:A0A3B6RSH2|A0A3B6RSH2_WHEAT	VLDLPKVIE	9	O-methyltransferase domain-containing protein OS=Triticum aestivum OX=4565 PE=4 SV=1
A0A3B6RSH2|A0A3B6RSH2_WHEAT:A0A3B6SPU5|A0A3B6SPU5_WHEAT	LSRVLVDD	8	O-methyltransferase domain-containing protein OS=Triticum aestivum OX=4565 PE=4 SV=1
A0A3B6BZD8|A0A3B6BZD8_WHEAT:A0A3B6D6J5|A0A3B6D6J5_WHEAT:A0A3B6AR02|A0A3B6AR02_WHEAT	RPLVDKYAADED	12	L-ascorbate peroxidase OS=Triticum aestivum OX=4565 PE=3 SV=1
sp|Q03033|EF1A_WHEAT:A0A1D5XDB6|A0A1D5XDB6_WHEAT	RSTNLDWYKGPT	12	Elongation factor 1-alpha OS=Triticum aestivum OX=4565 GN=TEF1 PE=2 SV=1
W5GYX5|W5GYX5_WHEAT:A0A3B6NQQ5|A0A3B6NQQ5_WHEAT:W5GM69|W5GM69_WHEAT	LVSTDFQGDNRS	12	Glyceraldehyde-3-phosphate dehydrogenase OS=Triticum aestivum OX=4565 GN=GAPC8 PE=2 SV=1
A0A3B6HPD4|A0A3B6HPD4_WHEAT:Q6RUJ2|Q6RUJ2_WHEAT:Q6RUJ1|Q6RUJ1_WHEAT:A0A3B6CEH1|A0A3B6CEH1_WHEAT:Q45NB2|Q45NB2_WHEAT	ILERITE	7	Glutamine synthetase OS=Triticum aestivum OX=4565 PE=3 SV=1
Q45NB7|Q45NB7_WHEAT:Q45NB6|Q45NB6_WHEAT	LLERITE	7	Glutamine synthetase OS=Triticum aestivum OX=4565 GN=GS1 PE=2 SV=1
A0A3B6JIR3|A0A3B6JIR3_WHEAT:A0A3B6IUS6|A0A3B6IUS6_WHEAT:A0A3B6MM33|A0A3B6MM33_WHEAT:A0A3B6KDM7|A0A3B6KDM7_WHEAT:A0A3B6LHE6|A0A3B6LHE6_WHEAT:W5GLX4|W5GLX4_WHEAT:A0A3B6C9B5|A0A3B6C9B5_WHEAT:A0A3B6LV71|A0A3B6LV71_WHEAT:A0A1D5YF62|A0A1D5YF62_WHEAT	LIGDAAKNQVA	11	Heat shock cognate 70 kDa protein OS=Triticum aestivum OX=4565 PE=3 SV=1
A4K4Y1|A4K4Y1_WHEAT:sp|Q9ZRB7|TBA_WHEAT:A4K4Z3|A4K4Z3_WHEAT:A4K4Y4|A4K4Y4_WHEAT:A4K4Z0|A4K4Z0_WHEAT:A4K4Z1|A4K4Z1_WHEAT	DIERPTYTN	9	Tubulin alpha chain OS=Triticum aestivum OX=4565 GN=TUBA-2A PE=2 SV=1
A0A3B5XZB5|A0A3B5XZB5_WHEAT:A0A3B6HMU5|A0A3B6HMU5_WHEAT:A0A3B6IUF1|A0A3B6IUF1_WHEAT:A0A3B6JNP8|A0A3B6JNP8_WHEAT:A0A3B5ZWF7|A0A3B5ZWF7_WHEAT:A0A3B5YXS3|A0A3B5YXS3_WHEAT:A0A3B5Y0N0|A0A3B5Y0N0_WHEAT:A0A3B6TY92|A0A3B6TY92_WHEAT:A0A3B5YWA2|A0A3B5YWA2_WHEAT:A0A3B5YY47|A0A3B5YY47_WHEAT:A0A3B5YYX8|A0A3B5YYX8_WHEAT	LAEDVELEH	9	Uncharacterized protein OS=Triticum aestivum OX=4565 PE=4 SV=1
A0A3B6PLR8|A0A3B6PLR8_WHEAT:A0A3B6NQ80|A0A3B6NQ80_WHEAT:A0A3B6QIZ3|A0A3B6QIZ3_WHEAT	FVIGGPHGDAG	11	S-adenosylmethionine synthase OS=Triticum aestivum OX=4565 PE=3 SV=1
A4K4Y1|A4K4Y1_WHEAT:sp|Q9ZRB7|TBA_WHEAT:A4K4Z3|A4K4Z3_WHEAT:A4K4Y4|A4K4Y4_WHEAT:A4K4Z0|A4K4Z0_WHEAT:A4K4Z1|A4K4Z1_WHEAT	FSEAREDLAA	10	Tubulin alpha chain OS=Triticum aestivum OX=4565 GN=TUBA-2A PE=2 SV=1
A0A3B6PLR8|A0A3B6PLR8_WHEAT:A0A3B6NQ80|A0A3B6NQ80_WHEAT:A0A3B6QIZ3|A0A3B6QIZ3_WHEAT	LVNIEQQSPDIAQG	14	S-adenosylmethionine synthase OS=Triticum aestivum OX=4565 PE=3 SV=1
A0A3B6PUV8|A0A3B6PUV8_WHEAT:A0A3B6NXM6|A0A3B6NXM6_WHEAT:A0A3B6QKK8|A0A3B6QKK8_WHEAT	KVFVPTDDEL	10	O-methyltransferase domain-containing protein OS=Triticum aestivum OX=4565 PE=4 SV=1
A0A3B6CEV4|A0A3B6CEV4_WHEAT:A0A3B6DKH2|A0A3B6DKH2_WHEAT:A0A3B6B789|A0A3B6B789_WHEAT	IDGYEDVPVNSE	12	Oryzain alpha chain OS=Triticum aestivum OX=4565 PE=3 SV=1
A0A3B5Z5S1|A0A3B5Z5S1_WHEAT:A0A3B6A1F1|A0A3B6A1F1_WHEAT	LAGHEEYIVRGG	12	Ketol-acid reductoisomerase OS=Triticum aestivum OX=4565 PE=3 SV=1
A0A1D6DJ20|A0A1D6DJ20_WHEAT:A0A3B6HZ58|A0A3B6HZ58_WHEAT:A0A3B5XT63|A0A3B5XT63_WHEAT:A0A3B6EMQ5|A0A3B6EMQ5_WHEAT:A0A3B6FX66|A0A3B6FX66_WHEAT	RVAPEEHPVLLT	12	Actin OS=Triticum aestivum OX=4565 PE=3 SV=1
sp|Q03033|EF1A_WHEAT:A0A1D5XDB6|A0A1D5XDB6_WHEAT:A0A3B6ARY9|A0A3B6ARY9_WHEAT	IGGIGTVPVGR	11	Elongation factor 1-alpha OS=Triticum aestivum OX=4565 GN=TEF1 PE=2 SV=1
A0A3B6PLM4|A0A3B6PLM4_WHEAT:A0A3B6NRY7|A0A3B6NRY7_WHEAT	AAPAPVHAPAPAAEE	15	Dehydrin OS=Triticum aestivum OX=4565 PE=3 SV=1
sp|Q03033|EF1A_WHEAT:A0A1D5XDB6|A0A1D5XDB6_WHEAT:A0A3B6ARY9|A0A3B6ARY9_WHEAT	IVVIGHVD	8	Elongation factor 1-alpha OS=Triticum aestivum OX=4565 GN=TEF1 PE=2 SV=1
A0A3B6HPD4|A0A3B6HPD4_WHEAT:Q6RUJ2|Q6RUJ2_WHEAT:Q6RUJ1|Q6RUJ1_WHEAT:A0A3B6CEH1|A0A3B6CEH1_WHEAT:Q45NB2|Q45NB2_WHEAT:Q45NB7|Q45NB7_WHEAT:Q45NB6|Q45NB6_WHEAT	TGQAPGEDSEVILYPQ	16	Glutamine synthetase OS=Triticum aestivum OX=4565 PE=3 SV=1
A0A3B6NM78|A0A3B6NM78_WHEAT:A0A3B6QDH8|A0A3B6QDH8_WHEAT:A0A3B6PII1|A0A3B6PII1_WHEAT	AAAPSEPAPPAKPS	14	26S proteasome non-ATPase regulatory subunit 2 homolog OS=Triticum aestivum OX=4565 PE=3 SV=1
A0A3B6THT6|A0A3B6THT6_WHEAT:A0A3B6RA69|A0A3B6RA69_WHEAT:A0A3B6I3P5|A0A3B6I3P5_WHEAT	LVVHEMDDSYNQ	12	Beta-fructofuranosidase OS=Triticum aestivum OX=4565 PE=3 SV=1
A0A3B6BZD8|A0A3B6BZD8_WHEAT:A0A3B6D6J5|A0A3B6D6J5_WHEAT:A0A3B6AR02|A0A3B6AR02_WHEAT	LPDATQGSDHL	11	L-ascorbate peroxidase OS=Triticum aestivum OX=4565 PE=3 SV=1
A0A3B6HPD4|A0A3B6HPD4_WHEAT:Q6RUJ2|Q6RUJ2_WHEAT:Q6RUJ1|Q6RUJ1_WHEAT	DTEKDGKGYFEDRRPA	16	Glutamine synthetase OS=Triticum aestivum OX=4565 PE=3 SV=1
A0A1D6DJ20|A0A1D6DJ20_WHEAT:A0A3B6HZ58|A0A3B6HZ58_WHEAT:A0A3B5XT63|A0A3B5XT63_WHEAT:A0A3B6EMQ5|A0A3B6EMQ5_WHEAT:A0A3B6FX66|A0A3B6FX66_WHEAT	AGDDAPRAVFPS	12	Actin OS=Triticum aestivum OX=4565 PE=3 SV=1
A4K4Y1|A4K4Y1_WHEAT:sp|Q9ZRB7|TBA_WHEAT:A4K4Z3|A4K4Z3_WHEAT:A4K4Y4|A4K4Y4_WHEAT	RIDHKFD	7	Tubulin alpha chain OS=Triticum aestivum OX=4565 GN=TUBA-2A PE=2 SV=1
A0A3B6BZD8|A0A3B6BZD8_WHEAT:A0A3B6D6J5|A0A3B6D6J5_WHEAT:A0A3B6AR02|A0A3B6AR02_WHEAT	DKPEPPPEGRLPD	13	L-ascorbate peroxidase OS=Triticum aestivum OX=4565 PE=3 SV=1
Q6RUJ2|Q6RUJ2_WHEAT:Q6RUJ1|Q6RUJ1_WHEAT	LWVGGSGIDIRS	12	Glutamine synthetase OS=Triticum aestivum OX=4565 GN=GS PE=3 SV=1
A0A3B6CEH1|A0A3B6CEH1_WHEAT:Q45NB2|Q45NB2_WHEAT	IWVGGSGIDLRS	12	Glutamine synthetase OS=Triticum aestivum OX=4565 PE=3 SV=1
A0A3B6QIZ3|A0A3B6QIZ3_WHEAT	VIKPVIPAKYLDENT	15	S-adenosylmethionine synthase OS=Triticum aestivum OX=4565 PE=3 SV=1
A0A1D6DJ20|A0A1D6DJ20_WHEAT:A0A3B6HZ58|A0A3B6HZ58_WHEAT:A0A3B5XT63|A0A3B5XT63_WHEAT	VLLTEAPLNPKANRE	15	Actin OS=Triticum aestivum OX=4565 PE=3 SV=1
A0A3B6PLM4|A0A3B6PLM4_WHEAT:A0A3B6NRY7|A0A3B6NRY7_WHEAT	VHAPAPAAEEVSSPDAKEK	19	Dehydrin OS=Triticum aestivum OX=4565 PE=3 SV=1
W5D048|W5D048_WHEAT:sp|Q9ZRB1|TBB2_WHEAT:A0A3B6KUR6|A0A3B6KUR6_WHEAT:A0A3B6UBD1|A0A3B6UBD1_WHEAT:A0A3B6IW75|A0A3B6IW75_WHEAT:A0A3B6EP82|A0A3B6EP82_WHEAT:A0A3B6GX40|A0A3B6GX40_WHEAT:W5AET6|W5AET6_WHEAT:A0A3B5Y1M6|A0A3B5Y1M6_WHEAT:sp|Q9ZRB2|TBB1_WHEAT	FSVFPSPK	8	Tubulin beta chain OS=Triticum aestivum OX=4565 GN=TRAES_3BF136200030CFD_c1 PE=3 SV=1
A0A3B6HPD4|A0A3B6HPD4_WHEAT:Q6RUJ2|Q6RUJ2_WHEAT:Q6RUJ1|Q6RUJ1_WHEAT	SLDPKPIPGD	10	Glutamine synthetase OS=Triticum aestivum OX=4565 PE=3 SV=1
A0A3B6JNQ0|A0A3B6JNQ0_WHEAT:A0A3B6KTN2|A0A3B6KTN2_WHEAT	VHAAAPFDES	10	O-methyltransferase domain-containing protein OS=Triticum aestivum OX=4565 PE=4 SV=1
W5GYX5|W5GYX5_WHEAT:A0A3B6NQQ5|A0A3B6NQQ5_WHEAT:W5GM69|W5GM69_WHEAT:A0A3B6RKE8|A0A3B6RKE8_WHEAT	VVESTGVFTDKD	12	Glyceraldehyde-3-phosphate dehydrogenase OS=Triticum aestivum OX=4565 GN=GAPC8 PE=2 SV=1
A0A3B5XZB5|A0A3B5XZB5_WHEAT:A0A3B6HMU5|A0A3B6HMU5_WHEAT:A0A3B6IUF1|A0A3B6IUF1_WHEAT:A0A3B6JNP8|A0A3B6JNP8_WHEAT:A0A3B5ZWF7|A0A3B5ZWF7_WHEAT:A0A3B5YXS3|A0A3B5YXS3_WHEAT:A0A3B5Y0N0|A0A3B5Y0N0_WHEAT:A0A3B6TY92|A0A3B6TY92_WHEAT:A0A3B5YY47|A0A3B5YY47_WHEAT:A0A3B5YYX8|A0A3B5YYX8_WHEAT:A0A3B6EE81|A0A3B6EE81_WHEAT:A0A3B5YYP1|A0A3B5YYP1_WHEAT:A0A077RUG8|A0A077RUG8_WHEAT:A0A077RYS1|A0A077RYS1_WHEAT:A0A3B6F…	LIARAVANETG	11	Uncharacterized protein OS=Triticum aestivum OX=4565 PE=4 SV=1
W5DZS4|W5DZS4_WHEAT	VTVTMTENTPDDPRQ	15	UDP-glucuronate decarboxylase OS=Triticum aestivum OX=4565 PE=3 SV=1
sp|Q03033|EF1A_WHEAT:A0A1D5XDB6|A0A1D5XDB6_WHEAT:A0A3B6ARY9|A0A3B6ARY9_WHEAT	KIGGIGTVPVGRVETGVI	18	Elongation factor 1-alpha OS=Triticum aestivum OX=4565 GN=TEF1 PE=2 SV=1
sp|Q03033|EF1A_WHEAT:A0A1D5XDB6|A0A1D5XDB6_WHEAT:A0A3B6ARY9|A0A3B6ARY9_WHEAT	GIGTVPVGRVETG	13	Elongation factor 1-alpha OS=Triticum aestivum OX=4565 GN=TEF1 PE=2 SV=1
A0A3B6EMQ5|A0A3B6EMQ5_WHEAT:A0A3B6FX66|A0A3B6FX66_WHEAT	LLTEAPMNPKAN	12	Actin OS=Triticum aestivum OX=4565 PE=3 SV=1
A0A3B6SQ51|A0A3B6SQ51_WHEAT:A0A3B6TW53|A0A3B6TW53_WHEAT	IDMEQQKVTVK	11	HMA domain-containing protein OS=Triticum aestivum OX=4565 PE=4 SV=1
Q0Q0I7|Q0Q0I7_WHEAT:F4Y595|F4Y595_WHEAT	IVDSGIGMTKSD	12	Heat shock protein 90 OS=Triticum aestivum OX=4565 GN=HSP90-2 PE=2 SV=1
sp|Q03033|EF1A_WHEAT:A0A1D5XDB6|A0A1D5XDB6_WHEAT	VAVGVIKGVEK	11	Elongation factor 1-alpha OS=Triticum aestivum OX=4565 GN=TEF1 PE=2 SV=1
W5D048|W5D048_WHEAT:sp|Q9ZRB1|TBB2_WHEAT:A0A3B6KUR6|A0A3B6KUR6_WHEAT:A0A3B6UBD1|A0A3B6UBD1_WHEAT:A0A3B6IW75|A0A3B6IW75_WHEAT:A0A3B6EP82|A0A3B6EP82_WHEAT:A0A3B6GX40|A0A3B6GX40_WHEAT	RALTVPELTQQ	11	Tubulin beta chain OS=Triticum aestivum OX=4565 GN=TRAES_3BF136200030CFD_c1 PE=3 SV=1
A0A3B6PLR8|A0A3B6PLR8_WHEAT:A0A3B6NQ80|A0A3B6NQ80_WHEAT:A0A3B6QIZ3|A0A3B6QIZ3_WHEAT	ILKLVKENFD	10	S-adenosylmethionine synthase OS=Triticum aestivum OX=4565 PE=3 SV=1
A0A3B6JNQ0|A0A3B6JNQ0_WHEAT:A0A3B6KTN2|A0A3B6KTN2_WHEAT	LLDPETDKL	9	O-methyltransferase domain-containing protein OS=Triticum aestivum OX=4565 PE=4 SV=1
W5D048|W5D048_WHEAT:sp|Q9ZRB1|TBB2_WHEAT:A0A3B6KUR6|A0A3B6KUR6_WHEAT:A0A3B6UBD1|A0A3B6UBD1_WHEAT:A0A3B6IW75|A0A3B6IW75_WHEAT:A0A3B6EP82|A0A3B6EP82_WHEAT:A0A3B6GX40|A0A3B6GX40_WHEAT:W5AET6|W5AET6_WHEAT:A0A3B5Y1M6|A0A3B5Y1M6_WHEAT:sp|Q9ZRB2|TBB1_WHEAT	VFPSPKVSDTVVEPYN	16	Tubulin beta chain OS=Triticum aestivum OX=4565 GN=TRAES_3BF136200030CFD_c1 PE=3 SV=1
W5GYX5|W5GYX5_WHEAT:A0A3B6NQQ5|A0A3B6NQQ5_WHEAT:W5GM69|W5GM69_WHEAT	APIKIGING	9	Glyceraldehyde-3-phosphate dehydrogenase OS=Triticum aestivum OX=4565 GN=GAPC8 PE=2 SV=1
A0A3B6HPD4|A0A3B6HPD4_WHEAT:Q6RUJ2|Q6RUJ2_WHEAT:Q6RUJ1|Q6RUJ1_WHEAT:A0A3B6CEH1|A0A3B6CEH1_WHEAT:Q45NB2|Q45NB2_WHEAT:Q45NB7|Q45NB7_WHEAT:Q45NB6|Q45NB6_WHEAT	AIFKDPFR	8	Glutamine synthetase OS=Triticum aestivum OX=4565 PE=3 SV=1
A0A3B6PLR8|A0A3B6PLR8_WHEAT:A0A3B6NQ80|A0A3B6NQ80_WHEAT:A0A3B6QIZ3|A0A3B6QIZ3_WHEAT	RKIIIDTY	8	S-adenosylmethionine synthase OS=Triticum aestivum OX=4565 PE=3 SV=1
sp|Q03033|EF1A_WHEAT:A0A1D5XDB6|A0A1D5XDB6_WHEAT:A0A3B6ARY9|A0A3B6ARY9_WHEAT	LRLPLQD	7	Elongation factor 1-alpha OS=Triticum aestivum OX=4565 GN=TEF1 PE=2 SV=1
A0A3B6ARY9|A0A3B6ARY9_WHEAT	TVAVGVIKSVE	11	Elongation factor 1-alpha OS=Triticum aestivum OX=4565 PE=3 SV=1
A0A3B5Z5S1|A0A3B5Z5S1_WHEAT:A0A3B6A1F1|A0A3B6A1F1_WHEAT	FAVHQDVDGRATD	13	Ketol-acid reductoisomerase OS=Triticum aestivum OX=4565 PE=3 SV=1
A0A3B6BZD8|A0A3B6BZD8_WHEAT:A0A3B6D6J5|A0A3B6D6J5_WHEAT:A0A3B6AR02|A0A3B6AR02_WHEAT	RQDKPEPPPEGRLPD	15	L-ascorbate peroxidase OS=Triticum aestivum OX=4565 PE=3 SV=1
Q93W25|Q93W25_WHEAT	LYKDAVPRTVEN	12	Peptidyl-prolyl cis-trans isomerase OS=Triticum aestivum OX=4565 GN=CyP3 PE=1 SV=1
A0A1D6DJ20|A0A1D6DJ20_WHEAT:A0A3B6HZ58|A0A3B6HZ58_WHEAT:A0A3B5XT63|A0A3B5XT63_WHEAT:A0A3B6EMQ5|A0A3B6EMQ5_WHEAT:A0A3B6FX66|A0A3B6FX66_WHEAT	RVAPEEHPVLL	11	Actin OS=Triticum aestivum OX=4565 PE=3 SV=1
A0A3B6MMI9|A0A3B6MMI9_WHEAT:A0A3B6LJ30|A0A3B6LJ30_WHEAT:A0A3B6KG98|A0A3B6KG98_WHEAT	LLQYHPESSE	10	ACT domain-containing protein ACR OS=Triticum aestivum OX=4565 PE=4 SV=1
A0A3B5ZZG7|A0A3B5ZZG7_WHEAT:A0A3B5Z2H5|A0A3B5Z2H5_WHEAT:A0A3B5Y4W8|A0A3B5Y4W8_WHEAT	IAEKGFPISVYN	12	6-phosphogluconate dehydrogenase decarboxylating OS=Triticum aestivum OX=4565 PE=3 SV=1
A0A3B6PUV8|A0A3B6PUV8_WHEAT:A0A3B6NXM6|A0A3B6NXM6_WHEAT:A0A3B6QKK8|A0A3B6QKK8_WHEAT	LLDPEMDQLIHDA	13	O-methyltransferase domain-containing protein OS=Triticum aestivum OX=4565 PE=4 SV=1
A0A3B5XZB5|A0A3B5XZB5_WHEAT:A0A3B6HMU5|A0A3B6HMU5_WHEAT:A0A3B6IUF1|A0A3B6IUF1_WHEAT:A0A3B6JNP8|A0A3B6JNP8_WHEAT:A0A3B5YWA2|A0A3B5YWA2_WHEAT:A0A3B6EE81|A0A3B6EE81_WHEAT:A0A3B5YYP1|A0A3B5YYP1_WHEAT:A0A077RUG8|A0A077RUG8_WHEAT:A0A077RYS1|A0A077RYS1_WHEAT:A0A3B6FNB7|A0A3B6FNB7_WHEAT:A0A3B6FJJ0|A0A3B6FJJ0_WHEAT:A0A077RY74|A0A077RY74_WHEAT:A0A3B6GQB2|A0A3B6GQB2_WHEAT	VQYPVEHPEKFE	12	Uncharacterized protein OS=Triticum aestivum OX=4565 PE=4 SV=1
sp|Q03033|EF1A_WHEAT:A0A1D5XDB6|A0A1D5XDB6_WHEAT:A0A3B6ARY9|A0A3B6ARY9_WHEAT	YAWVLDKL	8	Elongation factor 1-alpha OS=Triticum aestivum OX=4565 GN=TEF1 PE=2 SV=1
W5D048|W5D048_WHEAT:sp|Q9ZRB1|TBB2_WHEAT:A0A3B6KUR6|A0A3B6KUR6_WHEAT:A0A3B6UBD1|A0A3B6UBD1_WHEAT:A0A3B6IW75|A0A3B6IW75_WHEAT:A0A3B6EP82|A0A3B6EP82_WHEAT:A0A3B6GX40|A0A3B6GX40_WHEAT:W5AET6|W5AET6_WHEAT:A0A3B5Y1M6|A0A3B5Y1M6_WHEAT:sp|Q9ZRB2|TBB1_WHEAT	VSDTVVEPYN	10	Tubulin beta chain OS=Triticum aestivum OX=4565 GN=TRAES_3BF136200030CFD_c1 PE=3 SV=1
A0A1D5UKX4|A0A1D5UKX4_WHEAT:A0A3B6CE27|A0A3B6CE27_WHEAT	VLPKHLDEK	9	Adenosylhomocysteinase OS=Triticum aestivum OX=4565 GN=CAMPLR22A2D_LOCUS4911 PE=3 SV=1
A0A3B6CEV4|A0A3B6CEV4_WHEAT:A0A3B6DKH2|A0A3B6DKH2_WHEAT:A0A3B6B789|A0A3B6B789_WHEAT	IAVEPSYPTKTG	12	Oryzain alpha chain OS=Triticum aestivum OX=4565 PE=3 SV=1
A0A3B6PLR8|A0A3B6PLR8_WHEAT:A0A3B6NQ80|A0A3B6NQ80_WHEAT:A0A3B6QIZ3|A0A3B6QIZ3_WHEAT	ISINLDLK	8	S-adenosylmethionine synthase OS=Triticum aestivum OX=4565 PE=3 SV=1
A0A1D6DJ20|A0A1D6DJ20_WHEAT:A0A3B6HZ58|A0A3B6HZ58_WHEAT:A0A3B5XT63|A0A3B5XT63_WHEAT	VLLTEAPLNP	10	Actin OS=Triticum aestivum OX=4565 PE=3 SV=1
A0A1D5UKX4|A0A1D5UKX4_WHEAT:A0A3B6CE27|A0A3B6CE27_WHEAT	FGPSQPFKGA	10	Adenosylhomocysteinase OS=Triticum aestivum OX=4565 GN=CAMPLR22A2D_LOCUS4911 PE=3 SV=1
A0A3B6C6G0|A0A3B6C6G0_WHEAT:A0A3B6AYT7|A0A3B6AYT7_WHEAT:A0A1D5UKZ4|A0A1D5UKZ4_WHEAT	YGVEIGR	7	40S ribosomal protein S8 OS=Triticum aestivum OX=4565 PE=3 SV=1
A0A1D6DJ20|A0A1D6DJ20_WHEAT:A0A3B6HZ58|A0A3B6HZ58_WHEAT:A0A3B5XT63|A0A3B5XT63_WHEAT	GYALPHA	7	Actin OS=Triticum aestivum OX=4565 PE=3 SV=1
A0A3B6MS37|A0A3B6MS37_WHEAT:A0A3B6LM27|A0A3B6LM27_WHEAT:Q0WXG6|Q0WXG6_WHEAT	ALPETKDWREDG	12	Uncharacterized protein OS=Triticum aestivum OX=4565 PE=3 SV=1
Q45NB7|Q45NB7_WHEAT:Q45NB6|Q45NB6_WHEAT	RTLPGPVTDPS	11	Glutamine synthetase OS=Triticum aestivum OX=4565 GN=GS1 PE=2 SV=1
A0A3B6NLL2|A0A3B6NLL2_WHEAT:A0A3B6NKU8|A0A3B6NKU8_WHEAT	QTLQLQTVEFR	11	Lon N-terminal domain-containing protein OS=Triticum aestivum OX=4565 PE=4 SV=1
A0A3B6PLR8|A0A3B6PLR8_WHEAT:A0A3B6NQ80|A0A3B6NQ80_WHEAT:A0A3B6QIZ3|A0A3B6QIZ3_WHEAT	VVKPLKFD	8	S-adenosylmethionine synthase OS=Triticum aestivum OX=4565 PE=3 SV=1
A0A3B6AUW8|A0A3B6AUW8_WHEAT:A0A3B6DCS5|A0A3B6DCS5_WHEAT:A0A3B6C571|A0A3B6C571_WHEAT	AGGDKAPVVDVSQ	13	Ribosomal protein L18e/L15P domain-containing protein OS=Triticum aestivum OX=4565 PE=3 SV=1
A0A3B6EFP8|A0A3B6EFP8_WHEAT:A0A3B6GU98|A0A3B6GU98_WHEAT	IEASPPEIKG	10	Salt stress root protein RS1 OS=Triticum aestivum OX=4565 PE=4 SV=1
A0A3B6JNQ0|A0A3B6JNQ0_WHEAT	RGVIEVYP	8	O-methyltransferase domain-containing protein OS=Triticum aestivum OX=4565 PE=4 SV=1
A0A3B6MM33|A0A3B6MM33_WHEAT:A0A3B6KDM7|A0A3B6KDM7_WHEAT:A0A3B6LHE6|A0A3B6LHE6_WHEAT:W5GLX4|W5GLX4_WHEAT:A0A3B6C9B5|A0A3B6C9B5_WHEAT:A0A3B6LV71|A0A3B6LV71_WHEAT:A0A1D5YF62|A0A1D5YF62_WHEAT	FTDSERLIGDAA	12	Heat shock cognate 70 kDa protein OS=Triticum aestivum OX=4565 PE=3 SV=1
A0A3B6THT6|A0A3B6THT6_WHEAT:A0A3B6RA69|A0A3B6RA69_WHEAT:A0A3B6I3P5|A0A3B6I3P5_WHEAT	LQSIPRTVE	9	Beta-fructofuranosidase OS=Triticum aestivum OX=4565 PE=3 SV=1
A0A3B6RKE8|A0A3B6RKE8_WHEAT	VVISAPSKDAPM	12	Glyceraldehyde-3-phosphate dehydrogenase OS=Triticum aestivum OX=4565 PE=3 SV=1
A0A3B6EFP8|A0A3B6EFP8_WHEAT:A0A3B6FNR1|A0A3B6FNR1_WHEAT:A0A3B6GU98|A0A3B6GU98_WHEAT	LVSDAVAKSGTTP	13	Salt stress root protein RS1 OS=Triticum aestivum OX=4565 PE=4 SV=1
A0A3B6PLR8|A0A3B6PLR8_WHEAT:A0A3B6NQ80|A0A3B6NQ80_WHEAT:A0A3B6QIZ3|A0A3B6QIZ3_WHEAT	VLVNIEQQSPDIAQG	15	S-adenosylmethionine synthase OS=Triticum aestivum OX=4565 PE=3 SV=1
sp|Q03033|EF1A_WHEAT:A0A1D5XDB6|A0A1D5XDB6_WHEAT:A0A3B6ARY9|A0A3B6ARY9_WHEAT	QDVYKIGGIGTVPVG	15	Elongation factor 1-alpha OS=Triticum aestivum OX=4565 GN=TEF1 PE=2 SV=1
Q41518|Q41518_WHEAT	RGGGGGYGGGGGYGGGGGGYGGQ	23	Single-stranded nucleic acid binding protein OS=Triticum aestivum OX=4565 GN=whGRP-1 PE=2 SV=1
A4K4Y1|A4K4Y1_WHEAT:sp|Q9ZRB7|TBA_WHEAT:A4K4Y4|A4K4Y4_WHEAT	AYHEQLSVAE	10	Tubulin alpha chain OS=Triticum aestivum OX=4565 GN=TUBA-2A PE=2 SV=1
A0A1D5VE13|A0A1D5VE13_WHEAT:A0A1D5WMF1|A0A1D5WMF1_WHEAT:A0A1D5WIS4|A0A1D5WIS4_WHEAT:A0A3B6FUA0|A0A3B6FUA0_WHEAT	VLKIGATEPSQ	11	Fructose-bisphosphate aldolase OS=Triticum aestivum OX=4565 GN=FBA10 PE=3 SV=1
A0A3B5XZR6|A0A3B5XZR6_WHEAT	AADTAAGRVPGYGVIT	16	chitinase OS=Triticum aestivum OX=4565 PE=4 SV=1
A0A3B6BZ20|A0A3B6BZ20_WHEAT:A0A1D5V1L1|A0A1D5V1L1_WHEAT:A4ZCD1|A4ZCD1_WHEAT	TILDAPGH	8	Tr-type G domain-containing protein OS=Triticum aestivum OX=4565 PE=3 SV=1
A0A3B6PUV8|A0A3B6PUV8_WHEAT:A0A3B6QKK8|A0A3B6QKK8_WHEAT	LLVDGVR	7	O-methyltransferase domain-containing protein OS=Triticum aestivum OX=4565 PE=4 SV=1
A0A3B6HPD4|A0A3B6HPD4_WHEAT:Q6RUJ2|Q6RUJ2_WHEAT	KIFNTPK	7	Glutamine synthetase OS=Triticum aestivum OX=4565 PE=3 SV=1
W5GYX5|W5GYX5_WHEAT:A0A3B6NQQ5|A0A3B6NQQ5_WHEAT:W5GM69|W5GM69_WHEAT	KPATYDQIKA	10	Glyceraldehyde-3-phosphate dehydrogenase OS=Triticum aestivum OX=4565 GN=GAPC8 PE=2 SV=1
A0A3B6CGV4|A0A3B6CGV4_WHEAT:sp|Q1XH05|HGL1B_WHEAT:sp|Q1XIR9|HGL1A_WHEAT:sp|D5MTF8|HGL1D_WHEAT:sp|Q1XH04|HGL1C_WHEAT	GTPSKPAEPIGPV	13	Uncharacterized protein OS=Triticum aestivum OX=4565 PE=3 SV=1
A0A1D5ZLT8|A0A1D5ZLT8_WHEAT	FTTPEDVPKS	10	ADF-H domain-containing protein OS=Triticum aestivum OX=4565 PE=3 SV=1
A0A3B6JNQ0|A0A3B6JNQ0_WHEAT:A0A3B6KTN2|A0A3B6KTN2_WHEAT	ALPVPSPFEH	10	O-methyltransferase domain-containing protein OS=Triticum aestivum OX=4565 PE=4 SV=1
Q0Q0I7|Q0Q0I7_WHEAT:F4Y595|F4Y595_WHEAT	FTVTRDTSGEQLG	13	Heat shock protein 90 OS=Triticum aestivum OX=4565 GN=HSP90-2 PE=2 SV=1
A0A3B5XZB5|A0A3B5XZB5_WHEAT:A0A3B6HMU5|A0A3B6HMU5_WHEAT:A0A3B6IUF1|A0A3B6IUF1_WHEAT:A0A3B6JNP8|A0A3B6JNP8_WHEAT:A0A3B5ZWF7|A0A3B5ZWF7_WHEAT:A0A3B5YXS3|A0A3B5YXS3_WHEAT:A0A3B5Y0N0|A0A3B5Y0N0_WHEAT:A0A3B6TY92|A0A3B6TY92_WHEAT:A0A3B5YWA2|A0A3B5YWA2_WHEAT:A0A3B6EE81|A0A3B6EE81_WHEAT:A0A3B5YYP1|A0A3B5YYP1_WHEAT:A0A077RUG8|A0A077RUG8_WHEAT:A0A077RYS1|A0A077RYS1_WHEAT:A0A3B6FNB7|A0A3B6FNB7_WHEAT:A0A3B5Z…	RETVVEVPN	9	Uncharacterized protein OS=Triticum aestivum OX=4565 PE=4 SV=1
A0A3B6BZD8|A0A3B6BZD8_WHEAT:A0A3B6D6J5|A0A3B6D6J5_WHEAT:A0A3B6AR02|A0A3B6AR02_WHEAT	DKPEPPPEGRLP	12	L-ascorbate peroxidase OS=Triticum aestivum OX=4565 PE=3 SV=1
A0A3B6THT6|A0A3B6THT6_WHEAT:A0A3B6RA69|A0A3B6RA69_WHEAT	FHLDTSA	7	Beta-fructofuranosidase OS=Triticum aestivum OX=4565 PE=3 SV=1
A0A1D6DJ20|A0A1D6DJ20_WHEAT:A0A3B6HZ58|A0A3B6HZ58_WHEAT:A0A3B5XT63|A0A3B5XT63_WHEAT:A0A3B6EMQ5|A0A3B6EMQ5_WHEAT:A0A3B6FX66|A0A3B6FX66_WHEAT	TFYNELR	7	Actin OS=Triticum aestivum OX=4565 PE=3 SV=1
A4K4Y1|A4K4Y1_WHEAT:sp|Q9ZRB7|TBA_WHEAT:A4K4Z3|A4K4Z3_WHEAT:A4K4Y4|A4K4Y4_WHEAT	FSETGAGKHVPR	12	Tubulin alpha chain OS=Triticum aestivum OX=4565 GN=TUBA-2A PE=2 SV=1
A0A3B6RK63|A0A3B6RK63_WHEAT:W5HPC1|W5HPC1_WHEAT	VLNIPTK	7	60S acidic ribosomal protein P0 OS=Triticum aestivum OX=4565 PE=3 SV=1
A0A3B6PLR8|A0A3B6PLR8_WHEAT:A0A3B6NQ80|A0A3B6NQ80_WHEAT	KPVIPGKYLDENT	13	S-adenosylmethionine synthase OS=Triticum aestivum OX=4565 PE=3 SV=1
A0A3B6DD84|A0A3B6DD84_WHEAT	RFVVIVDESK	10	ribose-5-phosphate isomerase OS=Triticum aestivum OX=4565 PE=3 SV=1
A0A3B6MS37|A0A3B6MS37_WHEAT:A0A3B6LM27|A0A3B6LM27_WHEAT:Q0WXG6|Q0WXG6_WHEAT	LPETKDWREDG	11	Uncharacterized protein OS=Triticum aestivum OX=4565 PE=3 SV=1
A0A3B6PLR8|A0A3B6PLR8_WHEAT:A0A3B6NQ80|A0A3B6NQ80_WHEAT:A0A3B6QIZ3|A0A3B6QIZ3_WHEAT	SYGTGKIPDRE	11	S-adenosylmethionine synthase OS=Triticum aestivum OX=4565 PE=3 SV=1
A0A3B6PLM4|A0A3B6PLM4_WHEAT:A0A3B6NRY7|A0A3B6NRY7_WHEAT	VHAPAPAAEEVSSPDAKE	18	Dehydrin OS=Triticum aestivum OX=4565 PE=3 SV=1
A0A3B6PLR8|A0A3B6PLR8_WHEAT:A0A3B6NQ80|A0A3B6NQ80_WHEAT:A0A3B6QIZ3|A0A3B6QIZ3_WHEAT	LISTQHDETVTNDE	14	S-adenosylmethionine synthase OS=Triticum aestivum OX=4565 PE=3 SV=1
A0A1D5VE13|A0A1D5VE13_WHEAT:A0A1D5WMF1|A0A1D5WMF1_WHEAT:A0A1D5WIS4|A0A1D5WIS4_WHEAT:A0A1D5VD11|A0A1D5VD11_WHEAT:A0A3B6GZP8|A0A3B6GZP8_WHEAT:W5D0E3|W5D0E3_WHEAT	LYQSTKGGKPFVD	13	Fructose-bisphosphate aldolase OS=Triticum aestivum OX=4565 GN=FBA10 PE=3 SV=1
A0A3B5Z183|A0A3B5Z183_WHEAT:A0A1D5SSY7|A0A1D5SSY7_WHEAT	ISASVEESGPRP	12	Aminotransferase class I/classII domain-containing protein OS=Triticum aestivum OX=4565 PE=3 SV=1
A0A1D5UKX4|A0A1D5UKX4_WHEAT:A0A3B6CE27|A0A3B6CE27_WHEAT	KSGKVPDPESTDNPEFK	17	Adenosylhomocysteinase OS=Triticum aestivum OX=4565 GN=CAMPLR22A2D_LOCUS4911 PE=3 SV=1
A0A3B6ATU0|A0A3B6ATU0_WHEAT:A0A3B6D8N6|A0A3B6D8N6_WHEAT:A0A3B6C4G7|A0A3B6C4G7_WHEAT:A0A3B6C1V3|A0A3B6C1V3_WHEAT	GSGIGGGQTGSTGSYGQGYAT	21	Uncharacterized protein OS=Triticum aestivum OX=4565 PE=4 SV=1
A0A3B5XVD9|A0A3B5XVD9_WHEAT:A0A3B5YRG3|A0A3B5YRG3_WHEAT	WAPKVNP	7	Dehydroascorbate reductase OS=Triticum aestivum OX=4565 PE=3 SV=1
A0A3B6PLR8|A0A3B6PLR8_WHEAT:A0A3B6NQ80|A0A3B6NQ80_WHEAT:A0A3B6QIZ3|A0A3B6QIZ3_WHEAT	VDSYGTGKIPDRE	13	S-adenosylmethionine synthase OS=Triticum aestivum OX=4565 PE=3 SV=1
sp|Q03033|EF1A_WHEAT:A0A1D5XDB6|A0A1D5XDB6_WHEAT:A0A3B6ARY9|A0A3B6ARY9_WHEAT	IVVIGHVDS	9	Elongation factor 1-alpha OS=Triticum aestivum OX=4565 GN=TEF1 PE=2 SV=1
A0A3B6SQ51|A0A3B6SQ51_WHEAT	ATPAPDATPAAPA	13	HMA domain-containing protein OS=Triticum aestivum OX=4565 PE=4 SV=1
A0A3B6JNQ0|A0A3B6JNQ0_WHEAT:A0A3B6KTN2|A0A3B6KTN2_WHEAT	NVLDLPK	7	O-methyltransferase domain-containing protein OS=Triticum aestivum OX=4565 PE=4 SV=1
A4K4Y1|A4K4Y1_WHEAT:sp|Q9ZRB7|TBA_WHEAT:A4K4Z3|A4K4Z3_WHEAT:A4K4Y4|A4K4Y4_WHEAT:A4K4Z0|A4K4Z0_WHEAT:A4K4Z1|A4K4Z1_WHEAT	LDIERPT	7	Tubulin alpha chain OS=Triticum aestivum OX=4565 GN=TUBA-2A PE=2 SV=1
sp|Q03033|EF1A_WHEAT:A0A1D5XDB6|A0A1D5XDB6_WHEAT:A0A3B6ARY9|A0A3B6ARY9_WHEAT	KPLRLPLQDVYK	12	Elongation factor 1-alpha OS=Triticum aestivum OX=4565 GN=TEF1 PE=2 SV=1
A0A1D5UKX4|A0A1D5UKX4_WHEAT:A0A3B6CE27|A0A3B6CE27_WHEAT	RLYQMQESGTL	11	Adenosylhomocysteinase OS=Triticum aestivum OX=4565 GN=CAMPLR22A2D_LOCUS4911 PE=3 SV=1
A0A3B6I4C9|A0A3B6I4C9_WHEAT:A0A3B6TBT3|A0A3B6TBT3_WHEAT:A0A3B6RB35|A0A3B6RB35_WHEAT	IVDGEKPTAEEF	12	Nucleoside phosphorylase domain-containing protein OS=Triticum aestivum OX=4565 PE=4 SV=1
A0A0C4BIR6|A0A0C4BIR6_WHEAT	RILPDGVNA	9	Ribosomal protein L10e/L16 domain-containing protein OS=Triticum aestivum OX=4565 PE=3 SV=1
A0A3B6SQ51|A0A3B6SQ51_WHEAT:A0A3B6TW53|A0A3B6TW53_WHEAT	VKPEDVFQT	9	HMA domain-containing protein OS=Triticum aestivum OX=4565 PE=4 SV=1
A0A3B6RSH2|A0A3B6RSH2_WHEAT:A0A3B6SPU5|A0A3B6SPU5_WHEAT	LFHTVPKAQA	10	O-methyltransferase domain-containing protein OS=Triticum aestivum OX=4565 PE=4 SV=1
A0A3B6LH31|A0A3B6LH31_WHEAT:A0A3B6MKA5|A0A3B6MKA5_WHEAT:sp|Q43199|APT1_WHEAT:A0A3B6KD88|A0A3B6KD88_WHEAT	RVLIVDD	7	adenine phosphoribosyltransferase OS=Triticum aestivum OX=4565 PE=3 SV=1
A0A1D5UKX4|A0A1D5UKX4_WHEAT:A0A3B6CE27|A0A3B6CE27_WHEAT	RLVGVSEETTT	11	Adenosylhomocysteinase OS=Triticum aestivum OX=4565 GN=CAMPLR22A2D_LOCUS4911 PE=3 SV=1
sp|Q03033|EF1A_WHEAT:A0A1D5XDB6|A0A1D5XDB6_WHEAT:A0A3B6ARY9|A0A3B6ARY9_WHEAT	QVIIMNHPG	9	Elongation factor 1-alpha OS=Triticum aestivum OX=4565 GN=TEF1 PE=2 SV=1
sp|Q03033|EF1A_WHEAT:A0A1D5XDB6|A0A1D5XDB6_WHEAT:A0A3B6ARY9|A0A3B6ARY9_WHEAT	VGRVETGVIKPG	12	Elongation factor 1-alpha OS=Triticum aestivum OX=4565 GN=TEF1 PE=2 SV=1
A0A3B6LTG4|A0A3B6LTG4_WHEAT:A0A3B6MZI6|A0A3B6MZI6_WHEAT:A0A3B6HW37|A0A3B6HW37_WHEAT:A0A3B6JEI7|A0A3B6JEI7_WHEAT:A0A3B6ILH5|A0A3B6ILH5_WHEAT	AHWVPEEN	8	UDP-glucose 6-dehydrogenase OS=Triticum aestivum OX=4565 PE=3 SV=1
sp|Q03033|EF1A_WHEAT:A0A1D5XDB6|A0A1D5XDB6_WHEAT	FATYPPLGR	9	Elongation factor 1-alpha OS=Triticum aestivum OX=4565 GN=TEF1 PE=2 SV=1
A0A3B5XZR6|A0A3B5XZR6_WHEAT	FFGQTSHETTGGTRGAADQ	19	chitinase OS=Triticum aestivum OX=4565 PE=4 SV=1
W5GYX5|W5GYX5_WHEAT:A0A3B6NQQ5|A0A3B6NQQ5_WHEAT:W5GM69|W5GM69_WHEAT:A0A3B6RKE8|A0A3B6RKE8_WHEAT	VSVVDLTVR	9	Glyceraldehyde-3-phosphate dehydrogenase OS=Triticum aestivum OX=4565 GN=GAPC8 PE=2 SV=1
A0A3B5XZR6|A0A3B5XZR6_WHEAT	TAAGRVPGYGVITN	14	chitinase OS=Triticum aestivum OX=4565 PE=4 SV=1
A0A3B6AZ35|A0A3B6AZ35_WHEAT:A0A1D6DFH4|A0A1D6DFH4_WHEAT:A0A3B6C5T7|A0A3B6C5T7_WHEAT	VDHQVGGSGATWATS	15	Phytocyanin domain-containing protein OS=Triticum aestivum OX=4565 PE=4 SV=1
Q944C6|Q944C6_WHEAT	LAMQQQHEAELA	12	GTP-binding nuclear protein OS=Triticum aestivum OX=4565 GN=Ran1-2 PE=2 SV=1
A0A3B5Z183|A0A3B5Z183_WHEAT:A0A1D5SSY7|A0A1D5SSY7_WHEAT:A0A1D5SWF7|A0A1D5SWF7_WHEAT	RPGYPNYEA	9	Aminotransferase class I/classII domain-containing protein OS=Triticum aestivum OX=4565 PE=3 SV=1
A0A3B6PLR8|A0A3B6PLR8_WHEAT:A0A3B6NQ80|A0A3B6NQ80_WHEAT:A0A3B6QIZ3|A0A3B6QIZ3_WHEAT	TGKIPDREILK	11	S-adenosylmethionine synthase OS=Triticum aestivum OX=4565 PE=3 SV=1
Q93W25|Q93W25_WHEAT	LYKDAVPRTVE	11	Peptidyl-prolyl cis-trans isomerase OS=Triticum aestivum OX=4565 GN=CyP3 PE=1 SV=1
A0A3B6MM33|A0A3B6MM33_WHEAT:A0A3B6KDM7|A0A3B6KDM7_WHEAT:A0A3B6LHE6|A0A3B6LHE6_WHEAT:W5GLX4|W5GLX4_WHEAT:A0A3B6C9B5|A0A3B6C9B5_WHEAT:A0A3B6LV71|A0A3B6LV71_WHEAT:A0A1D5YF62|A0A1D5YF62_WHEAT	AILSGEGNEKVQD	13	Heat shock cognate 70 kDa protein OS=Triticum aestivum OX=4565 PE=3 SV=1
A0A1D5VE13|A0A1D5VE13_WHEAT:A0A1D5WMF1|A0A1D5WMF1_WHEAT:A0A1D5WIS4|A0A1D5WIS4_WHEAT:A0A3B6FUA0|A0A3B6FUA0_WHEAT:A0A1D5VD11|A0A1D5VD11_WHEAT:A0A3B6GZP8|A0A3B6GZP8_WHEAT:W5D0E3|W5D0E3_WHEAT	FASINVENVEDNR	13	Fructose-bisphosphate aldolase OS=Triticum aestivum OX=4565 GN=FBA10 PE=3 SV=1
A0A3B6GU98|A0A3B6GU98_WHEAT	LVETIEASPPEIK	13	Salt stress root protein RS1 OS=Triticum aestivum OX=4565 PE=4 SV=1
A0A3B6GWS2|A0A3B6GWS2_WHEAT:A0A3B6GW88|A0A3B6GW88_WHEAT	NVLDKQYYQN	10	Peroxidase OS=Triticum aestivum OX=4565 PE=3 SV=1
A0A3B6PLM4|A0A3B6PLM4_WHEAT:A0A3B6NRY7|A0A3B6NRY7_WHEAT:T1VYS7|T1VYS7_WHEAT:sp|P46524|CO410_WHEAT	YQGGEAAEQVEVTDRG	16	Dehydrin OS=Triticum aestivum OX=4565 PE=3 SV=1
A0A3B6JJM8|A0A3B6JJM8_WHEAT:A0A3B6IU05|A0A3B6IU05_WHEAT	FAMDEVKGGSPYGAGT	16	NAD(P)H dehydrogenase (quinone) OS=Triticum aestivum OX=4565 PE=3 SV=1
A0A3B6PHJ2|A0A3B6PHJ2_WHEAT	MQIFVKT	7	Ubiquitin-like domain-containing protein OS=Triticum aestivum OX=4565 PE=4 SV=1
A0A1D5VE13|A0A1D5VE13_WHEAT:A0A1D5WMF1|A0A1D5WMF1_WHEAT:A0A1D5WIS4|A0A1D5WIS4_WHEAT:A0A3B6FUA0|A0A3B6FUA0_WHEAT:A0A1D5VD11|A0A1D5VD11_WHEAT:A0A3B6GZP8|A0A3B6GZP8_WHEAT:W5D0E3|W5D0E3_WHEAT	ILAADESTGTIG	12	Fructose-bisphosphate aldolase OS=Triticum aestivum OX=4565 GN=FBA10 PE=3 SV=1
A0A3B6THT6|A0A3B6THT6_WHEAT:A0A3B6RA69|A0A3B6RA69_WHEAT:A0A3B6I3P5|A0A3B6I3P5_WHEAT	LVVHEMDDSYN	11	Beta-fructofuranosidase OS=Triticum aestivum OX=4565 PE=3 SV=1
W5D048|W5D048_WHEAT:sp|Q9ZRB1|TBB2_WHEAT:A0A3B6KUR6|A0A3B6KUR6_WHEAT:A0A3B6UBD1|A0A3B6UBD1_WHEAT:A0A3B6IW75|A0A3B6IW75_WHEAT:A0A3B6EP82|A0A3B6EP82_WHEAT:A0A3B6GX40|A0A3B6GX40_WHEAT:W5AET6|W5AET6_WHEAT:A0A3B5Y1M6|A0A3B5Y1M6_WHEAT:sp|Q9ZRB2|TBB1_WHEAT	VFPSPKVSD	9	Tubulin beta chain OS=Triticum aestivum OX=4565 GN=TRAES_3BF136200030CFD_c1 PE=3 SV=1
A0A3B6KAC6|A0A3B6KAC6_WHEAT	ALPDRQPDAPSSA	13	glutathione transferase OS=Triticum aestivum OX=4565 PE=3 SV=1
A4K4Y1|A4K4Y1_WHEAT:sp|Q9ZRB7|TBA_WHEAT:A4K4Z3|A4K4Z3_WHEAT:A4K4Y4|A4K4Y4_WHEAT:A4K4Z0|A4K4Z0_WHEAT:A4K4Z1|A4K4Z1_WHEAT	IERPTYTNLN	10	Tubulin alpha chain OS=Triticum aestivum OX=4565 GN=TUBA-2A PE=2 SV=1
W5GYX5|W5GYX5_WHEAT:A0A3B6NQQ5|A0A3B6NQQ5_WHEAT:W5GM69|W5GM69_WHEAT	LAPLAKVINDRFG	13	Glyceraldehyde-3-phosphate dehydrogenase OS=Triticum aestivum OX=4565 GN=GAPC8 PE=2 SV=1
A0A3B6LH31|A0A3B6LH31_WHEAT:A0A3B6MKA5|A0A3B6MKA5_WHEAT:sp|Q43199|APT1_WHEAT:A0A3B6KD88|A0A3B6KD88_WHEAT	KKLPGEVISEE	11	adenine phosphoribosyltransferase OS=Triticum aestivum OX=4565 PE=3 SV=1
A0A3B5Z5S1|A0A3B5Z5S1_WHEAT:A0A3B6A1F1|A0A3B6A1F1_WHEAT	FVTVDKDEP	9	Ketol-acid reductoisomerase OS=Triticum aestivum OX=4565 PE=3 SV=1
A0A3B6ARY9|A0A3B6ARY9_WHEAT	TVAVGVIKS	9	Elongation factor 1-alpha OS=Triticum aestivum OX=4565 PE=3 SV=1
W5D048|W5D048_WHEAT:sp|Q9ZRB1|TBB2_WHEAT:A0A3B6KUR6|A0A3B6KUR6_WHEAT:A0A3B6UBD1|A0A3B6UBD1_WHEAT:A0A3B6IW75|A0A3B6IW75_WHEAT:A0A3B6EP82|A0A3B6EP82_WHEAT:A0A3B6GX40|A0A3B6GX40_WHEAT:W5AET6|W5AET6_WHEAT:A0A3B5Y1M6|A0A3B5Y1M6_WHEAT:sp|Q9ZRB2|TBB1_WHEAT	KIREEYPDRM	10	Tubulin beta chain OS=Triticum aestivum OX=4565 GN=TRAES_3BF136200030CFD_c1 PE=3 SV=1
A0A1D6DJ20|A0A1D6DJ20_WHEAT:A0A3B5XT63|A0A3B5XT63_WHEAT	SGRTTGIVLDSGDG	14	Actin OS=Triticum aestivum OX=4565 PE=3 SV=1
A0A3B6RKE8|A0A3B6RKE8_WHEAT	IALNDHF	7	Glyceraldehyde-3-phosphate dehydrogenase OS=Triticum aestivum OX=4565 PE=3 SV=1
W5DWS0|W5DWS0_WHEAT	FQDGKEEVIQ	10	Acireductone dioxygenase OS=Triticum aestivum OX=4565 PE=3 SV=1
A0A3B6ARY9|A0A3B6ARY9_WHEAT	QTVAVGVIKS	10	Elongation factor 1-alpha OS=Triticum aestivum OX=4565 PE=3 SV=1
A0A3B6THT6|A0A3B6THT6_WHEAT	KYTPIDPEMD	10	Beta-fructofuranosidase OS=Triticum aestivum OX=4565 PE=3 SV=1
W5I1R7|W5I1R7_WHEAT	LVTIHPPKEEDEL	13	KH type-2 domain-containing protein OS=Triticum aestivum OX=4565 PE=3 SV=1
A0A3B6LTG4|A0A3B6LTG4_WHEAT:A0A3B6MZI6|A0A3B6MZI6_WHEAT:A0A3B6HW37|A0A3B6HW37_WHEAT:A0A3B6JEI7|A0A3B6JEI7_WHEAT:A0A3B6ILH5|A0A3B6ILH5_WHEAT	FSTDVEKHVAEAD	13	UDP-glucose 6-dehydrogenase OS=Triticum aestivum OX=4565 PE=3 SV=1
A0A3B6KKB8|A0A3B6KKB8_WHEAT	VAEEVKEEAAPAAEPE	16	Induced stolen tip protein TUB8-like OS=Triticum aestivum OX=4565 PE=4 SV=1
A0A3B6AUW8|A0A3B6AUW8_WHEAT:A0A3B6DCS5|A0A3B6DCS5_WHEAT:A0A3B6C571|A0A3B6C571_WHEAT	KAAEAGGDKAPVVDVSQ	17	Ribosomal protein L18e/L15P domain-containing protein OS=Triticum aestivum OX=4565 PE=3 SV=1
A0A3B5XZR6|A0A3B5XZR6_WHEAT:A0A3B6SVS8|A0A3B6SVS8_WHEAT:Q8W428|Q8W428_WHEAT:A0A3B6BXU7|A0A3B6BXU7_WHEAT	AGRVPGYGVITN	12	chitinase OS=Triticum aestivum OX=4565 PE=4 SV=1
A0A3B6JNQ0|A0A3B6JNQ0_WHEAT:A0A3B6RSH2|A0A3B6RSH2_WHEAT:A0A3B6SPU5|A0A3B6SPU5_WHEAT	VAGDLFH	7	O-methyltransferase domain-containing protein OS=Triticum aestivum OX=4565 PE=4 SV=1
A0A3B6JNQ0|A0A3B6JNQ0_WHEAT:A0A3B6KTN2|A0A3B6KTN2_WHEAT	IVKAFPH	7	O-methyltransferase domain-containing protein OS=Triticum aestivum OX=4565 PE=4 SV=1
Q944C6|Q944C6_WHEAT	VALKPPEVT	9	GTP-binding nuclear protein OS=Triticum aestivum OX=4565 GN=Ran1-2 PE=2 SV=1
A0A1D6DJ20|A0A1D6DJ20_WHEAT:A0A3B6HZ58|A0A3B6HZ58_WHEAT:A0A3B5XT63|A0A3B5XT63_WHEAT:A0A3B6EMQ5|A0A3B6EMQ5_WHEAT:A0A3B6FX66|A0A3B6FX66_WHEAT	SHTVPIYEG	9	Actin OS=Triticum aestivum OX=4565 PE=3 SV=1
A0A3B6THT6|A0A3B6THT6_WHEAT:A0A3B6RA69|A0A3B6RA69_WHEAT:A0A3B6I3P5|A0A3B6I3P5_WHEAT	VVHEMDDSYNQI	12	Beta-fructofuranosidase OS=Triticum aestivum OX=4565 PE=3 SV=1
W5D048|W5D048_WHEAT:sp|Q9ZRB1|TBB2_WHEAT:A0A3B6KUR6|A0A3B6KUR6_WHEAT:A0A3B6UBD1|A0A3B6UBD1_WHEAT:A0A3B6IW75|A0A3B6IW75_WHEAT:A0A3B6EP82|A0A3B6EP82_WHEAT:A0A3B6GX40|A0A3B6GX40_WHEAT:W5AET6|W5AET6_WHEAT:A0A3B5Y1M6|A0A3B5Y1M6_WHEAT:sp|Q9ZRB2|TBB1_WHEAT	VFPSPKVSDTVVEPYNAT	18	Tubulin beta chain OS=Triticum aestivum OX=4565 GN=TRAES_3BF136200030CFD_c1 PE=3 SV=1
A0A3B6PLR8|A0A3B6PLR8_WHEAT:A0A3B6NQ80|A0A3B6NQ80_WHEAT:A0A3B6QIZ3|A0A3B6QIZ3_WHEAT	LVNIEQQSPD	10	S-adenosylmethionine synthase OS=Triticum aestivum OX=4565 PE=3 SV=1
sp|Q03033|EF1A_WHEAT:A0A1D5XDB6|A0A1D5XDB6_WHEAT:A0A3B6ARY9|A0A3B6ARY9_WHEAT	LPLQDVY	7	Elongation factor 1-alpha OS=Triticum aestivum OX=4565 GN=TEF1 PE=2 SV=1
Q6RUJ2|Q6RUJ2_WHEAT:Q6RUJ1|Q6RUJ1_WHEAT	VGGSGIDIRS	10	Glutamine synthetase OS=Triticum aestivum OX=4565 GN=GS PE=3 SV=1
A0A3B6CEH1|A0A3B6CEH1_WHEAT:Q45NB2|Q45NB2_WHEAT	VGGSGIDLRS	10	Glutamine synthetase OS=Triticum aestivum OX=4565 PE=3 SV=1
A0A1D5VE13|A0A1D5VE13_WHEAT:A0A1D5VD11|A0A1D5VD11_WHEAT:A0A3B6GZP8|A0A3B6GZP8_WHEAT:W5D0E3|W5D0E3_WHEAT	LGEGASESLHV	11	Fructose-bisphosphate aldolase OS=Triticum aestivum OX=4565 GN=FBA10 PE=3 SV=1
A0A3B6D898|A0A3B6D898_WHEAT	SGSGIGGGRTGSTGYYG	17	Uncharacterized protein OS=Triticum aestivum OX=4565 PE=4 SV=1
A0A3B5XZR6|A0A3B5XZR6_WHEAT	RWTPTAADTA	10	chitinase OS=Triticum aestivum OX=4565 PE=4 SV=1
A0A1D5ZLT8|A0A1D5ZLT8_WHEAT	LDVIKERAH	9	ADF-H domain-containing protein OS=Triticum aestivum OX=4565 PE=3 SV=1
A4K4Y1|A4K4Y1_WHEAT:sp|Q9ZRB7|TBA_WHEAT:A4K4Z3|A4K4Z3_WHEAT:A4K4Y4|A4K4Y4_WHEAT	LISGKEDAANNFA	13	Tubulin alpha chain OS=Triticum aestivum OX=4565 GN=TUBA-2A PE=2 SV=1
A0A3B6JIR3|A0A3B6JIR3_WHEAT:A0A3B6IUS6|A0A3B6IUS6_WHEAT:A0A3B6MM33|A0A3B6MM33_WHEAT:A0A3B6KDM7|A0A3B6KDM7_WHEAT:A0A3B6LHE6|A0A3B6LHE6_WHEAT:W5GLX4|W5GLX4_WHEAT:A0A3B6C9B5|A0A3B6C9B5_WHEAT:A0A3B6LV71|A0A3B6LV71_WHEAT:A0A1D5YF62|A0A1D5YF62_WHEAT	ATAGDTHLGGEDFDN	15	Heat shock cognate 70 kDa protein OS=Triticum aestivum OX=4565 PE=3 SV=1
A0A3B6AUW8|A0A3B6AUW8_WHEAT:A0A3B6DCS5|A0A3B6DCS5_WHEAT:A0A3B6C571|A0A3B6C571_WHEAT	AEAGGDKAPVVDVS	14	Ribosomal protein L18e/L15P domain-containing protein OS=Triticum aestivum OX=4565 PE=3 SV=1
sp|Q03033|EF1A_WHEAT:A0A1D5XDB6|A0A1D5XDB6_WHEAT:A0A3B6ARY9|A0A3B6ARY9_WHEAT	VYKIGGIGTVPVG	13	Elongation factor 1-alpha OS=Triticum aestivum OX=4565 GN=TEF1 PE=2 SV=1
A0A3B6HPD4|A0A3B6HPD4_WHEAT:Q6RUJ2|Q6RUJ2_WHEAT:Q6RUJ1|Q6RUJ1_WHEAT	TVNGPITDASQLPK	14	Glutamine synthetase OS=Triticum aestivum OX=4565 PE=3 SV=1
A4K4Z0|A4K4Z0_WHEAT:A4K4Z1|A4K4Z1_WHEAT	INYQPPT	7	Tubulin alpha chain OS=Triticum aestivum OX=4565 GN=TUBA-5D PE=2 SV=1
A0A3B6QIZ3|A0A3B6QIZ3_WHEAT	VIPAKYLDENT	11	S-adenosylmethionine synthase OS=Triticum aestivum OX=4565 PE=3 SV=1
sp|Q03033|EF1A_WHEAT:A0A1D5XDB6|A0A1D5XDB6_WHEAT:A0A3B6ARY9|A0A3B6ARY9_WHEAT	VIKPGMVVT	9	Elongation factor 1-alpha OS=Triticum aestivum OX=4565 GN=TEF1 PE=2 SV=1
sp|Q03033|EF1A_WHEAT:A0A1D5XDB6|A0A1D5XDB6_WHEAT	VAVGVIKGVEKKDPTGA	17	Elongation factor 1-alpha OS=Triticum aestivum OX=4565 GN=TEF1 PE=2 SV=1
W5GYX5|W5GYX5_WHEAT:A0A3B6NQQ5|A0A3B6NQQ5_WHEAT:W5GM69|W5GM69_WHEAT	VIISAPSKDAP	11	Glyceraldehyde-3-phosphate dehydrogenase OS=Triticum aestivum OX=4565 GN=GAPC8 PE=2 SV=1
A0A1D6DJ20|A0A1D6DJ20_WHEAT:A0A3B6HZ58|A0A3B6HZ58_WHEAT:A0A3B5XT63|A0A3B5XT63_WHEAT:A0A3B6EMQ5|A0A3B6EMQ5_WHEAT:A0A3B6FX66|A0A3B6FX66_WHEAT	SGDGVSHTVPIYEG	14	Actin OS=Triticum aestivum OX=4565 PE=3 SV=1
A4K4Y1|A4K4Y1_WHEAT:sp|Q9ZRB7|TBA_WHEAT:A4K4Z3|A4K4Z3_WHEAT:A4K4Y4|A4K4Y4_WHEAT:A4K4Z0|A4K4Z0_WHEAT:A4K4Z1|A4K4Z1_WHEAT	RLSVDYG	7	Tubulin alpha chain OS=Triticum aestivum OX=4565 GN=TUBA-2A PE=2 SV=1
A0A1D5UKX4|A0A1D5UKX4_WHEAT:A0A3B6CE27|A0A3B6CE27_WHEAT	VGVSEETTTGVK	12	Adenosylhomocysteinase OS=Triticum aestivum OX=4565 GN=CAMPLR22A2D_LOCUS4911 PE=3 SV=1
A0A3B5Z5S1|A0A3B5Z5S1_WHEAT:A0A3B6A1F1|A0A3B6A1F1_WHEAT	LAGHEEYIVR	10	Ketol-acid reductoisomerase OS=Triticum aestivum OX=4565 PE=3 SV=1
A0A3B6QKK8|A0A3B6QKK8_WHEAT	LLPAQEEGAVK	11	O-methyltransferase domain-containing protein OS=Triticum aestivum OX=4565 PE=4 SV=1
A0A3B6HZ58|A0A3B6HZ58_WHEAT:A0A3B5XT63|A0A3B5XT63_WHEAT:A0A3B6EMQ5|A0A3B6EMQ5_WHEAT:A0A3B6FX66|A0A3B6FX66_WHEAT	IVRDIKEKLA	10	Actin OS=Triticum aestivum OX=4565 PE=3 SV=1
A0A3B6CE27|A0A3B6CE27_WHEAT	FGRLELE	7	Adenosylhomocysteinase OS=Triticum aestivum OX=4565 PE=3 SV=1
A0A3B6PLR8|A0A3B6PLR8_WHEAT:A0A3B6NQ80|A0A3B6NQ80_WHEAT:A0A3B6QIZ3|A0A3B6QIZ3_WHEAT	FRPGMIS	7	S-adenosylmethionine synthase OS=Triticum aestivum OX=4565 PE=3 SV=1
A0A3B6BZD8|A0A3B6BZD8_WHEAT:A0A3B6D6J5|A0A3B6D6J5_WHEAT:A0A3B6AR02|A0A3B6AR02_WHEAT	DKPEPPPEGRLPDA	14	L-ascorbate peroxidase OS=Triticum aestivum OX=4565 PE=3 SV=1
A0A3B6MJZ2|A0A3B6MJZ2_WHEAT:A0A3B6K9Q1|A0A3B6K9Q1_WHEAT	IKYIPSNT	8	5-methyltetrahydropteroyltriglutamate--homocysteine S-methyltransferase OS=Triticum aestivum OX=4565 PE=3 SV=1
A0A3B6QIZ3|A0A3B6QIZ3_WHEAT	VIPAKYL	7	S-adenosylmethionine synthase OS=Triticum aestivum OX=4565 PE=3 SV=1
W5GYX5|W5GYX5_WHEAT:A0A3B6NQQ5|A0A3B6NQQ5_WHEAT:W5GM69|W5GM69_WHEAT	KKVIISAPSKDAP	13	Glyceraldehyde-3-phosphate dehydrogenase OS=Triticum aestivum OX=4565 GN=GAPC8 PE=2 SV=1
Q06I92|Q06I92_WHEAT:A0A3B6GTW5|A0A3B6GTW5_WHEAT:A0A3B6EHT0|A0A3B6EHT0_WHEAT	SFQTASNPVRTQA	13	Fasciclin-like protein FLA14 OS=Triticum aestivum OX=4565 GN=TRAES_3BF022100060CFD_c1 PE=2 SV=1
A0A3B5Y5K9|A0A3B5Y5K9_WHEAT	RIPSAVGYQPT	11	ATP synthase subunit beta OS=Triticum aestivum OX=4565 PE=3 SV=1
A0A3B6ARY9|A0A3B6ARY9_WHEAT	VAVGVIKS	8	Elongation factor 1-alpha OS=Triticum aestivum OX=4565 PE=3 SV=1
A0A3B6SPU5|A0A3B6SPU5_WHEAT	LDLPKVIQ	8	O-methyltransferase domain-containing protein OS=Triticum aestivum OX=4565 PE=4 SV=1
A0A3B5XZR6|A0A3B5XZR6_WHEAT	RGPIQLTG	8	chitinase OS=Triticum aestivum OX=4565 PE=4 SV=1
A0A3B5XZR6|A0A3B5XZR6_WHEAT:A0A3B6SVS8|A0A3B6SVS8_WHEAT:Q8W428|Q8W428_WHEAT:A0A3B6BXU7|A0A3B6BXU7_WHEAT	RVPGYGVITN	10	chitinase OS=Triticum aestivum OX=4565 PE=4 SV=1
A0A3B6PHJ2|A0A3B6PHJ2_WHEAT	LADYNIQKEST	11	Ubiquitin-like domain-containing protein OS=Triticum aestivum OX=4565 PE=4 SV=1
A0A1D5ZLT8|A0A1D5ZLT8_WHEAT	LENQKEVIVDQTGERE	16	ADF-H domain-containing protein OS=Triticum aestivum OX=4565 PE=3 SV=1
A0A3B5Y0W1|A0A3B5Y0W1_WHEAT:A0A3B6C7J8|A0A3B6C7J8_WHEAT:A0A2X0TX35|A0A2X0TX35_WHEAT:A0A3B6PEX3|A0A3B6PEX3_WHEAT:A0A3B6KCM0|A0A3B6KCM0_WHEAT:A0A3B6IUN1|A0A3B6IUN1_WHEAT:sp|P27807|H2B1_WHEAT:A0A3B6MMB9|A0A3B6MMB9_WHEAT:A0A3B6LET3|A0A3B6LET3_WHEAT:A0A3B6GN50|A0A3B6GN50_WHEAT:A0A3B6MKX9|A0A3B6MKX9_WHEAT:A0A3B6PDY8|A0A3B6PDY8_WHEAT:A0A3B6PH68|A0A3B6PH68_WHEAT:A0A3B6QCB8|A0A3B6QCB8_WHEAT:A0A3B5ZWS7|A0A…	VSEGTKAVTKFTSS	14	Histone H2B OS=Triticum aestivum OX=4565 PE=3 SV=1
A0A3B5Y5K9|A0A3B5Y5K9_WHEAT	VYGQMNEPPGARA	13	ATP synthase subunit beta OS=Triticum aestivum OX=4565 PE=3 SV=1
W5GYX5|W5GYX5_WHEAT:A0A3B6NQQ5|A0A3B6NQQ5_WHEAT:W5GM69|W5GM69_WHEAT	APIKIGIN	8	Glyceraldehyde-3-phosphate dehydrogenase OS=Triticum aestivum OX=4565 GN=GAPC8 PE=2 SV=1
A0A3B5ZW36|A0A3B5ZW36_WHEAT:A0A3B5Y2W1|A0A3B5Y2W1_WHEAT	GDDGRTKASDVTAPGGGALSGGS	23	Uncharacterized protein OS=Triticum aestivum OX=4565 PE=4 SV=1
A0A3B6HPD4|A0A3B6HPD4_WHEAT:Q6RUJ2|Q6RUJ2_WHEAT:Q6RUJ1|Q6RUJ1_WHEAT:Q45NB7|Q45NB7_WHEAT:Q45NB6|Q45NB6_WHEAT	RPASNMDPYVVTS	13	Glutamine synthetase OS=Triticum aestivum OX=4565 PE=3 SV=1
A0A1D5UKX4|A0A1D5UKX4_WHEAT	FGRLELD	7	Adenosylhomocysteinase OS=Triticum aestivum OX=4565 GN=CAMPLR22A2D_LOCUS4911 PE=3 SV=1
A0A3B6RK63|A0A3B6RK63_WHEAT:W5HPC1|W5HPC1_WHEAT	VLNIPTKIN	9	60S acidic ribosomal protein P0 OS=Triticum aestivum OX=4565 PE=3 SV=1
A0A3B6THT6|A0A3B6THT6_WHEAT:A0A3B6RA69|A0A3B6RA69_WHEAT:A0A3B6I3P5|A0A3B6I3P5_WHEAT	WIGETDSERAD	11	Beta-fructofuranosidase OS=Triticum aestivum OX=4565 PE=3 SV=1
A0A1D5VE13|A0A1D5VE13_WHEAT:A0A1D5WMF1|A0A1D5WMF1_WHEAT:A0A1D5WIS4|A0A1D5WIS4_WHEAT:A0A3B6FUA0|A0A3B6FUA0_WHEAT:A0A1D5VD11|A0A1D5VD11_WHEAT:A0A3B6GZP8|A0A3B6GZP8_WHEAT:W5D0E3|W5D0E3_WHEAT	INVENVEDNRR	11	Fructose-bisphosphate aldolase OS=Triticum aestivum OX=4565 GN=FBA10 PE=3 SV=1
A0A3B6QE47|A0A3B6QE47_WHEAT:A0A3B6NR24|A0A3B6NR24_WHEAT:A0A3B6PLE4|A0A3B6PLE4_WHEAT	YVGTEVDPRTES	12	Isopropylmalate dehydrogenase-like domain-containing protein OS=Triticum aestivum OX=4565 PE=3 SV=1
sp|Q03033|EF1A_WHEAT:A0A1D5XDB6|A0A1D5XDB6_WHEAT	VGVIKGVEKKDPTGA	15	Elongation factor 1-alpha OS=Triticum aestivum OX=4565 GN=TEF1 PE=2 SV=1
A0A3B6RSH2|A0A3B6RSH2_WHEAT:A0A3B6SPU5|A0A3B6SPU5_WHEAT	LVTEGLEAHDNLG	13	O-methyltransferase domain-containing protein OS=Triticum aestivum OX=4565 PE=4 SV=1
A0A3B6ATU0|A0A3B6ATU0_WHEAT:A0A3B6D8N6|A0A3B6D8N6_WHEAT:A0A3B6C4G7|A0A3B6C4G7_WHEAT:A0A3B6C1V3|A0A3B6C1V3_WHEAT	GSGIGGGQTGSTGSYGQGYATGT	23	Uncharacterized protein OS=Triticum aestivum OX=4565 PE=4 SV=1
W5GYX5|W5GYX5_WHEAT:A0A3B6NQQ5|A0A3B6NQQ5_WHEAT:W5GM69|W5GM69_WHEAT:A0A3B6RKE8|A0A3B6RKE8_WHEAT	KVLPELNG	8	Glyceraldehyde-3-phosphate dehydrogenase OS=Triticum aestivum OX=4565 GN=GAPC8 PE=2 SV=1
A0A3B6HMU5|A0A3B6HMU5_WHEAT:A0A3B6IUF1|A0A3B6IUF1_WHEAT:A0A3B6JNP8|A0A3B6JNP8_WHEAT	RGSSVGDAGGAADRVLNQ	18	Uncharacterized protein OS=Triticum aestivum OX=4565 PE=4 SV=1
W5GYX5|W5GYX5_WHEAT:A0A3B6NQQ5|A0A3B6NQQ5_WHEAT:W5GM69|W5GM69_WHEAT	VRLAKPATYDQ	11	Glyceraldehyde-3-phosphate dehydrogenase OS=Triticum aestivum OX=4565 GN=GAPC8 PE=2 SV=1
W5D048|W5D048_WHEAT:sp|Q9ZRB1|TBB2_WHEAT:A0A3B6EP82|A0A3B6EP82_WHEAT:A0A3B6GX40|A0A3B6GX40_WHEAT:W5AET6|W5AET6_WHEAT:A0A3B5Y1M6|A0A3B5Y1M6_WHEAT:sp|Q9ZRB2|TBB1_WHEAT	MINVQNKNSSY	11	Tubulin beta chain OS=Triticum aestivum OX=4565 GN=TRAES_3BF136200030CFD_c1 PE=3 SV=1
A0A3B6KUR6|A0A3B6KUR6_WHEAT:A0A3B6UBD1|A0A3B6UBD1_WHEAT:A0A3B6IW75|A0A3B6IW75_WHEAT	MLNVQNKNSSY	11	Tubulin beta chain OS=Triticum aestivum OX=4565 PE=3 SV=1
A0A3B6LTG4|A0A3B6LTG4_WHEAT:A0A3B6MZI6|A0A3B6MZI6_WHEAT:A0A3B6HW37|A0A3B6HW37_WHEAT:A0A3B6JEI7|A0A3B6JEI7_WHEAT	FVFDGRN	7	UDP-glucose 6-dehydrogenase OS=Triticum aestivum OX=4565 PE=3 SV=1
A0A3B6HPD4|A0A3B6HPD4_WHEAT:Q6RUJ2|Q6RUJ2_WHEAT:Q6RUJ1|Q6RUJ1_WHEAT	RLTGHHETADINT	13	Glutamine synthetase OS=Triticum aestivum OX=4565 PE=3 SV=1
A0A3B6I4C9|A0A3B6I4C9_WHEAT:A0A3B6TBT3|A0A3B6TBT3_WHEAT:A0A3B6RB35|A0A3B6RB35_WHEAT	RGAGIGDVF	9	Nucleoside phosphorylase domain-containing protein OS=Triticum aestivum OX=4565 PE=4 SV=1
A0A3B6PLR8|A0A3B6PLR8_WHEAT:A0A3B6NQ80|A0A3B6NQ80_WHEAT:A0A3B6QIZ3|A0A3B6QIZ3_WHEAT	IFHLNPSGRF	10	S-adenosylmethionine synthase OS=Triticum aestivum OX=4565 PE=3 SV=1
A0A3B6RMH6|A0A3B6RMH6_WHEAT	LANGPEVTKPLLETS	15	Uncharacterized protein OS=Triticum aestivum OX=4565 PE=3 SV=1
Q41518|Q41518_WHEAT	LDGRNITVNEAQS	13	Single-stranded nucleic acid binding protein OS=Triticum aestivum OX=4565 GN=whGRP-1 PE=2 SV=1
A0A3B6RKE8|A0A3B6RKE8_WHEAT	FVVGVNEDKYTSD	13	Glyceraldehyde-3-phosphate dehydrogenase OS=Triticum aestivum OX=4565 PE=3 SV=1
A0A3B6RKE8|A0A3B6RKE8_WHEAT	AKIINDN	7	Glyceraldehyde-3-phosphate dehydrogenase OS=Triticum aestivum OX=4565 PE=3 SV=1
A0A1D6DJ20|A0A1D6DJ20_WHEAT:A0A3B6HZ58|A0A3B6HZ58_WHEAT:A0A3B5XT63|A0A3B5XT63_WHEAT	LTEAPLNPKANREKMTQ	17	Actin OS=Triticum aestivum OX=4565 PE=3 SV=1
A0A3B5XZB5|A0A3B5XZB5_WHEAT:A0A3B5ZWF7|A0A3B5ZWF7_WHEAT:A0A3B5YXS3|A0A3B5YXS3_WHEAT:A0A3B5YWA2|A0A3B5YWA2_WHEAT:A0A3B5YY47|A0A3B5YY47_WHEAT:A0A3B5YYX8|A0A3B5YYX8_WHEAT:A0A3B5ZVS2|A0A3B5ZVS2_WHEAT	YGPPGTGKTL	10	Uncharacterized protein OS=Triticum aestivum OX=4565 PE=4 SV=1
A0A1D5UKX4|A0A1D5UKX4_WHEAT:A0A3B6CE27|A0A3B6CE27_WHEAT	RLVGVSEETTTG	12	Adenosylhomocysteinase OS=Triticum aestivum OX=4565 GN=CAMPLR22A2D_LOCUS4911 PE=3 SV=1
A0A3B6CEV4|A0A3B6CEV4_WHEAT:A0A3B6DKH2|A0A3B6DKH2_WHEAT:A0A3B6B789|A0A3B6B789_WHEAT	IAVEPSYPTK	10	Oryzain alpha chain OS=Triticum aestivum OX=4565 PE=3 SV=1
A4K4Z3|A4K4Z3_WHEAT	IYPSPQVST	9	Tubulin alpha chain OS=Triticum aestivum OX=4565 GN=TUBA-1D PE=2 SV=1
Q93W25|Q93W25_WHEAT	VGGAPAGRIVME	12	Peptidyl-prolyl cis-trans isomerase OS=Triticum aestivum OX=4565 GN=CyP3 PE=1 SV=1
A0A3B6I4C9|A0A3B6I4C9_WHEAT:A0A3B6TBT3|A0A3B6TBT3_WHEAT:A0A3B6RB35|A0A3B6RB35_WHEAT	IVDGEKPTAEEFLQN	15	Nucleoside phosphorylase domain-containing protein OS=Triticum aestivum OX=4565 PE=4 SV=1
A0A3B6RKE8|A0A3B6RKE8_WHEAT	KVVISAPSKDAP	12	Glyceraldehyde-3-phosphate dehydrogenase OS=Triticum aestivum OX=4565 PE=3 SV=1
A0A1D6DJ20|A0A1D6DJ20_WHEAT:A0A3B6HZ58|A0A3B6HZ58_WHEAT	EYDESGPSIVH	11	Actin OS=Triticum aestivum OX=4565 PE=3 SV=1
A0A3B5Y0W1|A0A3B5Y0W1_WHEAT:A0A3B6C7J8|A0A3B6C7J8_WHEAT:A0A2X0TX35|A0A2X0TX35_WHEAT:A0A3B6PEX3|A0A3B6PEX3_WHEAT:A0A3B6KCM0|A0A3B6KCM0_WHEAT:A0A3B6IUN1|A0A3B6IUN1_WHEAT:sp|P27807|H2B1_WHEAT:A0A3B6MMB9|A0A3B6MMB9_WHEAT:A0A3B6LET3|A0A3B6LET3_WHEAT:A0A3B6GN50|A0A3B6GN50_WHEAT:A0A3B6MKX9|A0A3B6MKX9_WHEAT:A0A3B6KPG5|A0A3B6KPG5_WHEAT	EKKPAAK	7	Histone H2B OS=Triticum aestivum OX=4565 PE=3 SV=1
Q45NB7|Q45NB7_WHEAT:Q45NB6|Q45NB6_WHEAT	RTLPGPVTDPSKLPKWN	17	Glutamine synthetase OS=Triticum aestivum OX=4565 GN=GS1 PE=2 SV=1
A0A1D6DJ20|A0A1D6DJ20_WHEAT:A0A3B6HZ58|A0A3B6HZ58_WHEAT:A0A3B5XT63|A0A3B5XT63_WHEAT:A0A3B6EMQ5|A0A3B6EMQ5_WHEAT:A0A3B6FX66|A0A3B6FX66_WHEAT	SHTVPIYE	8	Actin OS=Triticum aestivum OX=4565 PE=3 SV=1
A0A3B6JJM8|A0A3B6JJM8_WHEAT	KGADSVPGVEVT	12	NAD(P)H dehydrogenase (quinone) OS=Triticum aestivum OX=4565 PE=3 SV=1
A0A3B6HPD4|A0A3B6HPD4_WHEAT:Q6RUJ2|Q6RUJ2_WHEAT:Q6RUJ1|Q6RUJ1_WHEAT:A0A3B6CEH1|A0A3B6CEH1_WHEAT:Q45NB2|Q45NB2_WHEAT:Q45NB7|Q45NB7_WHEAT:Q45NB6|Q45NB6_WHEAT	IFKDPFR	7	Glutamine synthetase OS=Triticum aestivum OX=4565 PE=3 SV=1
A4K4Y1|A4K4Y1_WHEAT:sp|Q9ZRB7|TBA_WHEAT:A4K4Z3|A4K4Z3_WHEAT:A4K4Y4|A4K4Y4_WHEAT:A4K4Z0|A4K4Z0_WHEAT:A4K4Z1|A4K4Z1_WHEAT	LAALEKDYEE	10	Tubulin alpha chain OS=Triticum aestivum OX=4565 GN=TUBA-2A PE=2 SV=1
A0A3B6RSH2|A0A3B6RSH2_WHEAT:A0A3B6SPU5|A0A3B6SPU5_WHEAT	VTEGLEAHDNLG	12	O-methyltransferase domain-containing protein OS=Triticum aestivum OX=4565 PE=4 SV=1
W5GYX5|W5GYX5_WHEAT:A0A3B6NQQ5|A0A3B6NQQ5_WHEAT:W5GM69|W5GM69_WHEAT:A0A3B6RKE8|A0A3B6RKE8_WHEAT	VGKVLPELNG	10	Glyceraldehyde-3-phosphate dehydrogenase OS=Triticum aestivum OX=4565 GN=GAPC8 PE=2 SV=1
A0A3B6PLR8|A0A3B6PLR8_WHEAT:A0A3B6NQ80|A0A3B6NQ80_WHEAT:A0A3B6QIZ3|A0A3B6QIZ3_WHEAT	KVLVNIEQQSPD	12	S-adenosylmethionine synthase OS=Triticum aestivum OX=4565 PE=3 SV=1
sp|Q03033|EF1A_WHEAT:A0A1D5XDB6|A0A1D5XDB6_WHEAT:A0A3B6ARY9|A0A3B6ARY9_WHEAT	KIGGIGTVPVG	11	Elongation factor 1-alpha OS=Triticum aestivum OX=4565 GN=TEF1 PE=2 SV=1
A0A3B6NM78|A0A3B6NM78_WHEAT:A0A3B6QDH8|A0A3B6QDH8_WHEAT:A0A3B6PII1|A0A3B6PII1_WHEAT	AAAAPSEPAPPAKPSSS	17	26S proteasome non-ATPase regulatory subunit 2 homolog OS=Triticum aestivum OX=4565 PE=3 SV=1
A0A3B6CEV4|A0A3B6CEV4_WHEAT:A0A3B6DKH2|A0A3B6DKH2_WHEAT:A0A3B6B789|A0A3B6B789_WHEAT	IDSEEDYPYKE	11	Oryzain alpha chain OS=Triticum aestivum OX=4565 PE=3 SV=1
A0A3B5ZVL6|A0A3B5ZVL6_WHEAT	HLKTALT	7	Uncharacterized protein OS=Triticum aestivum OX=4565 PE=4 SV=1
A0A3B6EQ45|A0A3B6EQ45_WHEAT:A0A077RY78|A0A077RY78_WHEAT:A0A3B6H1G8|A0A3B6H1G8_WHEAT	LTSLEEKGNAL	11	transaldolase OS=Triticum aestivum OX=4565 PE=3 SV=1
A0A3B6JEG9|A0A3B6JEG9_WHEAT	GGKKIVGV	8	Formate dehydrogenase mitochondrial OS=Triticum aestivum OX=4565 PE=3 SV=1
A0A3B6LH31|A0A3B6LH31_WHEAT:A0A3B6MKA5|A0A3B6MKA5_WHEAT:sp|Q43199|APT1_WHEAT:A0A3B6KD88|A0A3B6KD88_WHEAT	AVQPNDRVLIVDD	13	adenine phosphoribosyltransferase OS=Triticum aestivum OX=4565 PE=3 SV=1
A0A3B6FNR1|A0A3B6FNR1_WHEAT:A0A3B6GU98|A0A3B6GU98_WHEAT	PAPKEEPKAEPE	12	Salt stress root protein RS1 OS=Triticum aestivum OX=4565 PE=4 SV=1
A0A3B6PLR8|A0A3B6PLR8_WHEAT:A0A3B6NQ80|A0A3B6NQ80_WHEAT:A0A3B6QIZ3|A0A3B6QIZ3_WHEAT	YGTGKIPDREILK	13	S-adenosylmethionine synthase OS=Triticum aestivum OX=4565 PE=3 SV=1
sp|Q03033|EF1A_WHEAT	KELEALPKF	9	Elongation factor 1-alpha OS=Triticum aestivum OX=4565 GN=TEF1 PE=2 SV=1
A0A3B6TSI9|A0A3B6TSI9_WHEAT:A0A3B6SEK1|A0A3B6SEK1_WHEAT	ITKDADVPSDATTRPVE	17	K Homology domain-containing protein OS=Triticum aestivum OX=4565 PE=4 SV=1
A0A3B6PLR8|A0A3B6PLR8_WHEAT:A0A3B6NQ80|A0A3B6NQ80_WHEAT:A0A3B6QIZ3|A0A3B6QIZ3_WHEAT	IEQQSPDIAQ	10	S-adenosylmethionine synthase OS=Triticum aestivum OX=4565 PE=3 SV=1
A0A3B6CGV4|A0A3B6CGV4_WHEAT:sp|Q1XH05|HGL1B_WHEAT:sp|Q1XIR9|HGL1A_WHEAT:sp|D5MTF8|HGL1D_WHEAT:sp|Q1XH04|HGL1C_WHEAT	KPAEPIGPVFT	11	Uncharacterized protein OS=Triticum aestivum OX=4565 PE=3 SV=1
A4K4Y1|A4K4Y1_WHEAT:sp|Q9ZRB7|TBA_WHEAT:A4K4Y4|A4K4Y4_WHEAT	IQPDGQMPGDKTVGGGDDA	19	Tubulin alpha chain OS=Triticum aestivum OX=4565 GN=TUBA-2A PE=2 SV=1
A0A3B6NNX5|A0A3B6NNX5_WHEAT:A0A3B6PI34|A0A3B6PI34_WHEAT:A0A3B6QCI7|A0A3B6QCI7_WHEAT	YSSGTTGLP	9	4-coumarate--CoA ligase OS=Triticum aestivum OX=4565 PE=4 SV=1
sp|Q03033|EF1A_WHEAT:A0A1D5XDB6|A0A1D5XDB6_WHEAT:A0A3B6ARY9|A0A3B6ARY9_WHEAT	RGITIDIA	8	Elongation factor 1-alpha OS=Triticum aestivum OX=4565 GN=TEF1 PE=2 SV=1
Q944C6|Q944C6_WHEAT	IGVEVHPLD	9	GTP-binding nuclear protein OS=Triticum aestivum OX=4565 GN=Ran1-2 PE=2 SV=1
W5FV77|W5FV77_WHEAT	VGDIPGVRF	9	40S ribosomal protein S23 OS=Triticum aestivum OX=4565 PE=3 SV=1
A0A3B6AUW8|A0A3B6AUW8_WHEAT:A0A3B6DCS5|A0A3B6DCS5_WHEAT:A0A3B6C571|A0A3B6C571_WHEAT	AAEAGGDKAPVVDVSQ	16	Ribosomal protein L18e/L15P domain-containing protein OS=Triticum aestivum OX=4565 PE=3 SV=1
sp|Q03033|EF1A_WHEAT:A0A1D5XDB6|A0A1D5XDB6_WHEAT:A0A3B6ARY9|A0A3B6ARY9_WHEAT	TVPVGRVETGVI	12	Elongation factor 1-alpha OS=Triticum aestivum OX=4565 GN=TEF1 PE=2 SV=1
A0A3B6HPD4|A0A3B6HPD4_WHEAT:Q6RUJ2|Q6RUJ2_WHEAT:Q6RUJ1|Q6RUJ1_WHEAT:A0A3B6CEH1|A0A3B6CEH1_WHEAT:Q45NB2|Q45NB2_WHEAT:Q45NB7|Q45NB7_WHEAT:Q45NB6|Q45NB6_WHEAT	AIFKDPF	7	Glutamine synthetase OS=Triticum aestivum OX=4565 PE=3 SV=1
A0A3B6JNQ0|A0A3B6JNQ0_WHEAT:A0A3B6KTN2|A0A3B6KTN2_WHEAT	LIKAQADLQ	9	O-methyltransferase domain-containing protein OS=Triticum aestivum OX=4565 PE=4 SV=1
A0A3B6EQ45|A0A3B6EQ45_WHEAT:A0A077RY78|A0A077RY78_WHEAT:A0A3B6H1G8|A0A3B6H1G8_WHEAT	LDAFIDHGTVA	11	transaldolase OS=Triticum aestivum OX=4565 PE=3 SV=1
A0A3B6PLR8|A0A3B6PLR8_WHEAT:A0A3B6NQ80|A0A3B6NQ80_WHEAT:A0A3B6QIZ3|A0A3B6QIZ3_WHEAT	VDYEKIVR	8	S-adenosylmethionine synthase OS=Triticum aestivum OX=4565 PE=3 SV=1
A0A3B6CEV4|A0A3B6CEV4_WHEAT:A0A3B6DKH2|A0A3B6DKH2_WHEAT:A0A3B6B789|A0A3B6B789_WHEAT	GGIDSEEDYPYKE	13	Oryzain alpha chain OS=Triticum aestivum OX=4565 PE=3 SV=1
sp|Q03033|EF1A_WHEAT	SGKELEALPKF	11	Elongation factor 1-alpha OS=Triticum aestivum OX=4565 GN=TEF1 PE=2 SV=1
A0A3B6JIR3|A0A3B6JIR3_WHEAT:A0A3B6IUS6|A0A3B6IUS6_WHEAT:A0A3B6MM33|A0A3B6MM33_WHEAT:A0A3B6KDM7|A0A3B6KDM7_WHEAT:A0A3B6LHE6|A0A3B6LHE6_WHEAT:W5GLX4|W5GLX4_WHEAT:A0A3B6C9B5|A0A3B6C9B5_WHEAT:A0A3B6LV71|A0A3B6LV71_WHEAT:A0A1D5YF62|A0A1D5YF62_WHEAT	RIINEPTAAA	10	Heat shock cognate 70 kDa protein OS=Triticum aestivum OX=4565 PE=3 SV=1
W5GYX5|W5GYX5_WHEAT:A0A3B6NQQ5|A0A3B6NQQ5_WHEAT:W5GM69|W5GM69_WHEAT	KPATYDQIKAA	11	Glyceraldehyde-3-phosphate dehydrogenase OS=Triticum aestivum OX=4565 GN=GAPC8 PE=2 SV=1
A0A3B5Z183|A0A3B5Z183_WHEAT:A0A1D5SSY7|A0A1D5SSY7_WHEAT:A0A1D5SWF7|A0A1D5SWF7_WHEAT	ILLPRPGYPNYE	12	Aminotransferase class I/classII domain-containing protein OS=Triticum aestivum OX=4565 PE=3 SV=1
A0A3B6RKE8|A0A3B6RKE8_WHEAT	FVVGVNEDK	9	Glyceraldehyde-3-phosphate dehydrogenase OS=Triticum aestivum OX=4565 PE=3 SV=1
A0A3B6NJR3|A0A3B6NJR3_WHEAT	RPPASKEGS	9	Histone H2B OS=Triticum aestivum OX=4565 PE=3 SV=1
Q0Q0I7|Q0Q0I7_WHEAT:A0A3B6RHR0|A0A3B6RHR0_WHEAT:F4Y594|F4Y594_WHEAT	IHIIPDKATNT	11	Heat shock protein 90 OS=Triticum aestivum OX=4565 GN=HSP90-2 PE=2 SV=1
A0A3B6QE47|A0A3B6QE47_WHEAT:A0A3B6NR24|A0A3B6NR24_WHEAT:A0A3B6PLE4|A0A3B6PLE4_WHEAT	YVGTEVDPRTE	11	Isopropylmalate dehydrogenase-like domain-containing protein OS=Triticum aestivum OX=4565 PE=3 SV=1
W5D048|W5D048_WHEAT:sp|Q9ZRB1|TBB2_WHEAT:A0A3B6KUR6|A0A3B6KUR6_WHEAT:A0A3B6UBD1|A0A3B6UBD1_WHEAT:A0A3B6IW75|A0A3B6IW75_WHEAT:A0A3B6EP82|A0A3B6EP82_WHEAT:A0A3B6GX40|A0A3B6GX40_WHEAT:W5AET6|W5AET6_WHEAT:A0A3B5Y1M6|A0A3B5Y1M6_WHEAT:sp|Q9ZRB2|TBB1_WHEAT	LEPGTMDSVR	10	Tubulin beta chain OS=Triticum aestivum OX=4565 GN=TRAES_3BF136200030CFD_c1 PE=3 SV=1
A0A3B6MS37|A0A3B6MS37_WHEAT:A0A3B6LM27|A0A3B6LM27_WHEAT:Q0WXG6|Q0WXG6_WHEAT	KYNGGIDTEESYP	13	Uncharacterized protein OS=Triticum aestivum OX=4565 PE=3 SV=1
A0A3B6RKE8|A0A3B6RKE8_WHEAT	VRNPEEIPWGEAGAD	15	Glyceraldehyde-3-phosphate dehydrogenase OS=Triticum aestivum OX=4565 PE=3 SV=1
A0A3B6PLM4|A0A3B6PLM4_WHEAT:T1VYS7|T1VYS7_WHEAT:sp|P46524|CO410_WHEAT	VKTEAAPAVPEEE	13	Dehydrin OS=Triticum aestivum OX=4565 PE=3 SV=1
A0A3B6PLR8|A0A3B6PLR8_WHEAT:A0A3B6NQ80|A0A3B6NQ80_WHEAT:A0A3B6QIZ3|A0A3B6QIZ3_WHEAT	MLATKLGA	8	S-adenosylmethionine synthase OS=Triticum aestivum OX=4565 PE=3 SV=1
A0A1D5UKX4|A0A1D5UKX4_WHEAT:A0A3B6CE27|A0A3B6CE27_WHEAT	MNGLETYPGVK	11	Adenosylhomocysteinase OS=Triticum aestivum OX=4565 GN=CAMPLR22A2D_LOCUS4911 PE=3 SV=1
sp|Q03033|EF1A_WHEAT:A0A1D5XDB6|A0A1D5XDB6_WHEAT:A0A3B6ARY9|A0A3B6ARY9_WHEAT	KGPTLLEALD	10	Elongation factor 1-alpha OS=Triticum aestivum OX=4565 GN=TEF1 PE=2 SV=1
A0A3B6KKB8|A0A3B6KKB8_WHEAT	KEEAAPAAE	9	Induced stolen tip protein TUB8-like OS=Triticum aestivum OX=4565 PE=4 SV=1
A0A3B6THT6|A0A3B6THT6_WHEAT:A0A3B6RA69|A0A3B6RA69_WHEAT:A0A3B6I3P5|A0A3B6I3P5_WHEAT	LVLADGALKEQT	12	Beta-fructofuranosidase OS=Triticum aestivum OX=4565 PE=3 SV=1
A0A1D5UKX4|A0A1D5UKX4_WHEAT:A0A3B6CE27|A0A3B6CE27_WHEAT	RITIKPQTDR	10	Adenosylhomocysteinase OS=Triticum aestivum OX=4565 GN=CAMPLR22A2D_LOCUS4911 PE=3 SV=1
sp|Q03033|EF1A_WHEAT:A0A1D5XDB6|A0A1D5XDB6_WHEAT:A0A3B6ARY9|A0A3B6ARY9_WHEAT	IPTKPMVVET	10	Elongation factor 1-alpha OS=Triticum aestivum OX=4565 GN=TEF1 PE=2 SV=1
A4K4Y1|A4K4Y1_WHEAT:sp|Q9ZRB7|TBA_WHEAT:A4K4Z3|A4K4Z3_WHEAT:A4K4Y4|A4K4Y4_WHEAT:A4K4Z0|A4K4Z0_WHEAT:A4K4Z1|A4K4Z1_WHEAT	YRGDVVPKDVN	11	Tubulin alpha chain OS=Triticum aestivum OX=4565 GN=TUBA-2A PE=2 SV=1
sp|Q03033|EF1A_WHEAT:A0A1D5XDB6|A0A1D5XDB6_WHEAT:A0A3B6ARY9|A0A3B6ARY9_WHEAT	IGTVPVGRVE	10	Elongation factor 1-alpha OS=Triticum aestivum OX=4565 GN=TEF1 PE=2 SV=1
W5D048|W5D048_WHEAT:sp|Q9ZRB1|TBB2_WHEAT:A0A3B6KUR6|A0A3B6KUR6_WHEAT:A0A3B6UBD1|A0A3B6UBD1_WHEAT:A0A3B6IW75|A0A3B6IW75_WHEAT:A0A3B6EP82|A0A3B6EP82_WHEAT:A0A3B6GX40|A0A3B6GX40_WHEAT:W5AET6|W5AET6_WHEAT:A0A3B5Y1M6|A0A3B5Y1M6_WHEAT:sp|Q9ZRB2|TBB1_WHEAT	VSDTVVEPYNATL	13	Tubulin beta chain OS=Triticum aestivum OX=4565 GN=TRAES_3BF136200030CFD_c1 PE=3 SV=1
sp|Q03033|EF1A_WHEAT:A0A1D5XDB6|A0A1D5XDB6_WHEAT:A0A3B6ARY9|A0A3B6ARY9_WHEAT	RVETGVIKPGMVVT	14	Elongation factor 1-alpha OS=Triticum aestivum OX=4565 GN=TEF1 PE=2 SV=1
A0A077S2A9|A0A077S2A9_WHEAT:A0A3B6H256|A0A3B6H256_WHEAT:A0A3B6EP97|A0A3B6EP97_WHEAT	KAEEPAAEA	9	CRAL-TRIO domain-containing protein OS=Triticum aestivum OX=4565 GN=TRAES_3BF043700170CFD_c1 PE=3 SV=1
A0A3B6CEV4|A0A3B6CEV4_WHEAT:A0A3B6DKH2|A0A3B6DKH2_WHEAT	LDHGVAAVGY	10	Oryzain alpha chain OS=Triticum aestivum OX=4565 PE=3 SV=1
A0A1D6DJ20|A0A1D6DJ20_WHEAT:A0A3B6HZ58|A0A3B6HZ58_WHEAT:A0A3B5XT63|A0A3B5XT63_WHEAT	FYNELRVAPEEHPVLLTEAPLNP	23	Actin OS=Triticum aestivum OX=4565 PE=3 SV=1
W5GYX5|W5GYX5_WHEAT:A0A3B6NQQ5|A0A3B6NQQ5_WHEAT:W5GM69|W5GM69_WHEAT	KYDTVHGQW	9	Glyceraldehyde-3-phosphate dehydrogenase OS=Triticum aestivum OX=4565 GN=GAPC8 PE=2 SV=1
A0A3B6PLR8|A0A3B6PLR8_WHEAT:A0A3B6NQ80|A0A3B6NQ80_WHEAT	IKPVIPGKYLDENT	14	S-adenosylmethionine synthase OS=Triticum aestivum OX=4565 PE=3 SV=1
A0A3B6EFP8|A0A3B6EFP8_WHEAT:A0A3B6FNR1|A0A3B6FNR1_WHEAT:A0A3B6GU98|A0A3B6GU98_WHEAT	KLVSDAVAKSGT	12	Salt stress root protein RS1 OS=Triticum aestivum OX=4565 PE=4 SV=1
A0A3B6PLR8|A0A3B6PLR8_WHEAT:A0A3B6NQ80|A0A3B6NQ80_WHEAT:A0A3B6QIZ3|A0A3B6QIZ3_WHEAT	FTKRPEEIGAGDQG	14	S-adenosylmethionine synthase OS=Triticum aestivum OX=4565 PE=3 SV=1
A0A1D6DJ20|A0A1D6DJ20_WHEAT:A0A3B6HZ58|A0A3B6HZ58_WHEAT:A0A3B5XT63|A0A3B5XT63_WHEAT:A0A3B6EMQ5|A0A3B6EMQ5_WHEAT:A0A3B6FX66|A0A3B6FX66_WHEAT	GDDAPRAVFPS	11	Actin OS=Triticum aestivum OX=4565 PE=3 SV=1
A0A3B6THT6|A0A3B6THT6_WHEAT:A0A3B6RA69|A0A3B6RA69_WHEAT:A0A3B6I3P5|A0A3B6I3P5_WHEAT	WIGETDSERADVA	13	Beta-fructofuranosidase OS=Triticum aestivum OX=4565 PE=3 SV=1
A0A3B6THT6|A0A3B6THT6_WHEAT:A0A3B6RA69|A0A3B6RA69_WHEAT:A0A3B6I3P5|A0A3B6I3P5_WHEAT	RATQLDIEAT	10	Beta-fructofuranosidase OS=Triticum aestivum OX=4565 PE=3 SV=1
A0A3B6RSH2|A0A3B6RSH2_WHEAT:A0A3B6SPU5|A0A3B6SPU5_WHEAT	VLAGTSPHYME	11	O-methyltransferase domain-containing protein OS=Triticum aestivum OX=4565 PE=4 SV=1
Q93W25|Q93W25_WHEAT	IYGEKFADEKFVH	13	Peptidyl-prolyl cis-trans isomerase OS=Triticum aestivum OX=4565 GN=CyP3 PE=1 SV=1
A0A3B6JNQ0|A0A3B6JNQ0_WHEAT:A0A3B6KTN2|A0A3B6KTN2_WHEAT	LADWFKND	8	O-methyltransferase domain-containing protein OS=Triticum aestivum OX=4565 PE=4 SV=1
A0A3B6BZD8|A0A3B6BZD8_WHEAT:A0A3B6D6J5|A0A3B6D6J5_WHEAT:A0A3B6AR02|A0A3B6AR02_WHEAT	VVAVEVTGGPEVP	13	L-ascorbate peroxidase OS=Triticum aestivum OX=4565 PE=3 SV=1
sp|Q03033|EF1A_WHEAT:A0A1D5XDB6|A0A1D5XDB6_WHEAT:A0A3B6ARY9|A0A3B6ARY9_WHEAT	VLDKLKAERE	10	Elongation factor 1-alpha OS=Triticum aestivum OX=4565 GN=TEF1 PE=2 SV=1
A4K4Z3|A4K4Z3_WHEAT	PQVSTAVVEP	10	Tubulin alpha chain OS=Triticum aestivum OX=4565 GN=TUBA-1D PE=2 SV=1
A4K4Y1|A4K4Y1_WHEAT:A4K4Z3|A4K4Z3_WHEAT:A4K4Y4|A4K4Y4_WHEAT	RLSVDYGKKSKLG	13	Tubulin alpha chain OS=Triticum aestivum OX=4565 GN=TUBA-2A PE=2 SV=1
A0A3B5Y0W1|A0A3B5Y0W1_WHEAT:A0A3B6C7J8|A0A3B6C7J8_WHEAT:A0A2X0TX35|A0A2X0TX35_WHEAT	KAEKAPAAK	9	Histone H2B OS=Triticum aestivum OX=4565 PE=3 SV=1
A0A3B6MJZ2|A0A3B6MJZ2_WHEAT:A0A3B6K9Q1|A0A3B6K9Q1_WHEAT	LGAVPDRYS	9	5-methyltetrahydropteroyltriglutamate--homocysteine S-methyltransferase OS=Triticum aestivum OX=4565 PE=3 SV=1
A0A3B6PLR8|A0A3B6PLR8_WHEAT:A0A3B6NQ80|A0A3B6NQ80_WHEAT:A0A3B6QIZ3|A0A3B6QIZ3_WHEAT	GLDADHCKVLVN	12	S-adenosylmethionine synthase OS=Triticum aestivum OX=4565 PE=3 SV=1
W5DZS4|W5DZS4_WHEAT	VTMTENTPDDPRQR	14	UDP-glucuronate decarboxylase OS=Triticum aestivum OX=4565 PE=3 SV=1
Q06I92|Q06I92_WHEAT:A0A3B6GTW5|A0A3B6GTW5_WHEAT:A0A3B6EHT0|A0A3B6EHT0_WHEAT	FNNLKPGTLNS	11	Fasciclin-like protein FLA14 OS=Triticum aestivum OX=4565 GN=TRAES_3BF022100060CFD_c1 PE=2 SV=1
A0A1D6DJ20|A0A1D6DJ20_WHEAT:A0A3B6HZ58|A0A3B6HZ58_WHEAT:A0A3B5XT63|A0A3B5XT63_WHEAT	LMKILTE	7	Actin OS=Triticum aestivum OX=4565 PE=3 SV=1
A0A3B6CGV4|A0A3B6CGV4_WHEAT:sp|Q1XH05|HGL1B_WHEAT:sp|Q1XIR9|HGL1A_WHEAT:sp|D5MTF8|HGL1D_WHEAT:sp|Q1XH04|HGL1C_WHEAT	GTPSKPAEPIGP	12	Uncharacterized protein OS=Triticum aestivum OX=4565 PE=3 SV=1
W5D048|W5D048_WHEAT:sp|Q9ZRB1|TBB2_WHEAT:A0A3B6KUR6|A0A3B6KUR6_WHEAT:A0A3B6UBD1|A0A3B6UBD1_WHEAT:A0A3B6IW75|A0A3B6IW75_WHEAT:A0A3B6EP82|A0A3B6EP82_WHEAT:A0A3B6GX40|A0A3B6GX40_WHEAT:W5AET6|W5AET6_WHEAT:A0A3B5Y1M6|A0A3B5Y1M6_WHEAT:sp|Q9ZRB2|TBB1_WHEAT	MSTKEVDEQM	10	Tubulin beta chain OS=Triticum aestivum OX=4565 GN=TRAES_3BF136200030CFD_c1 PE=3 SV=1
A0A3B6HPD4|A0A3B6HPD4_WHEAT:Q6RUJ2|Q6RUJ2_WHEAT:Q6RUJ1|Q6RUJ1_WHEAT:Q45NB7|Q45NB7_WHEAT:Q45NB6|Q45NB6_WHEAT	ISGINGEVMP	10	Glutamine synthetase OS=Triticum aestivum OX=4565 PE=3 SV=1
A0A3B5XZB5|A0A3B5XZB5_WHEAT:A0A3B6HMU5|A0A3B6HMU5_WHEAT:A0A3B6IUF1|A0A3B6IUF1_WHEAT:A0A3B6JNP8|A0A3B6JNP8_WHEAT:A0A3B5YWA2|A0A3B5YWA2_WHEAT:A0A3B6EE81|A0A3B6EE81_WHEAT:A0A3B5YYP1|A0A3B5YYP1_WHEAT:A0A077RUG8|A0A077RUG8_WHEAT:A0A077RYS1|A0A077RYS1_WHEAT:A0A3B6FNB7|A0A3B6FNB7_WHEAT:A0A3B6FJJ0|A0A3B6FJJ0_WHEAT:A0A077RY74|A0A077RY74_WHEAT:A0A3B6EH06|A0A3B6EH06_WHEAT:A0A3B6GQB2|A0A3B6GQB2_WHEAT:A0A3B5Y…	VQYPVEHPE	9	Uncharacterized protein OS=Triticum aestivum OX=4565 PE=4 SV=1
A0A3B6EFP8|A0A3B6EFP8_WHEAT:A0A3B6FNR1|A0A3B6FNR1_WHEAT:A0A3B6GU98|A0A3B6GU98_WHEAT	FVPAPKEEP	9	Salt stress root protein RS1 OS=Triticum aestivum OX=4565 PE=4 SV=1
A0A3B6JJM8|A0A3B6JJM8_WHEAT:A0A3B6IU05|A0A3B6IU05_WHEAT	AMDEVKGGSPYGAG	14	NAD(P)H dehydrogenase (quinone) OS=Triticum aestivum OX=4565 PE=3 SV=1
A4K4Z0|A4K4Z0_WHEAT:A4K4Z1|A4K4Z1_WHEAT	YAPIISAEK	9	Tubulin alpha chain OS=Triticum aestivum OX=4565 GN=TUBA-5D PE=2 SV=1
A0A3B6JIR3|A0A3B6JIR3_WHEAT:A0A3B6IUS6|A0A3B6IUS6_WHEAT:A0A3B6MM33|A0A3B6MM33_WHEAT:A0A3B6KDM7|A0A3B6KDM7_WHEAT:A0A3B6LHE6|A0A3B6LHE6_WHEAT:W5GLX4|W5GLX4_WHEAT:A0A3B6C9B5|A0A3B6C9B5_WHEAT:A0A3B6LV71|A0A3B6LV71_WHEAT:A0A1D5YF62|A0A1D5YF62_WHEAT	ILNVSAEDKT	10	Heat shock cognate 70 kDa protein OS=Triticum aestivum OX=4565 PE=3 SV=1
A0A3B6NLL2|A0A3B6NLL2_WHEAT:A0A3B6NKU8|A0A3B6NKU8_WHEAT	RPQARIATKNR	11	Lon N-terminal domain-containing protein OS=Triticum aestivum OX=4565 PE=4 SV=1
A0A3B5Y5K9|A0A3B5Y5K9_WHEAT	QILVTGIK	8	ATP synthase subunit beta OS=Triticum aestivum OX=4565 PE=3 SV=1
Q0Q0I7|Q0Q0I7_WHEAT:F4Y595|F4Y595_WHEAT:A0A3B6RHR0|A0A3B6RHR0_WHEAT:F4Y594|F4Y594_WHEAT:F4Y593|F4Y593_WHEAT	IVSDRVVDSP	10	Heat shock protein 90 OS=Triticum aestivum OX=4565 GN=HSP90-2 PE=2 SV=1
A0A3B6PLR8|A0A3B6PLR8_WHEAT:A0A3B6NQ80|A0A3B6NQ80_WHEAT:A0A3B6QIZ3|A0A3B6QIZ3_WHEAT	ISTQHDETVTNDEIAA	16	S-adenosylmethionine synthase OS=Triticum aestivum OX=4565 PE=3 SV=1
A0A3B6I4C9|A0A3B6I4C9_WHEAT:A0A3B6TBT3|A0A3B6TBT3_WHEAT:A0A3B6RB35|A0A3B6RB35_WHEAT	LASDVAFHD	9	Nucleoside phosphorylase domain-containing protein OS=Triticum aestivum OX=4565 PE=4 SV=1
A0A3B5Y5K9|A0A3B5Y5K9_WHEAT	VVRTIAMDGTEG	12	ATP synthase subunit beta OS=Triticum aestivum OX=4565 PE=3 SV=1
A0A3B6SQ51|A0A3B6SQ51_WHEAT:A0A3B6TW53|A0A3B6TW53_WHEAT	DIDMEQQKVTVKGN	14	HMA domain-containing protein OS=Triticum aestivum OX=4565 PE=4 SV=1
A0A1D5WMF1|A0A1D5WMF1_WHEAT:A0A1D5WIS4|A0A1D5WIS4_WHEAT:A0A3B6FUA0|A0A3B6FUA0_WHEAT	LAEGASESLHV	11	Fructose-bisphosphate aldolase OS=Triticum aestivum OX=4565 GN=FBA14 PE=3 SV=1
A0A3B6LTG4|A0A3B6LTG4_WHEAT:A0A3B6MZI6|A0A3B6MZI6_WHEAT:A0A3B6HW37|A0A3B6HW37_WHEAT:A0A3B6JEI7|A0A3B6JEI7_WHEAT:A0A3B6ILH5|A0A3B6ILH5_WHEAT	IFDNMQKPA	9	UDP-glucose 6-dehydrogenase OS=Triticum aestivum OX=4565 PE=3 SV=1
sp|Q03033|EF1A_WHEAT:A0A1D5XDB6|A0A1D5XDB6_WHEAT:A0A3B6ARY9|A0A3B6ARY9_WHEAT	VGRVETGVI	9	Elongation factor 1-alpha OS=Triticum aestivum OX=4565 GN=TEF1 PE=2 SV=1
W5GYX5|W5GYX5_WHEAT:W5GM69|W5GM69_WHEAT	LLFGEKE	7	Glyceraldehyde-3-phosphate dehydrogenase OS=Triticum aestivum OX=4565 GN=GAPC8 PE=2 SV=1
A0A3B6QE47|A0A3B6QE47_WHEAT:A0A3B6NR24|A0A3B6NR24_WHEAT:A0A3B6PLE4|A0A3B6PLE4_WHEAT:A0A3B6B9T4|A0A3B6B9T4_WHEAT:W5BEC0|W5BEC0_WHEAT:W5BD12|W5BD12_WHEAT:A0A3B6B0N4|A0A3B6B0N4_WHEAT:A0A3B6PNK2|A0A3B6PNK2_WHEAT:A0A3B6NQD7|A0A3B6NQD7_WHEAT:A0A3B6QHG5|A0A3B6QHG5_WHEAT	IRENTEGEYSGLEH	14	Isopropylmalate dehydrogenase-like domain-containing protein OS=Triticum aestivum OX=4565 PE=3 SV=1
A0A3B6QMB4|A0A3B6QMB4_WHEAT:A0A3B6NW22|A0A3B6NW22_WHEAT:A0A3B6PQY9|A0A3B6PQY9_WHEAT	AVVPDTM	7	Subtilisin-like protease OS=Triticum aestivum OX=4565 PE=3 SV=1
Q6RUJ2|Q6RUJ2_WHEAT:Q6RUJ1|Q6RUJ1_WHEAT	WVGGSGIDIRS	11	Glutamine synthetase OS=Triticum aestivum OX=4565 GN=GS PE=3 SV=1
A0A3B6CEH1|A0A3B6CEH1_WHEAT:Q45NB2|Q45NB2_WHEAT	WVGGSGIDLRS	11	Glutamine synthetase OS=Triticum aestivum OX=4565 PE=3 SV=1
W5FV77|W5FV77_WHEAT	RKGHAVGDIPG	11	40S ribosomal protein S23 OS=Triticum aestivum OX=4565 PE=3 SV=1
A0A3B6PLR8|A0A3B6PLR8_WHEAT:A0A3B6NQ80|A0A3B6NQ80_WHEAT:A0A3B6QIZ3|A0A3B6QIZ3_WHEAT	TVLISTQHDET	11	S-adenosylmethionine synthase OS=Triticum aestivum OX=4565 PE=3 SV=1
A0A3B6FNR1|A0A3B6FNR1_WHEAT	FVPAPKEEPKAEPED	15	Salt stress root protein RS1 OS=Triticum aestivum OX=4565 PE=4 SV=1
A0A3B6ATU0|A0A3B6ATU0_WHEAT	AGGGGGLGYGESGGDANNKYN	21	Uncharacterized protein OS=Triticum aestivum OX=4565 PE=4 SV=1
A0A3B6EB15|A0A3B6EB15_WHEAT:A0A077RW30|A0A077RW30_WHEAT:A0A3B6GLQ9|A0A3B6GLQ9_WHEAT	RRFPGSSL	8	Cysteine synthase OS=Triticum aestivum OX=4565 PE=3 SV=1
A0A3B6TW53|A0A3B6TW53_WHEAT	AVPAPEATPAAD	12	HMA domain-containing protein OS=Triticum aestivum OX=4565 PE=4 SV=1
sp|Q03033|EF1A_WHEAT:A0A1D5XDB6|A0A1D5XDB6_WHEAT:A0A3B6ARY9|A0A3B6ARY9_WHEAT	KPLRLPL	7	Elongation factor 1-alpha OS=Triticum aestivum OX=4565 GN=TEF1 PE=2 SV=1
A0A3B6FJJ0|A0A3B6FJJ0_WHEAT:A0A077RY74|A0A077RY74_WHEAT	STAASKKAA	9	Uncharacterized protein OS=Triticum aestivum OX=4565 PE=4 SV=1
W5GYX5|W5GYX5_WHEAT:A0A3B6NQQ5|A0A3B6NQQ5_WHEAT:W5GM69|W5GM69_WHEAT:A0A3B6RKE8|A0A3B6RKE8_WHEAT	VVDLTVR	7	Glyceraldehyde-3-phosphate dehydrogenase OS=Triticum aestivum OX=4565 GN=GAPC8 PE=2 SV=1
A0A3B6PLR8|A0A3B6PLR8_WHEAT:A0A3B6NQ80|A0A3B6NQ80_WHEAT:A0A3B6QIZ3|A0A3B6QIZ3_WHEAT	VIGGPHGDAGLTG	13	S-adenosylmethionine synthase OS=Triticum aestivum OX=4565 PE=3 SV=1
A0A3B6C6A5|A0A3B6C6A5_WHEAT:A0A1D5UIV5|A0A1D5UIV5_WHEAT	LHATPSQLEEE	11	Uncharacterized protein OS=Triticum aestivum OX=4565 PE=4 SV=1
W5GYX5|W5GYX5_WHEAT:A0A3B6NQQ5|A0A3B6NQQ5_WHEAT:W5GM69|W5GM69_WHEAT:A0A3B6RKE8|A0A3B6RKE8_WHEAT	SFNIIPSST	9	Glyceraldehyde-3-phosphate dehydrogenase OS=Triticum aestivum OX=4565 GN=GAPC8 PE=2 SV=1
sp|Q03033|EF1A_WHEAT:A0A1D5XDB6|A0A1D5XDB6_WHEAT:A0A3B6ARY9|A0A3B6ARY9_WHEAT	KIGGIGTVP	9	Elongation factor 1-alpha OS=Triticum aestivum OX=4565 GN=TEF1 PE=2 SV=1
A0A3B6HPD4|A0A3B6HPD4_WHEAT:Q6RUJ2|Q6RUJ2_WHEAT:Q6RUJ1|Q6RUJ1_WHEAT	VIKTAIEKLGK	11	Glutamine synthetase OS=Triticum aestivum OX=4565 PE=3 SV=1
A0A1D5ZLT8|A0A1D5ZLT8_WHEAT	FTTPEDVPKSR	11	ADF-H domain-containing protein OS=Triticum aestivum OX=4565 PE=3 SV=1
A0A3B6JIR3|A0A3B6JIR3_WHEAT:A0A3B6IUS6|A0A3B6IUS6_WHEAT:A0A3B6MM33|A0A3B6MM33_WHEAT:A0A3B6KDM7|A0A3B6KDM7_WHEAT:A0A3B6LHE6|A0A3B6LHE6_WHEAT:W5GLX4|W5GLX4_WHEAT:A0A3B6C9B5|A0A3B6C9B5_WHEAT:A0A3B6LV71|A0A3B6LV71_WHEAT:A0A1D5YF62|A0A1D5YF62_WHEAT	KNKITITN	8	Heat shock cognate 70 kDa protein OS=Triticum aestivum OX=4565 PE=3 SV=1
Q41518|Q41518_WHEAT	AIEEMNGKELDGRN	14	Single-stranded nucleic acid binding protein OS=Triticum aestivum OX=4565 GN=whGRP-1 PE=2 SV=1
A0A3B6RKE8|A0A3B6RKE8_WHEAT	KAGIALNDHF	10	Glyceraldehyde-3-phosphate dehydrogenase OS=Triticum aestivum OX=4565 PE=3 SV=1
A0A3B6QMB4|A0A3B6QMB4_WHEAT	RGAGHIDPNRAVDPG	15	Subtilisin-like protease OS=Triticum aestivum OX=4565 PE=3 SV=1
A0A1D6DJ20|A0A1D6DJ20_WHEAT:A0A3B6HZ58|A0A3B6HZ58_WHEAT:A0A3B5XT63|A0A3B5XT63_WHEAT	VLLTEAPLNPK	11	Actin OS=Triticum aestivum OX=4565 PE=3 SV=1
A0A3B6MM33|A0A3B6MM33_WHEAT:A0A3B6KDM7|A0A3B6KDM7_WHEAT:A0A3B6LHE6|A0A3B6LHE6_WHEAT	ASGGPGPKIEEVD	13	Heat shock cognate 70 kDa protein OS=Triticum aestivum OX=4565 PE=3 SV=1
A0A3B6PUV8|A0A3B6PUV8_WHEAT:A0A3B6NXM6|A0A3B6NXM6_WHEAT	LLPAEEGAVK	10	O-methyltransferase domain-containing protein OS=Triticum aestivum OX=4565 PE=4 SV=1
A0A3B6PLR8|A0A3B6PLR8_WHEAT:A0A3B6NQ80|A0A3B6NQ80_WHEAT:A0A3B6QIZ3|A0A3B6QIZ3_WHEAT	VLISTQHDETVTNDE	15	S-adenosylmethionine synthase OS=Triticum aestivum OX=4565 PE=3 SV=1
A0A3B6ARY9|A0A3B6ARY9_WHEAT	FAQYPPLGR	9	Elongation factor 1-alpha OS=Triticum aestivum OX=4565 PE=3 SV=1
A0A3B6BZD8|A0A3B6BZD8_WHEAT:A0A3B6D6J5|A0A3B6D6J5_WHEAT:A0A3B6AR02|A0A3B6AR02_WHEAT	GVVAVEVTGG	10	L-ascorbate peroxidase OS=Triticum aestivum OX=4565 PE=3 SV=1
A0A3B6LTG4|A0A3B6LTG4_WHEAT:A0A3B6MZI6|A0A3B6MZI6_WHEAT:A0A3B6HW37|A0A3B6HW37_WHEAT:A0A3B6JEI7|A0A3B6JEI7_WHEAT:A0A3B6ILH5|A0A3B6ILH5_WHEAT	TVPVKTAEAIEK	12	UDP-glucose 6-dehydrogenase OS=Triticum aestivum OX=4565 PE=3 SV=1
A0A3B6TW53|A0A3B6TW53_WHEAT	AAPAPEVTPANT	12	HMA domain-containing protein OS=Triticum aestivum OX=4565 PE=4 SV=1
A0A3B5XZR6|A0A3B5XZR6_WHEAT	IGKDLVSNPD	10	chitinase OS=Triticum aestivum OX=4565 PE=4 SV=1
A0A3B6NNE0|A0A3B6NNE0_WHEAT:sp|P12783|PGKY_WHEAT:A0A3B6QD37|A0A3B6QD37_WHEAT	LLEGKPLPG	9	Phosphoglycerate kinase OS=Triticum aestivum OX=4565 PE=3 SV=1
Q0Q0I7|Q0Q0I7_WHEAT:F4Y595|F4Y595_WHEAT	LKLGIHEDSQN	11	Heat shock protein 90 OS=Triticum aestivum OX=4565 GN=HSP90-2 PE=2 SV=1
W5GYX5|W5GYX5_WHEAT:A0A3B6NQQ5|A0A3B6NQQ5_WHEAT:W5GM69|W5GM69_WHEAT	PIKIGING	8	Glyceraldehyde-3-phosphate dehydrogenase OS=Triticum aestivum OX=4565 GN=GAPC8 PE=2 SV=1
W5GYX5|W5GYX5_WHEAT:A0A3B6NQQ5|A0A3B6NQQ5_WHEAT:W5GM69|W5GM69_WHEAT:A0A3B6RKE8|A0A3B6RKE8_WHEAT	KAVGKVLPE	9	Glyceraldehyde-3-phosphate dehydrogenase OS=Triticum aestivum OX=4565 GN=GAPC8 PE=2 SV=1
A4K4Z3|A4K4Z3_WHEAT	IYPSPQVSTA	10	Tubulin alpha chain OS=Triticum aestivum OX=4565 GN=TUBA-1D PE=2 SV=1
A0A1D5UKX4|A0A1D5UKX4_WHEAT:A0A3B6CE27|A0A3B6CE27_WHEAT	IVLTIIRD	8	Adenosylhomocysteinase OS=Triticum aestivum OX=4565 GN=CAMPLR22A2D_LOCUS4911 PE=3 SV=1
sp|W5DYE3|DMS1A_WHEAT	RAIEVGY	7	Elongation factor 1-alpha OS=Triticum aestivum OX=4565 GN=TEF1 PE=2 SV=1
sp|Q03033|EF1A_WHEAT:A0A1D5XDB6|A0A1D5XDB6_WHEAT:A0A3B6ARY9|A0A3B6ARY9_WHEAT	IVVIGHVDSGKSTT	14	Elongation factor 1-alpha OS=Triticum aestivum OX=4565 GN=TEF1 PE=2 SV=1
A0A1D6DJ20|A0A1D6DJ20_WHEAT:A0A3B6HZ58|A0A3B6HZ58_WHEAT:A0A3B5XT63|A0A3B5XT63_WHEAT:A0A3B6EMQ5|A0A3B6EMQ5_WHEAT:A0A3B6FX66|A0A3B6FX66_WHEAT	LKYPIEHG	8	Actin OS=Triticum aestivum OX=4565 PE=3 SV=1
Q45NB7|Q45NB7_WHEAT:Q45NB6|Q45NB6_WHEAT	KARTLPGPVTDPS	13	Glutamine synthetase OS=Triticum aestivum OX=4565 GN=GS1 PE=2 SV=1
A0A3B6C6G0|A0A3B6C6G0_WHEAT:A0A3B6AYT7|A0A3B6AYT7_WHEAT:A0A1D5UKZ4|A0A1D5UKZ4_WHEAT	LTHYGVEIG	9	40S ribosomal protein S8 OS=Triticum aestivum OX=4565 PE=3 SV=1
A0A3B6NPB7|A0A3B6NPB7_WHEAT:A0A172Q4G7|A0A172Q4G7_WHEAT:A0A3B6QFP0|A0A3B6QFP0_WHEAT:A0A172Q4H3|A0A172Q4H3_WHEAT:A0A3B6NNV6|A0A3B6NNV6_WHEAT:A0A3B6QFN5|A0A3B6QFN5_WHEAT:A0A3B6PJY7|A0A3B6PJY7_WHEAT:A0A3B6PK03|A0A3B6PK03_WHEAT	LSRLEYE	7	Nicotianamine synthase OS=Triticum aestivum OX=4565 PE=3 SV=1
A4K4Y1|A4K4Y1_WHEAT:A4K4Z3|A4K4Z3_WHEAT:A4K4Y4|A4K4Y4_WHEAT	RLSVDYGK	8	Tubulin alpha chain OS=Triticum aestivum OX=4565 GN=TUBA-2A PE=2 SV=1
Q944C6|Q944C6_WHEAT	LAMQQQHEAELAA	13	GTP-binding nuclear protein OS=Triticum aestivum OX=4565 GN=Ran1-2 PE=2 SV=1
A0A3B6RK63|A0A3B6RK63_WHEAT:W5HPC1|W5HPC1_WHEAT	VVVPPGNTGLDPSQTS	16	60S acidic ribosomal protein P0 OS=Triticum aestivum OX=4565 PE=3 SV=1
W5GYX5|W5GYX5_WHEAT:W5GM69|W5GM69_WHEAT	LFGEKEVA	8	Glyceraldehyde-3-phosphate dehydrogenase OS=Triticum aestivum OX=4565 GN=GAPC8 PE=2 SV=1
A0A3B5ZW36|A0A3B5ZW36_WHEAT:A0A3B5Y2W1|A0A3B5Y2W1_WHEAT	RTKASDVTAPGGGA	14	Uncharacterized protein OS=Triticum aestivum OX=4565 PE=4 SV=1
A0A3B6JNQ0|A0A3B6JNQ0_WHEAT:A0A3B6KTN2|A0A3B6KTN2_WHEAT	LADWFKNDR	9	O-methyltransferase domain-containing protein OS=Triticum aestivum OX=4565 PE=4 SV=1
A0A3B6MM33|A0A3B6MM33_WHEAT:A0A3B6KDM7|A0A3B6KDM7_WHEAT:A0A3B6LHE6|A0A3B6LHE6_WHEAT:W5GLX4|W5GLX4_WHEAT:A0A3B6C9B5|A0A3B6C9B5_WHEAT	VLRIINEPT	9	Heat shock cognate 70 kDa protein OS=Triticum aestivum OX=4565 PE=3 SV=1
A0A3B6QIZ3|A0A3B6QIZ3_WHEAT	IPAKYLDENT	10	S-adenosylmethionine synthase OS=Triticum aestivum OX=4565 PE=3 SV=1
A0A3B6PUV8|A0A3B6PUV8_WHEAT:A0A3B6NXM6|A0A3B6NXM6_WHEAT:A0A3B6QKK8|A0A3B6QKK8_WHEAT	LLDPEMDQ	8	O-methyltransferase domain-containing protein OS=Triticum aestivum OX=4565 PE=4 SV=1
A0A3B6RKE8|A0A3B6RKE8_WHEAT	LFGEKPVTVFG	11	Glyceraldehyde-3-phosphate dehydrogenase OS=Triticum aestivum OX=4565 PE=3 SV=1
A0A3B6JIR3|A0A3B6JIR3_WHEAT:A0A3B6IUS6|A0A3B6IUS6_WHEAT:A0A3B6MM33|A0A3B6MM33_WHEAT:A0A3B6KDM7|A0A3B6KDM7_WHEAT:A0A3B6LHE6|A0A3B6LHE6_WHEAT:W5GLX4|W5GLX4_WHEAT:A0A3B6C9B5|A0A3B6C9B5_WHEAT:A0A3B6LV71|A0A3B6LV71_WHEAT:A0A1D5YF62|A0A1D5YF62_WHEAT	LGKFELS	7	Heat shock cognate 70 kDa protein OS=Triticum aestivum OX=4565 PE=3 SV=1
A0A1D5SWF7|A0A1D5SWF7_WHEAT	VIINPNNP	8	Nicotianamine aminotransferase 2 OS=Triticum aestivum OX=4565 GN=NAAT2-D PE=3 SV=1
A0A3B6JNQ0|A0A3B6JNQ0_WHEAT:A0A3B6RSH2|A0A3B6RSH2_WHEAT:A0A3B6SPU5|A0A3B6SPU5_WHEAT	YVAGDLFH	8	O-methyltransferase domain-containing protein OS=Triticum aestivum OX=4565 PE=4 SV=1
Q45NB7|Q45NB7_WHEAT:Q45NB6|Q45NB6_WHEAT	LTDSTEKIIA	10	Glutamine synthetase OS=Triticum aestivum OX=4565 GN=GS1 PE=2 SV=1
A0A3B5YWS5|A0A3B5YWS5_WHEAT:A0A3B5XZG4|A0A3B5XZG4_WHEAT:A0A3B5ZV61|A0A3B5ZV61_WHEAT	KVPVLIHD	8	Glutathione S-transferase OS=Triticum aestivum OX=4565 PE=3 SV=1
sp|Q03033|EF1A_WHEAT:A0A1D5XDB6|A0A1D5XDB6_WHEAT:A0A3B6ARY9|A0A3B6ARY9_WHEAT	EHALLAFT	8	Elongation factor 1-alpha OS=Triticum aestivum OX=4565 GN=TEF1 PE=2 SV=1
A0A3B6JIR3|A0A3B6JIR3_WHEAT:A0A3B6IUS6|A0A3B6IUS6_WHEAT:A0A3B6LV71|A0A3B6LV71_WHEAT:A0A1D5YF62|A0A1D5YF62_WHEAT	KVIPGPADKPM	11	Heat shock cognate 70 kDa protein OS=Triticum aestivum OX=4565 PE=3 SV=1
A0A3B6PLR8|A0A3B6PLR8_WHEAT:A0A3B6NQ80|A0A3B6NQ80_WHEAT:A0A3B6QIZ3|A0A3B6QIZ3_WHEAT	YGHFGRDDAD	10	S-adenosylmethionine synthase OS=Triticum aestivum OX=4565 PE=3 SV=1
W5DZS4|W5DZS4_WHEAT	VTMTENTPDDPRQRKPD	17	UDP-glucuronate decarboxylase OS=Triticum aestivum OX=4565 PE=3 SV=1
A0A3B6HMU5|A0A3B6HMU5_WHEAT:A0A3B6IUF1|A0A3B6IUF1_WHEAT:A0A3B6JNP8|A0A3B6JNP8_WHEAT:A0A3B5ZWF7|A0A3B5ZWF7_WHEAT:A0A3B5YXS3|A0A3B5YXS3_WHEAT:A0A3B5Y0N0|A0A3B5Y0N0_WHEAT:A0A3B6TY92|A0A3B6TY92_WHEAT:A0A3B5YWA2|A0A3B5YWA2_WHEAT:A0A3B5YY47|A0A3B5YY47_WHEAT:A0A3B5YYX8|A0A3B5YYX8_WHEAT:A0A3B5ZVS2|A0A3B5ZVS2_WHEAT:A0A3B5ZVD7|A0A3B5ZVD7_WHEAT	ATNRPDIIDPA	11	Uncharacterized protein OS=Triticum aestivum OX=4565 PE=4 SV=1
A0A3B6LTG4|A0A3B6LTG4_WHEAT:A0A3B6MZI6|A0A3B6MZI6_WHEAT:A0A3B6HW37|A0A3B6HW37_WHEAT:A0A3B6JEI7|A0A3B6JEI7_WHEAT:A0A3B6ILH5|A0A3B6ILH5_WHEAT	TVPVKTAEAIE	11	UDP-glucose 6-dehydrogenase OS=Triticum aestivum OX=4565 PE=3 SV=1
A0A1D5UKX4|A0A1D5UKX4_WHEAT:A0A3B6CE27|A0A3B6CE27_WHEAT	TIIRDGLKTDA	11	Adenosylhomocysteinase OS=Triticum aestivum OX=4565 GN=CAMPLR22A2D_LOCUS4911 PE=3 SV=1
W5GYX5|W5GYX5_WHEAT:A0A3B6NQQ5|A0A3B6NQQ5_WHEAT:W5GM69|W5GM69_WHEAT	LVSTDFQGDNR	11	Glyceraldehyde-3-phosphate dehydrogenase OS=Triticum aestivum OX=4565 GN=GAPC8 PE=2 SV=1
A0A3B6ESU0|A0A3B6ESU0_WHEAT	GFNVKAVAKSA	11	HP domain-containing protein OS=Triticum aestivum OX=4565 PE=3 SV=1
A0A1D5UKX4|A0A1D5UKX4_WHEAT:A0A3B6CE27|A0A3B6CE27_WHEAT	YKVKDLSQAD	10	Adenosylhomocysteinase OS=Triticum aestivum OX=4565 GN=CAMPLR22A2D_LOCUS4911 PE=3 SV=1
A0A3B6JNQ0|A0A3B6JNQ0_WHEAT	LSLPPPKA	8	O-methyltransferase domain-containing protein OS=Triticum aestivum OX=4565 PE=4 SV=1
A0A3B5XZR6|A0A3B5XZR6_WHEAT	RGPIQLTGQS	10	chitinase OS=Triticum aestivum OX=4565 PE=4 SV=1
A0A3B6PHI6|A0A3B6PHI6_WHEAT	LVSNPPDNSDLIA	13	Peroxidase OS=Triticum aestivum OX=4565 PE=3 SV=1
A0A3B6PLR8|A0A3B6PLR8_WHEAT:A0A3B6NQ80|A0A3B6NQ80_WHEAT:A0A3B6QIZ3|A0A3B6QIZ3_WHEAT	KIIIDTYGG	9	S-adenosylmethionine synthase OS=Triticum aestivum OX=4565 PE=3 SV=1
A0A3B6ATU0|A0A3B6ATU0_WHEAT:A0A3B6D8N6|A0A3B6D8N6_WHEAT:A0A3B6C4G7|A0A3B6C4G7_WHEAT:A0A3B6C1V3|A0A3B6C1V3_WHEAT	GSGIGGGQTGSTGSYGQ	17	Uncharacterized protein OS=Triticum aestivum OX=4565 PE=4 SV=1
A0A1D6D1Q3|A0A1D6D1Q3_WHEAT:A0A3B6SGS8|A0A3B6SGS8_WHEAT	LIDFIPEIQ	9	Pyrophosphate--fructose 6-phosphate 1-phosphotransferase subunit beta OS=Triticum aestivum OX=4565 GN=PFP-BETA PE=3 SV=1
A0A1D5UKX4|A0A1D5UKX4_WHEAT:A0A3B6CE27|A0A3B6CE27_WHEAT	NGLETYPGVK	10	Adenosylhomocysteinase OS=Triticum aestivum OX=4565 GN=CAMPLR22A2D_LOCUS4911 PE=3 SV=1
A0A1D5VE13|A0A1D5VE13_WHEAT:A0A1D5WMF1|A0A1D5WMF1_WHEAT:A0A1D5WIS4|A0A1D5WIS4_WHEAT:A0A3B6FUA0|A0A3B6FUA0_WHEAT:A0A1D5VD11|A0A1D5VD11_WHEAT:A0A3B6GZP8|A0A3B6GZP8_WHEAT:W5D0E3|W5D0E3_WHEAT	ILAADESTGTIGK	13	Fructose-bisphosphate aldolase OS=Triticum aestivum OX=4565 GN=FBA10 PE=3 SV=1
Q0Q0I7|Q0Q0I7_WHEAT:F4Y595|F4Y595_WHEAT:A0A3B6RHR0|A0A3B6RHR0_WHEAT:F4Y594|F4Y594_WHEAT:F4Y593|F4Y593_WHEAT	KQKPIWM	7	Heat shock protein 90 OS=Triticum aestivum OX=4565 GN=HSP90-2 PE=2 SV=1
A0A1D5UKX4|A0A1D5UKX4_WHEAT:A0A3B6CE27|A0A3B6CE27_WHEAT	ALHLGKLGA	9	Adenosylhomocysteinase OS=Triticum aestivum OX=4565 GN=CAMPLR22A2D_LOCUS4911 PE=3 SV=1
A0A3B6THT6|A0A3B6THT6_WHEAT:A0A3B6RA69|A0A3B6RA69_WHEAT:A0A3B6I3P5|A0A3B6I3P5_WHEAT	VGIGLRYD	8	Beta-fructofuranosidase OS=Triticum aestivum OX=4565 PE=3 SV=1
A0A3B6ARY9|A0A3B6ARY9_WHEAT	AVGVIKSVE	9	Elongation factor 1-alpha OS=Triticum aestivum OX=4565 PE=3 SV=1
A0A3B6NNE0|A0A3B6NNE0_WHEAT:sp|P12783|PGKY_WHEAT:A0A3B6QD37|A0A3B6QD37_WHEAT	LVEEDKLELATS	12	Phosphoglycerate kinase OS=Triticum aestivum OX=4565 PE=3 SV=1
A0A3B5YWS5|A0A3B5YWS5_WHEAT:A0A3B5XZG4|A0A3B5XZG4_WHEAT	KGVKTFDPATTP	12	Glutathione S-transferase OS=Triticum aestivum OX=4565 PE=3 SV=1
A0A3B5Y0W1|A0A3B5Y0W1_WHEAT:A0A3B6C7J8|A0A3B6C7J8_WHEAT:A0A2X0TX35|A0A2X0TX35_WHEAT:A0A3B6PEX3|A0A3B6PEX3_WHEAT:A0A3B6KCM0|A0A3B6KCM0_WHEAT:A0A3B6IUN1|A0A3B6IUN1_WHEAT:sp|P27807|H2B1_WHEAT:A0A3B6MMB9|A0A3B6MMB9_WHEAT:A0A3B6LET3|A0A3B6LET3_WHEAT:A0A3B6GN50|A0A3B6GN50_WHEAT:A0A3B6MKX9|A0A3B6MKX9_WHEAT:A0A3B6PDY8|A0A3B6PDY8_WHEAT:A0A3B6PH68|A0A3B6PH68_WHEAT:A0A3B6QCB8|A0A3B6QCB8_WHEAT:A0A3B5ZWS7|A0A…	LVLPGELAKH	10	Histone H2B OS=Triticum aestivum OX=4565 PE=3 SV=1
A0A3B6JIR3|A0A3B6JIR3_WHEAT:A0A3B6IUS6|A0A3B6IUS6_WHEAT:A0A3B6MM33|A0A3B6MM33_WHEAT:A0A3B6KDM7|A0A3B6KDM7_WHEAT:A0A3B6LHE6|A0A3B6LHE6_WHEAT:W5GLX4|W5GLX4_WHEAT:A0A3B6C9B5|A0A3B6C9B5_WHEAT:A0A3B6LV71|A0A3B6LV71_WHEAT:A0A1D5YF62|A0A1D5YF62_WHEAT	LGGEDFDNRM	10	Heat shock cognate 70 kDa protein OS=Triticum aestivum OX=4565 PE=3 SV=1
A0A3B6C6G0|A0A3B6C6G0_WHEAT:A0A3B6AYT7|A0A3B6AYT7_WHEAT:A0A1D5UKZ4|A0A1D5UKZ4_WHEAT	ILEGKELE	8	40S ribosomal protein S8 OS=Triticum aestivum OX=4565 PE=3 SV=1
A0A3B6PLR8|A0A3B6PLR8_WHEAT:A0A3B6NQ80|A0A3B6NQ80_WHEAT:A0A3B6QIZ3|A0A3B6QIZ3_WHEAT	SGKDPTKVDRSGAYIA	16	S-adenosylmethionine synthase OS=Triticum aestivum OX=4565 PE=3 SV=1
W5GQY7|W5GQY7_WHEAT:A0A3B6NL89|A0A3B6NL89_WHEAT	KASELRQ	7	Ubiquitin thioesterase OTU OS=Triticum aestivum OX=4565 PE=4 SV=1
A0A1D6DJ20|A0A1D6DJ20_WHEAT:A0A3B6HZ58|A0A3B6HZ58_WHEAT:A0A3B5XT63|A0A3B5XT63_WHEAT:A0A3B6EMQ5|A0A3B6EMQ5_WHEAT:A0A3B6FX66|A0A3B6FX66_WHEAT	IRKDLYGN	8	Actin OS=Triticum aestivum OX=4565 PE=3 SV=1
A0A3B6HPD4|A0A3B6HPD4_WHEAT:Q6RUJ2|Q6RUJ2_WHEAT:Q6RUJ1|Q6RUJ1_WHEAT:Q45NB7|Q45NB7_WHEAT	FGRDIVDAHY	10	Glutamine synthetase OS=Triticum aestivum OX=4565 PE=3 SV=1
A0A3B6NNE0|A0A3B6NNE0_WHEAT	KAQGLPVG	8	Phosphoglycerate kinase OS=Triticum aestivum OX=4565 PE=3 SV=1
A0A3B6U9D1|A0A3B6U9D1_WHEAT:A0A3B5Z6I4|A0A3B5Z6I4_WHEAT:A0A3B6UCW1|A0A3B6UCW1_WHEAT:A0A3B5Z5I7|A0A3B5Z5I7_WHEAT	DRASDPYGPYG	11	Jacalin-type lectin domain-containing protein OS=Triticum aestivum OX=4565 PE=4 SV=1
A0A3B6IQV6|A0A3B6IQV6_WHEAT:A0A096UQP3|A0A096UQP3_WHEAT	SLRKRAPAR	9	mannose-1-phosphate guanylyltransferase OS=Triticum aestivum OX=4565 PE=3 SV=1
W5GYX5|W5GYX5_WHEAT:A0A3B6NQQ5|A0A3B6NQQ5_WHEAT:W5GM69|W5GM69_WHEAT:A0A3B6RKE8|A0A3B6RKE8_WHEAT	IIPSSTGAAKAVG	13	Glyceraldehyde-3-phosphate dehydrogenase OS=Triticum aestivum OX=4565 GN=GAPC8 PE=2 SV=1
A0A1D5SWF7|A0A1D5SWF7_WHEAT	KGGVLAAT	8	Nicotianamine aminotransferase 2 OS=Triticum aestivum OX=4565 GN=NAAT2-D PE=3 SV=1
A0A1D6DJ20|A0A1D6DJ20_WHEAT:A0A3B6HZ58|A0A3B6HZ58_WHEAT:A0A3B5XT63|A0A3B5XT63_WHEAT:A0A3B6EMQ5|A0A3B6EMQ5_WHEAT:A0A3B6FX66|A0A3B6FX66_WHEAT	TLKYPIEHG	9	Actin OS=Triticum aestivum OX=4565 PE=3 SV=1
A0A3B6PUV8|A0A3B6PUV8_WHEAT:A0A3B6NXM6|A0A3B6NXM6_WHEAT:A0A3B6QKK8|A0A3B6QKK8_WHEAT	ARAVIEVYP	9	O-methyltransferase domain-containing protein OS=Triticum aestivum OX=4565 PE=4 SV=1
A0A3B6CEH1|A0A3B6CEH1_WHEAT:Q45NB2|Q45NB2_WHEAT	LTGLHETASISD	12	Glutamine synthetase OS=Triticum aestivum OX=4565 PE=3 SV=1
A0A3B6QMB4|A0A3B6QMB4_WHEAT	FAARLTGR	8	Subtilisin-like protease OS=Triticum aestivum OX=4565 PE=3 SV=1
A4K4Y1|A4K4Y1_WHEAT:sp|Q9ZRB7|TBA_WHEAT:A4K4Z3|A4K4Z3_WHEAT:A4K4Y4|A4K4Y4_WHEAT:A4K4Z0|A4K4Z0_WHEAT:A4K4Z1|A4K4Z1_WHEAT	LVPYPRIHF	9	Tubulin alpha chain OS=Triticum aestivum OX=4565 GN=TUBA-2A PE=2 SV=1
A0A3B6PLR8|A0A3B6PLR8_WHEAT:A0A3B6NQ80|A0A3B6NQ80_WHEAT:A0A3B6QIZ3|A0A3B6QIZ3_WHEAT	VFGEITTK	8	S-adenosylmethionine synthase OS=Triticum aestivum OX=4565 PE=3 SV=1
sp|Q03033|EF1A_WHEAT:A0A1D5XDB6|A0A1D5XDB6_WHEAT:A0A3B6ARY9|A0A3B6ARY9_WHEAT	RDMRQTVAVGVIK	13	Elongation factor 1-alpha OS=Triticum aestivum OX=4565 GN=TEF1 PE=2 SV=1
A0A3B6D8N6|A0A3B6D8N6_WHEAT	GAGKGEAESGIATAPAVAPSAGGVSYSDAGGAGTGGGGGDGGN	43	Uncharacterized protein OS=Triticum aestivum OX=4565 PE=4 SV=1
A0A3B5YVB1|A0A3B5YVB1_WHEAT:A0A3B5ZS09|A0A3B5ZS09_WHEAT:A0A3B5XY63|A0A3B5XY63_WHEAT	KIFVGGLPSSLT	12	RRM domain-containing protein OS=Triticum aestivum OX=4565 PE=4 SV=1
A0A3B6EMQ5|A0A3B6EMQ5_WHEAT:A0A3B6FX66|A0A3B6FX66_WHEAT	VEKNYELPDGQ	11	Actin OS=Triticum aestivum OX=4565 PE=3 SV=1
W5I1R7|W5I1R7_WHEAT	KLGPTTPLPD	10	KH type-2 domain-containing protein OS=Triticum aestivum OX=4565 PE=3 SV=1

## Sheet: Table S7_Experiment peptides 
Table S7. List of native extracellular root peptides under drought conditions.
Accession	Peptide	Length	Description
A0A3B6NRC2|A0A3B6NRC2_WHEAT:A0A3B6RMH1|A0A3B6RMH1_WHEAT:A0A3B6QHN2|A0A3B6QHN2_WHEAT:A0A3B6TTS1|A0A3B6TTS1_WHEAT	RQPGPLPGLNTKITSFLDPDGWKVVLVDHADFLKELH	37	lactoylglutathione lyase OS=Triticum aestivum OX=4565 PE=3 SV=1
A0A3B6SMX4|A0A3B6SMX4_WHEAT:A0A3B6NJR3|A0A3B6NJR3_WHEAT:A0A3B6RR76|A0A3B6RR76_WHEAT:A0A3B6SJR1|A0A3B6SJR1_WHEAT:sp|Q43217|H2B3_WHEAT:A0A3B6SMZ7|A0A3B6SMZ7_WHEAT:A0A3B6NKJ3|A0A3B6NKJ3_WHEAT:A0A3B6GNG0|A0A3B6GNG0_WHEAT:A0A077RU09|A0A077RU09_WHEAT:A0A3B6GQJ8|A0A3B6GQJ8_WHEAT:A0A3B6Q9V8|A0A3B6Q9V8_WHEAT	RLVLPGELAKHAVSEGTKAVTKFTSA	26	Histone H2B OS=Triticum aestivum OX=4565 PE=3 SV=1
A0A3B6PDY8|A0A3B6PDY8_WHEAT:A0A3B6GXM2|A0A3B6GXM2_WHEAT:W5HA06|W5HA06_WHEAT:W5HZ15|W5HZ15_WHEAT:A0A3B6QCB8|A0A3B6QCB8_WHEAT:A0A3B6Q9K0|A0A3B6Q9K0_WHEAT:A0A3B6PH68|A0A3B6PH68_WHEAT:A0A3B6NLZ3|A0A3B6NLZ3_WHEAT:A0A3B6C7J8|A0A3B6C7J8_WHEAT	RLVLPGELAKHAVSEGTKAVTKFTSS	26	Histone H2B OS=Triticum aestivum OX=4565 PE=3 SV=1
A0A3B6U9D1|A0A3B6U9D1_WHEAT:A0A3B5Z5I7|A0A3B5Z5I7_WHEAT	SFQGGSILAFLGRSSEKLNAIGAYKLGV	28	Jacalin-type lectin domain-containing protein OS=Triticum aestivum OX=4565 PE=4 SV=1
A0A3B6U9D1|A0A3B6U9D1_WHEAT:A0A3B5Z5I7|A0A3B5Z5I7_WHEAT	KIGPYGGPGGNHWDINALNPPKRL	24	Jacalin-type lectin domain-containing protein OS=Triticum aestivum OX=4565 PE=4 SV=1
A0A3B6U9D1|A0A3B6U9D1_WHEAT:A0A3B5Z5I7|A0A3B5Z5I7_WHEAT	KIGPYGGPGGNHWDINALNPPKRLV	25	Jacalin-type lectin domain-containing protein OS=Triticum aestivum OX=4565 PE=4 SV=1
A0A1D6B2M0|A0A1D6B2M0_WHEAT	LNIHEYQGAELMGKFGINVPKG	22	Succinate--CoA ligase [ADP-forming] subunit beta mitochondrial OS=Triticum aestivum OX=4565 PE=3 SV=1
A0A1D6B2M0|A0A1D6B2M0_WHEAT	LNIHEYQGAELMGKFGINVPK	21	Succinate--CoA ligase [ADP-forming] subunit beta mitochondrial OS=Triticum aestivum OX=4565 PE=3 SV=1
A0A3B6CF64|A0A3B6CF64_WHEAT:A0A3B6DMR3|A0A3B6DMR3_WHEAT:A0A3B6B722|A0A3B6B722_WHEAT	RFYTGDTVFAFGDGLSYTKMS	21	Fibronectin type III-like domain-containing protein OS=Triticum aestivum OX=4565 PE=4 SV=1
A0A3B6PHJ2|A0A3B6PHJ2_WHEAT	GRTLSDYNIQKESTLHLVLRLRGG	24	Ubiquitin-like domain-containing protein OS=Triticum aestivum OX=4565 PE=4 SV=1
A0A3B6NR18|A0A3B6NR18_WHEAT:A0A3B6PL15|A0A3B6PL15_WHEAT:A0A3B6QF91|A0A3B6QF91_WHEAT	AIVEKDPLNWGAAAAELTGSHLDEVK	26	Phenylalanine ammonia-lyase OS=Triticum aestivum OX=4565 PE=3 SV=1
A0A3B6JP81|A0A3B6JP81_WHEAT	VTYNVGDQGGWTLSTDYSSWVSGKK	25	Phytocyanin domain-containing protein OS=Triticum aestivum OX=4565 PE=4 SV=1
A0A2X0SI00|A0A2X0SI00_WHEAT:A0A3B6AY63|A0A3B6AY63_WHEAT:A0A3B6C5T4|A0A3B6C5T4_WHEAT	DTHLHFFLHDVVSGSNPTAVQVIKGPASSSN	31	Dirigent protein OS=Triticum aestivum OX=4565 GN=CAMPLR22A2D_LOCUS2609 PE=3 SV=1
A0A3B6GQZ6|A0A3B6GQZ6_WHEAT:A0A077RSI3|A0A077RSI3_WHEAT:A0A3B6EEA7|A0A3B6EEA7_WHEAT	GASLKPEFIDIINAATVKSA	20	Triose-phosphate isomerase OS=Triticum aestivum OX=4565 PE=3 SV=1
A0A1D5UXT7|A0A1D5UXT7_WHEAT:A0A3B6AU95|A0A3B6AU95_WHEAT	RVGGWGPIPDVRDAHIQELGGWAVEQHA	28	Cysteine proteinase inhibitor OS=Triticum aestivum OX=4565 GN=CAMPLR22A2D_LOCUS1134 PE=3 SV=1
A0A3B6MJZ2|A0A3B6MJZ2_WHEAT:A0A3B6K9Q1|A0A3B6K9Q1_WHEAT	RLDAQQKKLNLPVLPTTTIGSFPQTVELR	29	5-methyltetrahydropteroyltriglutamate--homocysteine S-methyltransferase OS=Triticum aestivum OX=4565 PE=3 SV=1
A0A3B6NRC2|A0A3B6NRC2_WHEAT:A0A3B6RMH1|A0A3B6RMH1_WHEAT:A0A3B6QHN2|A0A3B6QHN2_WHEAT:A0A3B6TTS1|A0A3B6TTS1_WHEAT	PDGWKVVLVDHADFLKELH	19	lactoylglutathione lyase OS=Triticum aestivum OX=4565 PE=3 SV=1
A0A3B6U9D1|A0A3B6U9D1_WHEAT:A0A3B5Z5I7|A0A3B5Z5I7_WHEAT	KIGPYGGPGGNHWDINALNPPKRLVSIQ	28	Jacalin-type lectin domain-containing protein OS=Triticum aestivum OX=4565 PE=4 SV=1
A0A3B6IKR6|A0A3B6IKR6_WHEAT	RTTAPDKHSIVGFYGRSGQFVDQLGAYVRPTPN	33	Dirigent protein OS=Triticum aestivum OX=4565 PE=3 SV=1
C7AE91|C7AE91_WHEAT	VTYNVGDQGGWALSTDYSNWVSGKK	25	Blue copper protein OS=Triticum aestivum OX=4565 GN=BCP PE=2 SV=1
A0A3B6PDY8|A0A3B6PDY8_WHEAT:A0A3B6GXM2|A0A3B6GXM2_WHEAT:W5HA06|W5HA06_WHEAT:W5HZ15|W5HZ15_WHEAT:A0A3B6QCB8|A0A3B6QCB8_WHEAT:A0A3B6Q9K0|A0A3B6Q9K0_WHEAT:A0A3B6PH68|A0A3B6PH68_WHEAT:A0A3B6NLZ3|A0A3B6NLZ3_WHEAT:A0A3B6C7J8|A0A3B6C7J8_WHEAT	REIQTSVRLVLPGELAKHAVSEGTKAVTKFTSS	33	Histone H2B OS=Triticum aestivum OX=4565 PE=3 SV=1
A0A1D6B2M0|A0A1D6B2M0_WHEAT	LNIHEYQGAELMGKFGINVPKGAVVG	26	Succinate--CoA ligase [ADP-forming] subunit beta mitochondrial OS=Triticum aestivum OX=4565 PE=3 SV=1
A0A3B6NR18|A0A3B6NR18_WHEAT:A0A3B6PL15|A0A3B6PL15_WHEAT:A0A3B6QF91|A0A3B6QF91_WHEAT	PLNWGAAAAELTGSHLDEVK	20	Phenylalanine ammonia-lyase OS=Triticum aestivum OX=4565 PE=3 SV=1
A0A3B6NNE0|A0A3B6NNE0_WHEAT:A0A3B6QD37|A0A3B6QD37_WHEAT:sp|P12783|PGKY_WHEAT	MSHISTGGGASLELLEGKPLPGVLALDEA	29	Phosphoglycerate kinase OS=Triticum aestivum OX=4565 PE=3 SV=1
A0A3B6LEZ6|A0A3B6LEZ6_WHEAT:A0A3B6KAJ3|A0A3B6KAJ3_WHEAT:A0A3B6MJW6|A0A3B6MJW6_WHEAT	RIEEELGAAAVYAGLKFRAPVEPY	24	phosphopyruvate hydratase OS=Triticum aestivum OX=4565 PE=3 SV=1
A0A3B6PHJ2|A0A3B6PHJ2_WHEAT:W5A9E1|W5A9E1_WHEAT:W5ADS2|W5ADS2_WHEAT:A0A3B6NT38|A0A3B6NT38_WHEAT	GRTLADYNIQKESTLHLVLRLR	22	Ubiquitin-like domain-containing protein OS=Triticum aestivum OX=4565 PE=4 SV=1
A0A3B6PFJ2|A0A3B6PFJ2_WHEAT:A0A3B6QAL1|A0A3B6QAL1_WHEAT	SKQVLSDASTFIWSTFNQ	18	Secretory protein OS=Triticum aestivum OX=4565 PE=4 SV=1
A0A3B6I1X3|A0A3B6I1X3_WHEAT:A0A3B6JEJ1|A0A3B6JEJ1_WHEAT	RAQPPAASPDELKAAGLQFASKI	23	FAD/NAD(P)-binding domain-containing protein OS=Triticum aestivum OX=4565 PE=4 SV=1
A0A3B6NNE0|A0A3B6NNE0_WHEAT:A0A3B6QD37|A0A3B6QD37_WHEAT:sp|P12783|PGKY_WHEAT	KAGLADKMSHISTGGGASLELLEGKPLPGVLALDEA	36	Phosphoglycerate kinase OS=Triticum aestivum OX=4565 PE=3 SV=1
A0A3B6CF64|A0A3B6CF64_WHEAT:A0A3B6DMR3|A0A3B6DMR3_WHEAT:A0A3B6B722|A0A3B6B722_WHEAT	RFYTGDTVFAFGDGLSYTK	19	Fibronectin type III-like domain-containing protein OS=Triticum aestivum OX=4565 PE=4 SV=1
A0A3B6MJZ2|A0A3B6MJZ2_WHEAT:A0A3B6K9Q1|A0A3B6K9Q1_WHEAT	KKLNLPVLPTTTIGSFPQTVELR	23	5-methyltetrahydropteroyltriglutamate--homocysteine S-methyltransferase OS=Triticum aestivum OX=4565 PE=3 SV=1
sp|Q1XH05|HGL1B_WHEAT:A0A3B6CGV4|A0A3B6CGV4_WHEAT	SAKWFSKFNSVPKPLL	16	Histone H4 variant TH011 OS=Triticum aestivum OX=4565 PE=3 SV=2
A0A3B6TKC6|A0A3B6TKC6_WHEAT:A0A3B6SK63|A0A3B6SK63_WHEAT:A0A3B6RK36|A0A3B6RK36_WHEAT	KSATSVEDALEIARSSL	17	FAD/NAD(P)-binding domain-containing protein OS=Triticum aestivum OX=4565 PE=4 SV=1
A0A3B6NNE0|A0A3B6NNE0_WHEAT:A0A3B6QD37|A0A3B6QD37_WHEAT:sp|P12783|PGKY_WHEAT	AGLADKMSHISTGGGASLELLEGKPLPGVLALDEA	35	Phosphoglycerate kinase OS=Triticum aestivum OX=4565 PE=3 SV=1
A0A3B6IWB7|A0A3B6IWB7_WHEAT	VTYNVGEQGGWTLNTDYSSWVSGKK	25	Phytocyanin domain-containing protein OS=Triticum aestivum OX=4565 PE=4 SV=1
A0A3B6GQZ6|A0A3B6GQZ6_WHEAT:A0A077RSI3|A0A077RSI3_WHEAT:A0A3B6EEA7|A0A3B6EEA7_WHEAT	LVGGASLKPEFIDIINAATVKSA	23	Triose-phosphate isomerase OS=Triticum aestivum OX=4565 PE=3 SV=1
A0A3B6PDY8|A0A3B6PDY8_WHEAT:A0A3B6GXM2|A0A3B6GXM2_WHEAT:W5HA06|W5HA06_WHEAT:W5HZ15|W5HZ15_WHEAT:A0A3B6QCB8|A0A3B6QCB8_WHEAT:A0A3B6Q9K0|A0A3B6Q9K0_WHEAT:A0A3B6PH68|A0A3B6PH68_WHEAT:A0A3B6NLZ3|A0A3B6NLZ3_WHEAT:A0A3B6C7J8|A0A3B6C7J8_WHEAT	VRLVLPGELAKHAVSEGTKAVTKFTSS	27	Histone H2B OS=Triticum aestivum OX=4565 PE=3 SV=1
sp|P62785|H41_WHEAT:A0A3B6CBE7|A0A3B6CBE7_WHEAT:A0A3B6CBA0|A0A3B6CBA0_WHEAT:A0A3B6KIR7|A0A3B6KIR7_WHEAT:sp|P62786|H42_WHEAT:A0A3B6DLJ6|A0A3B6DLJ6_WHEAT:A0A3B6B3H4|A0A3B6B3H4_WHEAT	KIFLENVIRDAVTYTEHAR	19	Histone H4 variant TH011 OS=Triticum aestivum OX=4565 PE=3 SV=2
A0A3B6PDY8|A0A3B6PDY8_WHEAT:A0A3B6GXM2|A0A3B6GXM2_WHEAT:W5HA06|W5HA06_WHEAT:W5HZ15|W5HZ15_WHEAT:A0A3B6QCB8|A0A3B6QCB8_WHEAT:A0A3B6Q9K0|A0A3B6Q9K0_WHEAT:A0A3B6PH68|A0A3B6PH68_WHEAT:A0A3B6NLZ3|A0A3B6NLZ3_WHEAT:A0A3B6C7J8|A0A3B6C7J8_WHEAT	SVRLVLPGELAKHAVSEGTKAVTKFTSS	28	Histone H2B OS=Triticum aestivum OX=4565 PE=3 SV=1
A0A3B6KBC7|A0A3B6KBC7_WHEAT:A0A3B6LF92|A0A3B6LF92_WHEAT:A0A3B6MII9|A0A3B6MII9_WHEAT	RIEEELGDAAVYAGLKFRAPVEPY	24	phosphopyruvate hydratase OS=Triticum aestivum OX=4565 PE=3 SV=1
W5D0E3|W5D0E3_WHEAT:A0A1D5VE13|A0A1D5VE13_WHEAT:A0A3B6FUA0|A0A3B6FUA0_WHEAT	KYKDELIKNAAYIGTPGKGILAADESTGTIGK	32	Fructose-bisphosphate aldolase OS=Triticum aestivum OX=4565 GN=FBA13 PE=3 SV=1
A0A077RTG8|A0A077RTG8_WHEAT:A0A3B6GWS9|A0A3B6GWS9_WHEAT:A0A3B6EGE6|A0A3B6EGE6_WHEAT	KVAILGAAGGIGQPLSLLMK	20	Malate dehydrogenase OS=Triticum aestivum OX=4565 GN=TRAES_3BF087800010CFD_c1 PE=3 SV=1
Q8H0K8|Q8H0K8_WHEAT:A7UME2|A7UME2_WHEAT	LPVLAPVTKDPATSLYTIPFHDGASL	26	Xylanase inhibitor OS=Triticum aestivum OX=4565 GN=xiI PE=1 SV=1
A0A077RTG8|A0A077RTG8_WHEAT:A0A3B6GWS9|A0A3B6GWS9_WHEAT:A0A3B6EGE6|A0A3B6EGE6_WHEAT	RKVAILGAAGGIGQPLSLLMK	21	Malate dehydrogenase OS=Triticum aestivum OX=4565 GN=TRAES_3BF087800010CFD_c1 PE=3 SV=1
sp|Q1XH05|HGL1B_WHEAT:A0A3B6CGV4|A0A3B6CGV4_WHEAT	KWFSKFNSVPKPLL	14	Histone H4 variant TH011 OS=Triticum aestivum OX=4565 PE=3 SV=2
A0A3B6PQY9|A0A3B6PQY9_WHEAT	GLLKASNGATDVVIGVIDTGVYPEGRPSF	29	Subtilisin-like protease OS=Triticum aestivum OX=4565 PE=3 SV=1
A0A3B6I3Z6|A0A3B6I3Z6_WHEAT:A0A3B6LX21|A0A3B6LX21_WHEAT:A0A3B6N1X2|A0A3B6N1X2_WHEAT	RLLAASTKIVGVGRNYVAHAKE	22	Fumarylacetoacetase-like C-terminal domain-containing protein OS=Triticum aestivum OX=4565 PE=3 SV=1
A0A3B6NNE0|A0A3B6NNE0_WHEAT:A0A3B6QD37|A0A3B6QD37_WHEAT:sp|P12783|PGKY_WHEAT	KMSHISTGGGASLELLEGKPLPGVLALDEA	30	Phosphoglycerate kinase OS=Triticum aestivum OX=4565 PE=3 SV=1
A0A077RUI0|A0A077RUI0_WHEAT:A0A3B6TM17|A0A3B6TM17_WHEAT	FTAPVNFETLINQK	14	GDSL esterase/lipase OS=Triticum aestivum OX=4565 GN=TRAES_3BF271100040CFD_c1 PE=3 SV=1
A0A3B6NQQ5|A0A3B6NQQ5_WHEAT:W5GYX5|W5GYX5_WHEAT:W5GM69|W5GM69_WHEAT	APIKIGINGFGRIGRLVA	18	Glyceraldehyde-3-phosphate dehydrogenase OS=Triticum aestivum OX=4565 PE=3 SV=1
A0A3B6KBC7|A0A3B6KBC7_WHEAT:A0A3B6LF92|A0A3B6LF92_WHEAT:A0A3B6MII9|A0A3B6MII9_WHEAT	RIEEELGDAAVYAGLKF	17	phosphopyruvate hydratase OS=Triticum aestivum OX=4565 PE=3 SV=1
A0A3B6CF64|A0A3B6CF64_WHEAT:A0A3B6DMR3|A0A3B6DMR3_WHEAT:A0A3B6B722|A0A3B6B722_WHEAT	RFYTGDTVFAFGDGLSYTKM	20	Fibronectin type III-like domain-containing protein OS=Triticum aestivum OX=4565 PE=4 SV=1
A0A3B6LEZ6|A0A3B6LEZ6_WHEAT:A0A3B6KAJ3|A0A3B6KAJ3_WHEAT:A0A3B6MJW6|A0A3B6MJW6_WHEAT	RIEEELGAAAVYAGLKF	17	phosphopyruvate hydratase OS=Triticum aestivum OX=4565 PE=3 SV=1
A0A3B6GQZ6|A0A3B6GQZ6_WHEAT:A0A077RSI3|A0A077RSI3_WHEAT:A0A3B6EEA7|A0A3B6EEA7_WHEAT	ASLKPEFIDIINAATVKSA	19	Triose-phosphate isomerase OS=Triticum aestivum OX=4565 PE=3 SV=1
A0A3B6CF64|A0A3B6CF64_WHEAT:A0A3B6DMR3|A0A3B6DMR3_WHEAT:A0A3B6B722|A0A3B6B722_WHEAT	RFYTGDTVFAFGDGLSYT	18	Fibronectin type III-like domain-containing protein OS=Triticum aestivum OX=4565 PE=4 SV=1
A0A2X0SI00|A0A2X0SI00_WHEAT:A0A3B6AY63|A0A3B6AY63_WHEAT:A0A3B6C5T4|A0A3B6C5T4_WHEAT	DTHLHFFLHDVVSGSNPTAVQVIKGPASS	29	Dirigent protein OS=Triticum aestivum OX=4565 GN=CAMPLR22A2D_LOCUS2609 PE=3 SV=1
A0A1D5W6Q2|A0A1D5W6Q2_WHEAT:A0A3B6H2M0|A0A3B6H2M0_WHEAT	PKQIHEIKDFLLTAR	15	60S ribosomal protein L38 OS=Triticum aestivum OX=4565 PE=3 SV=1
A0A3B5XW54|A0A3B5XW54_WHEAT:W5A874|W5A874_WHEAT	AASGEESDVVVIGGGPGGYVAAIKAAQLGLK	31	Dihydrolipoyl dehydrogenase OS=Triticum aestivum OX=4565 PE=3 SV=1
H9NAV6|H9NAV6_WHEAT	VKAVAVLTGSEGVKGTIFFTQEGD	24	Superoxide dismutase [Cu-Zn] OS=Triticum aestivum OX=4565 GN=CAMPLR22A2D_LOCUS1074 PE=2 SV=1
A0A3B6MMZ7|A0A3B6MMZ7_WHEAT:A0A3B6LGZ2|A0A3B6LGZ2_WHEAT:A0A3B6KAV1|A0A3B6KAV1_WHEAT	RVAVLVSKAALQFIHGLK	18	Calcium-transporting ATPase OS=Triticum aestivum OX=4565 PE=3 SV=1
A0A3B6JEF6|A0A3B6JEF6_WHEAT:A0A3B6IK29|A0A3B6IK29_WHEAT	RASSDALSPLVDVALKFS	18	phosphoglucomutase (alpha-D-glucose-1 6-bisphosphate-dependent) OS=Triticum aestivum OX=4565 PE=3 SV=1
A0A3B5YXK3|A0A3B5YXK3_WHEAT:A0A3B5Y072|A0A3B5Y072_WHEAT	RGLIGEVISRFEKKGFYLK	19	Nucleoside diphosphate kinase OS=Triticum aestivum OX=4565 PE=3 SV=1
A0A3B6PDY8|A0A3B6PDY8_WHEAT:A0A3B6GXM2|A0A3B6GXM2_WHEAT:W5HA06|W5HA06_WHEAT:W5HZ15|W5HZ15_WHEAT:A0A3B6QCB8|A0A3B6QCB8_WHEAT:A0A3B6Q9K0|A0A3B6Q9K0_WHEAT:A0A3B6PH68|A0A3B6PH68_WHEAT:A0A3B6NLZ3|A0A3B6NLZ3_WHEAT:A0A3B6C7J8|A0A3B6C7J8_WHEAT:A0A3B6SMX4|A0A3B6SMX4_WHEAT:A0A3B6NJR3|A0A3B6NJR3_WHEAT:A0A3B6RR76|A0A3B6RR76_WHEAT:A0A3B6SJR1|A0A3B6SJR1_WHEAT:sp|Q43217|H2B3_WHEAT:A0A3B6SMZ7|A0A3B6SMZ7_WHEAT:A0…	SVRLVLPGELAKHAVSEGTKAVT	23	Histone H2B OS=Triticum aestivum OX=4565 PE=3 SV=1
A0A3B6U9D1|A0A3B6U9D1_WHEAT:A0A3B5Z5I7|A0A3B5Z5I7_WHEAT	LNPPKRLVSIQIWSTDSS	18	Jacalin-type lectin domain-containing protein OS=Triticum aestivum OX=4565 PE=4 SV=1
A0A3B6BXR6|A0A3B6BXR6_WHEAT	RTGNALDAIGVYHGPIVV	18	Dirigent protein OS=Triticum aestivum OX=4565 PE=3 SV=1
sp|P62785|H41_WHEAT:A0A3B6CBE7|A0A3B6CBE7_WHEAT:A0A3B6CBA0|A0A3B6CBA0_WHEAT:A0A3B6KIR7|A0A3B6KIR7_WHEAT:sp|P62786|H42_WHEAT:A0A3B6DLJ6|A0A3B6DLJ6_WHEAT:A0A3B6B3H4|A0A3B6B3H4_WHEAT	RKTVTAMDVVYALK	14	Histone H4 variant TH011 OS=Triticum aestivum OX=4565 PE=3 SV=2
A0A3B6TBU2|A0A3B6TBU2_WHEAT:A0A3B6H679|A0A3B6H679_WHEAT:W5CQC7|W5CQC7_WHEAT:A0A3B6I6K2|A0A3B6I6K2_WHEAT	RIGLAGLAVMGQNLALNIAEK	21	6-phosphogluconate dehydrogenase decarboxylating OS=Triticum aestivum OX=4565 PE=3 SV=1
A0A3B6PQY9|A0A3B6PQY9_WHEAT	TTLTPSFLGLSPSSGLLK	18	Subtilisin-like protease OS=Triticum aestivum OX=4565 PE=3 SV=1
A0A1D6B2M0|A0A1D6B2M0_WHEAT	RILKESGMTLITAEDLDDAAEKAVKASVK	29	Succinate--CoA ligase [ADP-forming] subunit beta mitochondrial OS=Triticum aestivum OX=4565 PE=3 SV=1
A0A3B6FWP8|A0A3B6FWP8_WHEAT	RSFGLFNPDKSPAYNIQFK	19	Glucan endo-1 3-beta-D-glucosidase OS=Triticum aestivum OX=4565 PE=3 SV=1
Q8H0K8|Q8H0K8_WHEAT:A7UME2|A7UME2_WHEAT	LPVLAPVTKDPATSLYTIPFHD	22	Xylanase inhibitor OS=Triticum aestivum OX=4565 GN=xiI PE=1 SV=1
A0A3B6NNE0|A0A3B6NNE0_WHEAT:A0A3B6QD37|A0A3B6QD37_WHEAT:sp|P12783|PGKY_WHEAT	TGGGASLELLEGKPLPGVLALDEA	24	Phosphoglycerate kinase OS=Triticum aestivum OX=4565 PE=3 SV=1
A0A3B6H0L0|A0A3B6H0L0_WHEAT	NLHGFQAPADYETTLIEVIDK	21	phosphoglycerate mutase (2 3-diphosphoglycerate-independent) OS=Triticum aestivum OX=4565 PE=3 SV=1
sp|P04464|CALM_WHEAT:W5EIR1|W5EIR1_WHEAT:W5A619|W5A619_WHEAT:A0A3B6GRI6|A0A3B6GRI6_WHEAT:A0A3B6C2G7|A0A3B6C2G7_WHEAT	GQINYEEFVKVMMAK	15	Histone H4 variant TH011 OS=Triticum aestivum OX=4565 PE=3 SV=2
A0A3B6PQY9|A0A3B6PQY9_WHEAT	KASNGATDVVIGVIDTGVYPEGRPSF	26	Subtilisin-like protease OS=Triticum aestivum OX=4565 PE=3 SV=1
A0A3B6NQQ5|A0A3B6NQQ5_WHEAT:W5GYX5|W5GYX5_WHEAT:W5GM69|W5GM69_WHEAT	APIKIGINGFGRIGRLVAR	19	Glyceraldehyde-3-phosphate dehydrogenase OS=Triticum aestivum OX=4565 PE=3 SV=1
A0A3B6DB70|A0A3B6DB70_WHEAT	AVTFSDLHTADGLKALEAHLAG	22	Translation elongation factor EF1B beta/delta subunit guanine nucleotide exchange domain-containing protein OS=Triticum aestivum OX=4565 PE=3 SV=1
A0A3B6LDV5|A0A3B6LDV5_WHEAT	RLDAQQKKLNLPILPTTTIGSFPQTVELR	29	5-methyltetrahydropteroyltriglutamate--homocysteine S-methyltransferase OS=Triticum aestivum OX=4565 PE=3 SV=1
A0A3B6PJY5|A0A3B6PJY5_WHEAT:A0A0C4BKH5|A0A0C4BKH5_WHEAT:A0A3B6TVN9|A0A3B6TVN9_WHEAT:A0A3B6QDH4|A0A3B6QDH4_WHEAT:A0A3B6NKH5|A0A3B6NKH5_WHEAT	RGIDVQQVSLVINYDLPTQPENYLH	25	ATP-dependent RNA helicase OS=Triticum aestivum OX=4565 PE=3 SV=1
A0A3B6KRY4|A0A3B6KRY4_WHEAT:A0A3B6MYB6|A0A3B6MYB6_WHEAT:sp|P27806|H1_WHEAT:Q9SWU2|Q9SWU2_WHEAT	RKILLTQIKKLVAAGKLT	18	H15 domain-containing protein OS=Triticum aestivum OX=4565 PE=3 SV=1
A0A3B6MJZ2|A0A3B6MJZ2_WHEAT:A0A3B6K9Q1|A0A3B6K9Q1_WHEAT	KLNLPVLPTTTIGSFPQTVELR	22	5-methyltetrahydropteroyltriglutamate--homocysteine S-methyltransferase OS=Triticum aestivum OX=4565 PE=3 SV=1
A0A3B6U9D1|A0A3B6U9D1_WHEAT:A0A3B5Z5I7|A0A3B5Z5I7_WHEAT	FLGRSSEKLNAIGAYKLGV	19	Jacalin-type lectin domain-containing protein OS=Triticum aestivum OX=4565 PE=4 SV=1
sp|P62785|H41_WHEAT:A0A3B6CBE7|A0A3B6CBE7_WHEAT:A0A3B6CBA0|A0A3B6CBA0_WHEAT:A0A3B6KIR7|A0A3B6KIR7_WHEAT:sp|P62786|H42_WHEAT:A0A3B6DLJ6|A0A3B6DLJ6_WHEAT:A0A3B6B3H4|A0A3B6B3H4_WHEAT	KTVTAMDVVYALK	13	Histone H4 variant TH011 OS=Triticum aestivum OX=4565 PE=3 SV=2
A0A1D5UZW7|A0A1D5UZW7_WHEAT:sp|Q03033|EF1A_WHEAT:A0A1D5XDB6|A0A1D5XDB6_WHEAT	LPLQDVYKIGGIGTVPVGRVETG	23	Elongation factor 1-alpha OS=Triticum aestivum OX=4565 PE=3 SV=1
W5C4B7|W5C4B7_WHEAT:A0A3B6C3D5|A0A3B6C3D5_WHEAT:A0A3B6AVX5|A0A3B6AVX5_WHEAT	RDAGVTVVESPAKIGSTMFELFKQ	24	Succinate--CoA ligase [ADP-forming] subunit alpha mitochondrial OS=Triticum aestivum OX=4565 GN=CAMPLR22A2D_LOCUS1831 PE=3 SV=1
A0A3B6NQQ5|A0A3B6NQQ5_WHEAT:W5GYX5|W5GYX5_WHEAT:W5GM69|W5GM69_WHEAT	KAVGKVLPELNGKLTGMAF	19	Glyceraldehyde-3-phosphate dehydrogenase OS=Triticum aestivum OX=4565 PE=3 SV=1
A0A3B6U9D1|A0A3B6U9D1_WHEAT:A0A3B5Z5I7|A0A3B5Z5I7_WHEAT	SFQGGSILAFLGRSSE	16	Jacalin-type lectin domain-containing protein OS=Triticum aestivum OX=4565 PE=4 SV=1
A0A3B6NNE0|A0A3B6NNE0_WHEAT:A0A3B6QD37|A0A3B6QD37_WHEAT:sp|P12783|PGKY_WHEAT	RSVGTLGEADLKGKKVFVRADLNVPLDDAQKITDDTRI	38	Phosphoglycerate kinase OS=Triticum aestivum OX=4565 PE=3 SV=1
sp|P62785|H41_WHEAT:A0A3B6CBE7|A0A3B6CBE7_WHEAT:A0A3B6CBA0|A0A3B6CBA0_WHEAT:A0A3B6KIR7|A0A3B6KIR7_WHEAT:sp|P62786|H42_WHEAT:A0A3B6DLJ6|A0A3B6DLJ6_WHEAT:A0A3B6B3H4|A0A3B6B3H4_WHEAT	KIFLENVIRDAVTYTEHA	18	Histone H4 variant TH011 OS=Triticum aestivum OX=4565 PE=3 SV=2
A0A3B6N140|A0A3B6N140_WHEAT	VAPLGFSTYFISIGKRS	17	Alpha-mannosidase OS=Triticum aestivum OX=4565 PE=3 SV=1
A0A3B6PFJ2|A0A3B6PFJ2_WHEAT:A0A3B6QAL1|A0A3B6QAL1_WHEAT	KQVLSDASTFIWSTFNQ	17	Secretory protein OS=Triticum aestivum OX=4565 PE=4 SV=1
A0A3B6SSU6|A0A3B6SSU6_WHEAT:A0A3B6TKY5|A0A3B6TKY5_WHEAT:A0A3B6RM11|A0A3B6RM11_WHEAT	RLVTVDVTGTLLAYKGR	17	Haloacid dehalogenase-like hydrolase domain-containing protein 3 OS=Triticum aestivum OX=4565 PE=4 SV=1
A0A3B6NNE0|A0A3B6NNE0_WHEAT:A0A3B6QD37|A0A3B6QD37_WHEAT:sp|P12783|PGKY_WHEAT	SHISTGGGASLELLEGKPLPGVLALDEA	28	Phosphoglycerate kinase OS=Triticum aestivum OX=4565 PE=3 SV=1
A0A3B6LDV5|A0A3B6LDV5_WHEAT	KLNLPILPTTTIGSFPQTVELR	22	5-methyltetrahydropteroyltriglutamate--homocysteine S-methyltransferase OS=Triticum aestivum OX=4565 PE=3 SV=1
A0A1D5UZW7|A0A1D5UZW7_WHEAT:sp|Q03033|EF1A_WHEAT:A0A1D5XDB6|A0A1D5XDB6_WHEAT	LPLQDVYKIGGIG	13	Elongation factor 1-alpha OS=Triticum aestivum OX=4565 PE=3 SV=1
A0A3B6EUA2|A0A3B6EUA2_WHEAT	FGLFNPDKSPAYPIQFR	17	Glucan endo-1 3-beta-D-glucosidase OS=Triticum aestivum OX=4565 PE=3 SV=1
A0A3B5XW54|A0A3B5XW54_WHEAT:W5A874|W5A874_WHEAT	MAQKDKAVSGLTKGIEGLFK	20	Dihydrolipoyl dehydrogenase OS=Triticum aestivum OX=4565 PE=3 SV=1
A0A3B6TQH6|A0A3B6TQH6_WHEAT:A0A3B6SDP7|A0A3B6SDP7_WHEAT:A0A3B6RIJ4|A0A3B6RIJ4_WHEAT	LNPAEEKPYITLLYRPGHYDILYPK	25	Ubiquitin thioesterase OS=Triticum aestivum OX=4565 PE=3 SV=1
sp|P62785|H41_WHEAT:A0A3B6CBE7|A0A3B6CBE7_WHEAT:A0A3B6CBA0|A0A3B6CBA0_WHEAT:A0A3B6KIR7|A0A3B6KIR7_WHEAT:sp|P62786|H42_WHEAT:A0A3B6DLJ6|A0A3B6DLJ6_WHEAT:A0A3B6B3H4|A0A3B6B3H4_WHEAT	RKTVTAMDVVYALKRQG	17	Histone H4 variant TH011 OS=Triticum aestivum OX=4565 PE=3 SV=2
W5C4B7|W5C4B7_WHEAT:A0A3B6C3D5|A0A3B6C3D5_WHEAT:A0A3B6AVX5|A0A3B6AVX5_WHEAT	KIGSTMFELFKQRGMVE	17	Succinate--CoA ligase [ADP-forming] subunit alpha mitochondrial OS=Triticum aestivum OX=4565 GN=CAMPLR22A2D_LOCUS1831 PE=3 SV=1
A0A3B6U9D1|A0A3B6U9D1_WHEAT:A0A3B5Z5I7|A0A3B5Z5I7_WHEAT	RLVSIQIWSTDSS	13	Jacalin-type lectin domain-containing protein OS=Triticum aestivum OX=4565 PE=4 SV=1
A0A3B6U9D1|A0A3B6U9D1_WHEAT:A0A3B5Z5I7|A0A3B5Z5I7_WHEAT	GSILAFLGRSSEKLNAIGAYKLGV	24	Jacalin-type lectin domain-containing protein OS=Triticum aestivum OX=4565 PE=4 SV=1
A0A1D5W6Q2|A0A1D5W6Q2_WHEAT:A0A3B6H2M0|A0A3B6H2M0_WHEAT	PKQIHEIKDFLLTA	14	60S ribosomal protein L38 OS=Triticum aestivum OX=4565 PE=3 SV=1
A0A3B6PDY8|A0A3B6PDY8_WHEAT:A0A3B6GXM2|A0A3B6GXM2_WHEAT:W5HA06|W5HA06_WHEAT:W5HZ15|W5HZ15_WHEAT:A0A3B6QCB8|A0A3B6QCB8_WHEAT:A0A3B6Q9K0|A0A3B6Q9K0_WHEAT:A0A3B6PH68|A0A3B6PH68_WHEAT:A0A3B6NLZ3|A0A3B6NLZ3_WHEAT:A0A3B6C7J8|A0A3B6C7J8_WHEAT:A0A3B6SMX4|A0A3B6SMX4_WHEAT:A0A3B6NJR3|A0A3B6NJR3_WHEAT:A0A3B6RR76|A0A3B6RR76_WHEAT:A0A3B6SJR1|A0A3B6SJR1_WHEAT:sp|Q43217|H2B3_WHEAT:A0A3B6SMZ7|A0A3B6SMZ7_WHEAT:A0…	RLVLPGELAKHAVSEGTKAVT	21	Histone H2B OS=Triticum aestivum OX=4565 PE=3 SV=1
A0A3B6U9D1|A0A3B6U9D1_WHEAT:A0A3B5Z5I7|A0A3B5Z5I7_WHEAT	AFLGRSSEKLNAIGAYKLGV	20	Jacalin-type lectin domain-containing protein OS=Triticum aestivum OX=4565 PE=4 SV=1
A0A3B6JCR8|A0A3B6JCR8_WHEAT	IVGFFGRAGQFVDQLGAYVRPTPN	24	Dirigent protein OS=Triticum aestivum OX=4565 PE=3 SV=1
A0A3B6PHJ2|A0A3B6PHJ2_WHEAT:W5A9E1|W5A9E1_WHEAT:W5ADS2|W5ADS2_WHEAT:A0A3B6NT38|A0A3B6NT38_WHEAT:A0A3B6SMC2|A0A3B6SMC2_WHEAT	YNIQKESTLHLVLRLRGG	18	Ubiquitin-like domain-containing protein OS=Triticum aestivum OX=4565 PE=4 SV=1
A0A3B6TBU2|A0A3B6TBU2_WHEAT:A0A3B6H679|A0A3B6H679_WHEAT:W5CQC7|W5CQC7_WHEAT:A0A3B6I6K2|A0A3B6I6K2_WHEAT	GQNLALNIAEKGFPISVYN	19	6-phosphogluconate dehydrogenase decarboxylating OS=Triticum aestivum OX=4565 PE=3 SV=1
A0A3B6N140|A0A3B6N140_WHEAT	GPLDPSKLVVELAPMEIR	18	Alpha-mannosidase OS=Triticum aestivum OX=4565 PE=3 SV=1
A0A3B6NQQ5|A0A3B6NQQ5_WHEAT:W5GYX5|W5GYX5_WHEAT:W5GM69|W5GM69_WHEAT	RVPTVDVSVVDLTVRLA	17	Glyceraldehyde-3-phosphate dehydrogenase OS=Triticum aestivum OX=4565 PE=3 SV=1
A0A3B6TKC6|A0A3B6TKC6_WHEAT:A0A3B6SK63|A0A3B6SK63_WHEAT:A0A3B6RK36|A0A3B6RK36_WHEAT	RSQPIVDKAKLKSATSVEDALEIARSSL	28	FAD/NAD(P)-binding domain-containing protein OS=Triticum aestivum OX=4565 PE=4 SV=1
A0A3B6TBU2|A0A3B6TBU2_WHEAT:A0A3B6H679|A0A3B6H679_WHEAT:W5CQC7|W5CQC7_WHEAT:A0A3B6I6K2|A0A3B6I6K2_WHEAT	NLALNIAEKGFPISVYN	17	6-phosphogluconate dehydrogenase decarboxylating OS=Triticum aestivum OX=4565 PE=3 SV=1
sp|Q1XH05|HGL1B_WHEAT:A0A3B6CGV4|A0A3B6CGV4_WHEAT	WFSKFNSVPKPLL	13	Histone H4 variant TH011 OS=Triticum aestivum OX=4565 PE=3 SV=2
W5D0E3|W5D0E3_WHEAT:A0A1D5VE13|A0A1D5VE13_WHEAT:A0A3B6FUA0|A0A3B6FUA0_WHEAT	KVAPEVIAEYTVRTLQ	16	Fructose-bisphosphate aldolase OS=Triticum aestivum OX=4565 GN=FBA13 PE=3 SV=1
sp|Q1XH05|HGL1B_WHEAT:A0A3B6CGV4|A0A3B6CGV4_WHEAT	KSAKWFSKFNSVPKPLL	17	Histone H4 variant TH011 OS=Triticum aestivum OX=4565 PE=3 SV=2
A0A3B6NRC2|A0A3B6NRC2_WHEAT:A0A3B6RMH1|A0A3B6RMH1_WHEAT:A0A3B6QHN2|A0A3B6QHN2_WHEAT:A0A3B6TTS1|A0A3B6TTS1_WHEAT	KITSFLDPDGWKVVLVDHADFLKELH	26	lactoylglutathione lyase OS=Triticum aestivum OX=4565 PE=3 SV=1
A0A3B5XVD9|A0A3B5XVD9_WHEAT	KLIDVSNKPDWFL	13	Dehydroascorbate reductase OS=Triticum aestivum OX=4565 PE=3 SV=1
A0A3B6NNE0|A0A3B6NNE0_WHEAT:A0A3B6QD37|A0A3B6QD37_WHEAT:sp|P12783|PGKY_WHEAT	LELLEGKPLPGVLALDEA	18	Phosphoglycerate kinase OS=Triticum aestivum OX=4565 PE=3 SV=1
A0A1D5YF62|A0A1D5YF62_WHEAT:A0A3B6LV71|A0A3B6LV71_WHEAT	LGLETAGGVMTVLITR	16	Uncharacterized protein OS=Triticum aestivum OX=4565 PE=3 SV=1
A0A3B6NQQ5|A0A3B6NQQ5_WHEAT:W5GYX5|W5GYX5_WHEAT:W5GM69|W5GM69_WHEAT	APIKIGINGFGRIG	14	Glyceraldehyde-3-phosphate dehydrogenase OS=Triticum aestivum OX=4565 PE=3 SV=1
W5C4B7|W5C4B7_WHEAT:A0A3B6C3D5|A0A3B6C3D5_WHEAT:A0A3B6AVX5|A0A3B6AVX5_WHEAT	IGSTMFELFKQ	11	Succinate--CoA ligase [ADP-forming] subunit alpha mitochondrial OS=Triticum aestivum OX=4565 GN=CAMPLR22A2D_LOCUS1831 PE=3 SV=1
A0A3B6U9D1|A0A3B6U9D1_WHEAT:A0A3B5Z5I7|A0A3B5Z5I7_WHEAT	GGSILAFLGRSSEKLNAIGAYKLGV	25	Jacalin-type lectin domain-containing protein OS=Triticum aestivum OX=4565 PE=4 SV=1
A0A3B6SSU6|A0A3B6SSU6_WHEAT:A0A3B6TKY5|A0A3B6TKY5_WHEAT:A0A3B6RM11|A0A3B6RM11_WHEAT	RLVTVDVTGTLLAYKG	16	Haloacid dehalogenase-like hydrolase domain-containing protein 3 OS=Triticum aestivum OX=4565 PE=4 SV=1
A0A1D5UZW7|A0A1D5UZW7_WHEAT:sp|Q03033|EF1A_WHEAT:A0A1D5XDB6|A0A1D5XDB6_WHEAT	YAWVLDKLKAE	11	Elongation factor 1-alpha OS=Triticum aestivum OX=4565 PE=3 SV=1
sp|P62785|H41_WHEAT:A0A3B6CBE7|A0A3B6CBE7_WHEAT:A0A3B6CBA0|A0A3B6CBA0_WHEAT:A0A3B6KIR7|A0A3B6KIR7_WHEAT:sp|P62786|H42_WHEAT:A0A3B6DLJ6|A0A3B6DLJ6_WHEAT:A0A3B6B3H4|A0A3B6B3H4_WHEAT	KTVTAMDVVYALKRQG	16	Histone H4 variant TH011 OS=Triticum aestivum OX=4565 PE=3 SV=2
A0A3B6TKC6|A0A3B6TKC6_WHEAT:A0A3B6SK63|A0A3B6SK63_WHEAT:A0A3B6RK36|A0A3B6RK36_WHEAT	KLKSATSVEDALEIARSSL	19	FAD/NAD(P)-binding domain-containing protein OS=Triticum aestivum OX=4565 PE=4 SV=1
A0A3B6U9D1|A0A3B6U9D1_WHEAT:A0A3B5Z5I7|A0A3B5Z5I7_WHEAT	KIGPYGGPGGNHWDINALNPPKRLVSIQIWSTDSS	35	Jacalin-type lectin domain-containing protein OS=Triticum aestivum OX=4565 PE=4 SV=1
A0A3B6NRC2|A0A3B6NRC2_WHEAT:A0A3B6RMH1|A0A3B6RMH1_WHEAT:A0A3B6QHN2|A0A3B6QHN2_WHEAT:A0A3B6TTS1|A0A3B6TTS1_WHEAT	GWKVVLVDHADFLKELH	17	lactoylglutathione lyase OS=Triticum aestivum OX=4565 PE=3 SV=1
H9NAV6|H9NAV6_WHEAT	VKAVAVLTGSEGVKGTIFFTQEGDGPTTVTGSVTGLK	37	Superoxide dismutase [Cu-Zn] OS=Triticum aestivum OX=4565 GN=CAMPLR22A2D_LOCUS1074 PE=2 SV=1
A0A077RTG8|A0A077RTG8_WHEAT:A0A3B6GWS9|A0A3B6GWS9_WHEAT:A0A3B6EGE6|A0A3B6EGE6_WHEAT:A0A3B5Z5T0|A0A3B5Z5T0_WHEAT:A0A3B5Y7Z1|A0A3B5Y7Z1_WHEAT:A0A3B6A1V2|A0A3B6A1V2_WHEAT	KLNPLVSSLSLYDIAATPG	19	Malate dehydrogenase OS=Triticum aestivum OX=4565 GN=TRAES_3BF087800010CFD_c1 PE=3 SV=1
A0A3B6JL78|A0A3B6JL78_WHEAT:A0A3B6HQ83|A0A3B6HQ83_WHEAT	AKTYPVVSAEYQEAVEKARQKLRAL	25	L-ascorbate peroxidase OS=Triticum aestivum OX=4565 PE=3 SV=1
A0A3B6NQQ5|A0A3B6NQQ5_WHEAT:W5GYX5|W5GYX5_WHEAT:W5GM69|W5GM69_WHEAT	VSWYDNEWGYSTR	13	Glyceraldehyde-3-phosphate dehydrogenase OS=Triticum aestivum OX=4565 PE=3 SV=1
A0A3B6H0L0|A0A3B6H0L0_WHEAT:A0A3B6EK73|A0A3B6EK73_WHEAT:W5D322|W5D322_WHEAT	RSDIQTPGLANVAATVMNLH	20	phosphoglycerate mutase (2 3-diphosphoglycerate-independent) OS=Triticum aestivum OX=4565 PE=3 SV=1
A0A077RTG8|A0A077RTG8_WHEAT:A0A3B6GWS9|A0A3B6GWS9_WHEAT:A0A3B6EGE6|A0A3B6EGE6_WHEAT	RKVAILGAAGGIGQPLSLL	19	Malate dehydrogenase OS=Triticum aestivum OX=4565 GN=TRAES_3BF087800010CFD_c1 PE=3 SV=1
A0A3B6NQQ5|A0A3B6NQQ5_WHEAT:W5GYX5|W5GYX5_WHEAT:W5GM69|W5GM69_WHEAT	AVGKVLPELNGKLTGMAF	18	Glyceraldehyde-3-phosphate dehydrogenase OS=Triticum aestivum OX=4565 PE=3 SV=1
A0A3B6JCF8|A0A3B6JCF8_WHEAT:A0A3B6HXB3|A0A3B6HXB3_WHEAT:A0A3B6IMQ1|A0A3B6IMQ1_WHEAT	KKLNLPILPTTTIGSFPQTMDLR	23	5-methyltetrahydropteroyltriglutamate--homocysteine S-methyltransferase OS=Triticum aestivum OX=4565 PE=3 SV=1
A0A3B6H0L0|A0A3B6H0L0_WHEAT	LHGFQAPADYETTLIEVIDK	20	phosphoglycerate mutase (2 3-diphosphoglycerate-independent) OS=Triticum aestivum OX=4565 PE=3 SV=1
A0A3B6JCR8|A0A3B6JCR8_WHEAT	RTTAPDRHSIVGFFGRAGQFVDQLGAYVRPTPN	33	Dirigent protein OS=Triticum aestivum OX=4565 PE=3 SV=1
sp|P04464|CALM_WHEAT:W5EIR1|W5EIR1_WHEAT:W5A619|W5A619_WHEAT:A0A3B6GRI6|A0A3B6GRI6_WHEAT:A0A3B6C2G7|A0A3B6C2G7_WHEAT	GDGQINYEEFVKVMMAK	17	Histone H4 variant TH011 OS=Triticum aestivum OX=4565 PE=3 SV=2
A0A3B6GQZ6|A0A3B6GQZ6_WHEAT:A0A077RSI3|A0A077RSI3_WHEAT:A0A3B6EEA7|A0A3B6EEA7_WHEAT	LKPEFIDIINAATVKSA	17	Triose-phosphate isomerase OS=Triticum aestivum OX=4565 PE=3 SV=1
A0A1D5UUP9|A0A1D5UUP9_WHEAT	RLIPSFNRVLVEKVVQPK	18	Genome assembly chromosome: II OS=Triticum aestivum OX=4565 GN=CAMPLR22A2D_LOCUS1333 PE=3 SV=1
W5GLX4|W5GLX4_WHEAT:A0A3B6KDM7|A0A3B6KDM7_WHEAT:A0A3B6MM33|A0A3B6MM33_WHEAT:A0A3B6C9B5|A0A3B6C9B5_WHEAT:A0A3B6LHE6|A0A3B6LHE6_WHEAT:A0A3B6HWI6|A0A3B6HWI6_WHEAT:A0A3B6JGW2|A0A3B6JGW2_WHEAT:A0A3B6IN96|A0A3B6IN96_WHEAT	LGLETAGGVMTVLIPR	16	Heat shock cognate 70 kDa protein OS=Triticum aestivum OX=4565 PE=3 SV=1
A0A3B6PQY9|A0A3B6PQY9_WHEAT	SGLLKASNGATDVVIGVIDTGVYPEGRPSF	30	Subtilisin-like protease OS=Triticum aestivum OX=4565 PE=3 SV=1
A0A1D5UZW7|A0A1D5UZW7_WHEAT:sp|Q03033|EF1A_WHEAT:A0A1D5XDB6|A0A1D5XDB6_WHEAT	RLPLQDVYKIGGIGTVPVGRVET	23	Elongation factor 1-alpha OS=Triticum aestivum OX=4565 PE=3 SV=1
A0A3B6U9D1|A0A3B6U9D1_WHEAT:A0A3B5Z5I7|A0A3B5Z5I7_WHEAT	ILAFLGRSSEKLNAIGAYKLGV	22	Jacalin-type lectin domain-containing protein OS=Triticum aestivum OX=4565 PE=4 SV=1
Q7FT21|Q7FT21_WHEAT	VKDRVVGAIKEELTTKVGLHAAA	23	Thioredoxin OS=Triticum aestivum OX=4565 PE=2 SV=1
A0A3B6MTW1|A0A3B6MTW1_WHEAT	SVAFAAKPASGAGWVSWGINPTGDGMKGAQALLAFK	36	DOMON domain-containing protein OS=Triticum aestivum OX=4565 PE=4 SV=1
A0A3B6SBV3|A0A3B6SBV3_WHEAT:A0A3B6TN66|A0A3B6TN66_WHEAT:A0A3B6RGD2|A0A3B6RGD2_WHEAT	VAENSFLVIMLSKPK	15	Ubiquitin receptor RAD23 OS=Triticum aestivum OX=4565 PE=3 SV=1
Q93W25|Q93W25_WHEAT:Q93XQ6|Q93XQ6_WHEAT	RIVMELYKDAVPRTVENF	18	Peptidyl-prolyl cis-trans isomerase OS=Triticum aestivum OX=4565 GN=CyP3 PE=1 SV=1
A0A3B6GQZ6|A0A3B6GQZ6_WHEAT:A0A077RSI3|A0A077RSI3_WHEAT:A0A3B6EEA7|A0A3B6EEA7_WHEAT	GASLKPEFIDIINAATVK	18	Triose-phosphate isomerase OS=Triticum aestivum OX=4565 PE=3 SV=1
A0A3B6BXX8|A0A3B6BXX8_WHEAT	RTGNALDAIGIYHGPIVV	18	Dirigent protein OS=Triticum aestivum OX=4565 PE=3 SV=1
W5GLX4|W5GLX4_WHEAT:A0A3B6KDM7|A0A3B6KDM7_WHEAT:A0A3B6MM33|A0A3B6MM33_WHEAT:A0A3B6C9B5|A0A3B6C9B5_WHEAT:A0A3B6LHE6|A0A3B6LHE6_WHEAT:A0A3B6HWI6|A0A3B6HWI6_WHEAT:A0A3B6JGW2|A0A3B6JGW2_WHEAT:A0A3B6IN96|A0A3B6IN96_WHEAT	LGLETAGGVMTVLIPRNTTIPTK	23	Heat shock cognate 70 kDa protein OS=Triticum aestivum OX=4565 PE=3 SV=1
A0A3B6BXR6|A0A3B6BXR6_WHEAT	FARTGNALDAIGVYHGPIVV	20	Dirigent protein OS=Triticum aestivum OX=4565 PE=3 SV=1
A0A3B6EK73|A0A3B6EK73_WHEAT:W5D322|W5D322_WHEAT	ATVMNLHGFQAPADYETTLIEVVDK	25	phosphoglycerate mutase (2 3-diphosphoglycerate-independent) OS=Triticum aestivum OX=4565 PE=3 SV=1
A0A077RTG8|A0A077RTG8_WHEAT:A0A3B6GWS9|A0A3B6GWS9_WHEAT:A0A3B6EGE6|A0A3B6EGE6_WHEAT	KVAILGAAGGIGQPLSLLM	19	Malate dehydrogenase OS=Triticum aestivum OX=4565 GN=TRAES_3BF087800010CFD_c1 PE=3 SV=1
A0A3B6NRC2|A0A3B6NRC2_WHEAT:A0A3B6RMH1|A0A3B6RMH1_WHEAT:A0A3B6QHN2|A0A3B6QHN2_WHEAT:A0A3B6TTS1|A0A3B6TTS1_WHEAT	SFLDPDGWKVVLVDHADFLKELH	23	lactoylglutathione lyase OS=Triticum aestivum OX=4565 PE=3 SV=1
A0A3B6NQQ5|A0A3B6NQQ5_WHEAT:W5GYX5|W5GYX5_WHEAT:W5GM69|W5GM69_WHEAT	RVALQSPDVELVAVNDPFITTDYMT	25	Glyceraldehyde-3-phosphate dehydrogenase OS=Triticum aestivum OX=4565 PE=3 SV=1
A0A3B5YXK3|A0A3B5YXK3_WHEAT:A0A3B5Y072|A0A3B5Y072_WHEAT	LIGEVISRFEKKGFY	15	Nucleoside diphosphate kinase OS=Triticum aestivum OX=4565 PE=3 SV=1
sp|Q1XH05|HGL1B_WHEAT:A0A3B6CGV4|A0A3B6CGV4_WHEAT	KWFSKFNSVPKPLLK	15	Histone H4 variant TH011 OS=Triticum aestivum OX=4565 PE=3 SV=2
A0A077RTG8|A0A077RTG8_WHEAT:A0A3B6GWS9|A0A3B6GWS9_WHEAT:A0A3B6EGE6|A0A3B6EGE6_WHEAT	RKVAILGAAGGIGQPLSLLM	20	Malate dehydrogenase OS=Triticum aestivum OX=4565 GN=TRAES_3BF087800010CFD_c1 PE=3 SV=1
A0A3B6NQQ5|A0A3B6NQQ5_WHEAT:W5GYX5|W5GYX5_WHEAT:W5GM69|W5GM69_WHEAT	KVLPELNGKLTGMAF	15	Glyceraldehyde-3-phosphate dehydrogenase OS=Triticum aestivum OX=4565 PE=3 SV=1
A0A3B6GQZ6|A0A3B6GQZ6_WHEAT	KELAAQPDVDGFLVGGASLKPEFIDIINAATVKSA	35	Triose-phosphate isomerase OS=Triticum aestivum OX=4565 PE=3 SV=1
A0A3B6U9D1|A0A3B6U9D1_WHEAT:A0A3B5Z5I7|A0A3B5Z5I7_WHEAT	SFQGGSILAFLGRSSEKLN	19	Jacalin-type lectin domain-containing protein OS=Triticum aestivum OX=4565 PE=4 SV=1
A0A3B6H0L0|A0A3B6H0L0_WHEAT	ATVMNLHGFQAPADYETTLIEVIDK	25	phosphoglycerate mutase (2 3-diphosphoglycerate-independent) OS=Triticum aestivum OX=4565 PE=3 SV=1
A0A3B6LWN3|A0A3B6LWN3_WHEAT:A0A3B6KQ72|A0A3B6KQ72_WHEAT	VPPLGFSTYFISSGKRS	17	Alpha-mannosidase OS=Triticum aestivum OX=4565 PE=3 SV=1
A0A3B6JCR8|A0A3B6JCR8_WHEAT:A0A3B6IKR6|A0A3B6IKR6_WHEAT	APVQYQEHLFHLF	13	Dirigent protein OS=Triticum aestivum OX=4565 PE=3 SV=1
A0A3B6H2U9|A0A3B6H2U9_WHEAT:A0A3B6ERQ5|A0A3B6ERQ5_WHEAT:A0A3B6FZC5|A0A3B6FZC5_WHEAT:W5E3C7|W5E3C7_WHEAT	KMFLRGDSVIIVLRNPK	17	Small nuclear ribonucleoprotein Sm D2 OS=Triticum aestivum OX=4565 PE=3 SV=1
A0A3B6NRC2|A0A3B6NRC2_WHEAT:A0A3B6RMH1|A0A3B6RMH1_WHEAT:A0A3B6QHN2|A0A3B6QHN2_WHEAT:A0A3B6TTS1|A0A3B6TTS1_WHEAT	VVLVDHADFLKELH	14	lactoylglutathione lyase OS=Triticum aestivum OX=4565 PE=3 SV=1
A0A3B6NQQ5|A0A3B6NQQ5_WHEAT:W5GYX5|W5GYX5_WHEAT:W5GM69|W5GM69_WHEAT:A0A3B6RKE8|A0A3B6RKE8_WHEAT	FRVPTVDVSVVDLTV	15	Glyceraldehyde-3-phosphate dehydrogenase OS=Triticum aestivum OX=4565 PE=3 SV=1
A0A3B6PKU0|A0A3B6PKU0_WHEAT:sp|Q9ZRB0|TBB3_WHEAT:W5D048|W5D048_WHEAT:sp|Q9ZRB1|TBB2_WHEAT:A0A3B6EP82|A0A3B6EP82_WHEAT:W5AET6|W5AET6_WHEAT:A0A3B5Y1M6|A0A3B5Y1M6_WHEAT:sp|Q9ZRB2|TBB1_WHEAT:A0A1D6BQY9|A0A1D6BQY9_WHEAT:sp|Q9ZRA8|TBB5_WHEAT:sp|Q9ZRA9|TBB4_WHEAT:A0A3B6KQJ1|A0A3B6KQJ1_WHEAT:W5FJT8|W5FJT8_WHEAT:A0A3B6GX40|A0A3B6GX40_WHEAT	KGHYTEGAELIDSVLDVVR	19	Tubulin beta chain OS=Triticum aestivum OX=4565 PE=3 SV=1
A0A3B6H2U9|A0A3B6H2U9_WHEAT:A0A3B6ERQ5|A0A3B6ERQ5_WHEAT:A0A3B6FZC5|A0A3B6FZC5_WHEAT:W5E3C7|W5E3C7_WHEAT	KALPVNKDRFISKMFLRGDSVIIVLRNPK	29	Small nuclear ribonucleoprotein Sm D2 OS=Triticum aestivum OX=4565 PE=3 SV=1
A0A3B6LDV5|A0A3B6LDV5_WHEAT	KKLNLPILPTTTIGSFPQTVELR	23	5-methyltetrahydropteroyltriglutamate--homocysteine S-methyltransferase OS=Triticum aestivum OX=4565 PE=3 SV=1
A0A3B6H2U9|A0A3B6H2U9_WHEAT:A0A3B6ERQ5|A0A3B6ERQ5_WHEAT:A0A3B6FZC5|A0A3B6FZC5_WHEAT:W5E3C7|W5E3C7_WHEAT	KMFLRGDSVIIVLR	14	Small nuclear ribonucleoprotein Sm D2 OS=Triticum aestivum OX=4565 PE=3 SV=1
A0A3B6PQY9|A0A3B6PQY9_WHEAT	VVIGVIDTGVYPEGRPSF	18	Subtilisin-like protease OS=Triticum aestivum OX=4565 PE=3 SV=1
sp|P62785|H41_WHEAT:A0A3B6CBE7|A0A3B6CBE7_WHEAT:A0A3B6CBA0|A0A3B6CBA0_WHEAT:A0A3B6KIR7|A0A3B6KIR7_WHEAT:sp|P62786|H42_WHEAT:A0A3B6DLJ6|A0A3B6DLJ6_WHEAT:A0A3B6B3H4|A0A3B6B3H4_WHEAT	KIFLENVIRDAVTYTEHARR	20	Histone H4 variant TH011 OS=Triticum aestivum OX=4565 PE=3 SV=2
A0A3B6TL76|A0A3B6TL76_WHEAT:A0A3B6RDP9|A0A3B6RDP9_WHEAT:A0A3B6SDC9|A0A3B6SDC9_WHEAT	MVKEASDWFDRFL	13	Peptidase S9 prolyl oligopeptidase catalytic domain-containing protein OS=Triticum aestivum OX=4565 PE=4 SV=1
A0A3B6JCR8|A0A3B6JCR8_WHEAT	IVGFFGRAGQFVDQLG	16	Dirigent protein OS=Triticum aestivum OX=4565 PE=3 SV=1
A0A3B6NNE0|A0A3B6NNE0_WHEAT:A0A3B6QD37|A0A3B6QD37_WHEAT:sp|P12783|PGKY_WHEAT	KMSHISTGGGASLELLEGKPLPGVL	25	Phosphoglycerate kinase OS=Triticum aestivum OX=4565 PE=3 SV=1
A0A3B6N2V5|A0A3B6N2V5_WHEAT:A0A3B6LXC1|A0A3B6LXC1_WHEAT:A0A3B6I3X0|A0A3B6I3X0_WHEAT:A0A3B6N1J5|A0A3B6N1J5_WHEAT:A0A3B6SM60|A0A3B6SM60_WHEAT:A0A3B6TWP7|A0A3B6TWP7_WHEAT:A0A3B6RQD1|A0A3B6RQD1_WHEAT:A0A3B6LX58|A0A3B6LX58_WHEAT:A0A3B6LX08|A0A3B6LX08_WHEAT:A0A3B6N206|A0A3B6N206_WHEAT:A0A3B6I318|A0A3B6I318_WHEAT	VKFTAEELRGIMDKKNNIRNM	21	Tr-type G domain-containing protein OS=Triticum aestivum OX=4565 PE=3 SV=1
A0A3B6DBW8|A0A3B6DBW8_WHEAT:A0A3B6C230|A0A3B6C230_WHEAT	RVWGEKYFKGNF	12	FAD-binding PCMH-type domain-containing protein OS=Triticum aestivum OX=4565 PE=3 SV=1
A0A3B5YXK3|A0A3B5YXK3_WHEAT:A0A3B5Y072|A0A3B5Y072_WHEAT	GFYLKGLKLQ	10	Nucleoside diphosphate kinase OS=Triticum aestivum OX=4565 PE=3 SV=1
A0A3B6FWP8|A0A3B6FWP8_WHEAT	RSFGLFNPDKSPAYNIQF	18	Glucan endo-1 3-beta-D-glucosidase OS=Triticum aestivum OX=4565 PE=3 SV=1
A0A3B6PFJ2|A0A3B6PFJ2_WHEAT:A0A3B6QAL1|A0A3B6QAL1_WHEAT	NVQQLWQDYKAKFGG	15	Secretory protein OS=Triticum aestivum OX=4565 PE=4 SV=1
sp|Q1XH05|HGL1B_WHEAT:A0A3B6CGV4|A0A3B6CGV4_WHEAT	AKWFSKFNSVPKPLL	15	Histone H4 variant TH011 OS=Triticum aestivum OX=4565 PE=3 SV=2
A0A3B5XW54|A0A3B5XW54_WHEAT:W5A874|W5A874_WHEAT	DKAVSGLTKGIEGLFKKN	18	Dihydrolipoyl dehydrogenase OS=Triticum aestivum OX=4565 PE=3 SV=1
A0A3B6MTW1|A0A3B6MTW1_WHEAT	GAALHWTYDAAASSL	15	DOMON domain-containing protein OS=Triticum aestivum OX=4565 PE=4 SV=1
A0A3B6A0W4|A0A3B6A0W4_WHEAT:A0A3B5Z4G6|A0A3B5Z4G6_WHEAT	KAGQYTKFIRLM	12	FAS1 domain-containing protein OS=Triticum aestivum OX=4565 PE=3 SV=1
W5D0E3|W5D0E3_WHEAT:A0A1D5VE13|A0A1D5VE13_WHEAT:A0A3B6FUA0|A0A3B6FUA0_WHEAT	KKVAPEVIAEYTVRTLQ	17	Fructose-bisphosphate aldolase OS=Triticum aestivum OX=4565 GN=FBA13 PE=3 SV=1
A0A3B6RKE8|A0A3B6RKE8_WHEAT	GKIKIGINGFGRIGRLVA	18	Glyceraldehyde-3-phosphate dehydrogenase OS=Triticum aestivum OX=4565 PE=3 SV=1
A0A3B6MJZ2|A0A3B6MJZ2_WHEAT:A0A3B6K9Q1|A0A3B6K9Q1_WHEAT	LPVLPTTTIGSFPQTVELR	19	5-methyltetrahydropteroyltriglutamate--homocysteine S-methyltransferase OS=Triticum aestivum OX=4565 PE=3 SV=1
A0A3B6H0L0|A0A3B6H0L0_WHEAT	VMNLHGFQAPADYETTLIEVIDK	23	phosphoglycerate mutase (2 3-diphosphoglycerate-independent) OS=Triticum aestivum OX=4565 PE=3 SV=1
A0A3B6ELY8|A0A3B6ELY8_WHEAT:W5CY88|W5CY88_WHEAT:A0A3B6GVH3|A0A3B6GVH3_WHEAT	FTISGAEEILKAL	13	Glutaredoxin-dependent peroxiredoxin OS=Triticum aestivum OX=4565 PE=3 SV=1
A0A077RTG8|A0A077RTG8_WHEAT:A0A3B6GWS9|A0A3B6GWS9_WHEAT:A0A3B6EGE6|A0A3B6EGE6_WHEAT	KVAILGAAGGIGQPLSLL	18	Malate dehydrogenase OS=Triticum aestivum OX=4565 GN=TRAES_3BF087800010CFD_c1 PE=3 SV=1
A0A3B6EK73|A0A3B6EK73_WHEAT:W5D322|W5D322_WHEAT	VMNLHGFQAPADYETTLIEVVDK	23	phosphoglycerate mutase (2 3-diphosphoglycerate-independent) OS=Triticum aestivum OX=4565 PE=3 SV=1
A0A3B5XW54|A0A3B5XW54_WHEAT:W5A874|W5A874_WHEAT	DKAVSGLTKGIEGLFK	16	Dihydrolipoyl dehydrogenase OS=Triticum aestivum OX=4565 PE=3 SV=1
A0A077RTG8|A0A077RTG8_WHEAT:A0A3B6GWS9|A0A3B6GWS9_WHEAT:A0A3B6EGE6|A0A3B6EGE6_WHEAT:A0A3B5Z5T0|A0A3B5Z5T0_WHEAT:A0A3B5Y7Z1|A0A3B5Y7Z1_WHEAT:A0A3B6A1V2|A0A3B6A1V2_WHEAT	KLNPLVSSLSLYDIAATPGVA	21	Malate dehydrogenase OS=Triticum aestivum OX=4565 GN=TRAES_3BF087800010CFD_c1 PE=3 SV=1
A0A3B6B4U0|A0A3B6B4U0_WHEAT:A0A1D5URU4|A0A1D5URU4_WHEAT	TTRSWDFLQQTDVKID	16	Subtilisin-like protease OS=Triticum aestivum OX=4565 PE=3 SV=1
A0A3B6MTW1|A0A3B6MTW1_WHEAT	LGAALHWTYDAAASSL	16	DOMON domain-containing protein OS=Triticum aestivum OX=4565 PE=4 SV=1
E2F3W4|E2F3W4_WHEAT	KRQVMIRPSSKVIIKFL	17	30S ribosomal protein S8 chloroplastic OS=Triticum aestivum OX=4565 GN=TRAES_3BF117500090CFD_c1 PE=2 SV=1
C7AE91|C7AE91_WHEAT	VTYNVGDQGGWALSTDYSNWVSGK	24	Blue copper protein OS=Triticum aestivum OX=4565 GN=BCP PE=2 SV=1
A0A3B6TKC6|A0A3B6TKC6_WHEAT:A0A3B6SK63|A0A3B6SK63_WHEAT:A0A3B6RK36|A0A3B6RK36_WHEAT	SATSVEDALEIARSSL	16	FAD/NAD(P)-binding domain-containing protein OS=Triticum aestivum OX=4565 PE=4 SV=1
A0A3B6I3Z6|A0A3B6I3Z6_WHEAT:A0A3B6LX21|A0A3B6LX21_WHEAT:A0A3B6N1X2|A0A3B6N1X2_WHEAT	RLLAASTKIVGVGRNYVAHA	20	Fumarylacetoacetase-like C-terminal domain-containing protein OS=Triticum aestivum OX=4565 PE=3 SV=1
A0A2X0SI00|A0A2X0SI00_WHEAT:A0A3B6AY63|A0A3B6AY63_WHEAT:A0A3B6C5T4|A0A3B6C5T4_WHEAT	DTHLHFFLHDVVSGSNPT	18	Dirigent protein OS=Triticum aestivum OX=4565 GN=CAMPLR22A2D_LOCUS2609 PE=3 SV=1
A0A3B6NQQ5|A0A3B6NQQ5_WHEAT:W5GYX5|W5GYX5_WHEAT:W5GM69|W5GM69_WHEAT	APIKIGINGFGRIGRLVARVAL	22	Glyceraldehyde-3-phosphate dehydrogenase OS=Triticum aestivum OX=4565 PE=3 SV=1
A0A3B6JCR8|A0A3B6JCR8_WHEAT	GRAGQFVDQLGAYVRPTPN	19	Dirigent protein OS=Triticum aestivum OX=4565 PE=3 SV=1
A0A3B6N140|A0A3B6N140_WHEAT:A0A3B6LWN3|A0A3B6LWN3_WHEAT	PSKLVVELAPMEIRTFVINFDHR	23	Alpha-mannosidase OS=Triticum aestivum OX=4565 PE=3 SV=1
sp|P04464|CALM_WHEAT:W5EIR1|W5EIR1_WHEAT:W5A619|W5A619_WHEAT:A0A3B6GRI6|A0A3B6GRI6_WHEAT:A0A3B6C2G7|A0A3B6C2G7_WHEAT:A0A3B6EL73|A0A3B6EL73_WHEAT:A0A3B6FKK9|A0A3B6FKK9_WHEAT:A0A3B6GX61|A0A3B6GX61_WHEAT	GNGTIDFPEFLNLMARKM	18	Histone H4 variant TH011 OS=Triticum aestivum OX=4565 PE=3 SV=2
W5FV77|W5FV77_WHEAT	GVSLLALFKEKKEKPRS	17	40S ribosomal protein S23 OS=Triticum aestivum OX=4565 PE=3 SV=1
A0A3B5ZRY4|A0A3B5ZRY4_WHEAT:A0A3B5XY36|A0A3B5XY36_WHEAT	LASIDELERYTQISSHPLH	19	Pre-mRNA-processing factor 19 OS=Triticum aestivum OX=4565 PE=3 SV=1
A0A1D5UZW7|A0A1D5UZW7_WHEAT:sp|Q03033|EF1A_WHEAT:A0A1D5XDB6|A0A1D5XDB6_WHEAT	RLPLQDVYKIGGIGTVPVGRVETG	24	Elongation factor 1-alpha OS=Triticum aestivum OX=4565 PE=3 SV=1
sp|P62785|H41_WHEAT:A0A3B6CBE7|A0A3B6CBE7_WHEAT:A0A3B6CBA0|A0A3B6CBA0_WHEAT:A0A3B6KIR7|A0A3B6KIR7_WHEAT:sp|P62786|H42_WHEAT:A0A3B6DLJ6|A0A3B6DLJ6_WHEAT:A0A3B6B3H4|A0A3B6B3H4_WHEAT	VTAMDVVYALK	11	Histone H4 variant TH011 OS=Triticum aestivum OX=4565 PE=3 SV=2
A0A3B6HVW5|A0A3B6HVW5_WHEAT:A0A3B6C2W3|A0A3B6C2W3_WHEAT:A0A1D5U807|A0A1D5U807_WHEAT:A0A1D5TPB6|A0A1D5TPB6_WHEAT:A0A3B6DA12|A0A3B6DA12_WHEAT:A0A3B6JI59|A0A3B6JI59_WHEAT	REARLPTKILWMR	13	Ribosomal protein L19 OS=Triticum aestivum OX=4565 PE=3 SV=1
A0A3B5YXK3|A0A3B5YXK3_WHEAT:A0A3B5Y072|A0A3B5Y072_WHEAT	RGLIGEVISRFEKK	14	Nucleoside diphosphate kinase OS=Triticum aestivum OX=4565 PE=3 SV=1
A0A3B6PHJ2|A0A3B6PHJ2_WHEAT:W5A9E1|W5A9E1_WHEAT:W5ADS2|W5ADS2_WHEAT:A0A3B6NT38|A0A3B6NT38_WHEAT:A0A3B6SMC2|A0A3B6SMC2_WHEAT	YNIQKESTLHLVLRLR	16	Ubiquitin-like domain-containing protein OS=Triticum aestivum OX=4565 PE=4 SV=1
Q93XQ8|Q93XQ8_WHEAT:sp|P52589|PDI_WHEAT:Q7FYS2|Q7FYS2_WHEAT:Q93XQ7|Q93XQ7_WHEAT	GKYEVQGFPTLKIF	14	Protein disulfide-isomerase OS=Triticum aestivum OX=4565 GN=PDI2 PE=2 SV=1
A0A3B6MJZ2|A0A3B6MJZ2_WHEAT:A0A3B6K9Q1|A0A3B6K9Q1_WHEAT	RLDAQQKKLNLPVLPTTTIGSFPQTVELRR	30	5-methyltetrahydropteroyltriglutamate--homocysteine S-methyltransferase OS=Triticum aestivum OX=4565 PE=3 SV=1
A0A1D6B2M0|A0A1D6B2M0_WHEAT	LNIHEYQGAELMGKF	15	Succinate--CoA ligase [ADP-forming] subunit beta mitochondrial OS=Triticum aestivum OX=4565 PE=3 SV=1
A0A3B5YRG0|A0A3B5YRG0_WHEAT:A0A3B5XU58|A0A3B5XU58_WHEAT:A0A3B5ZPS2|A0A3B5ZPS2_WHEAT	RHLIFSPWAHAA	12	Beta-hexosaminidase OS=Triticum aestivum OX=4565 PE=3 SV=1
A0A3B6TG98|A0A3B6TG98_WHEAT	AKYTVGDTSGWTTGADYTTWASDKK	25	Phytocyanin domain-containing protein OS=Triticum aestivum OX=4565 PE=4 SV=1
A0A3B6GQZ6|A0A3B6GQZ6_WHEAT:A0A077RSI3|A0A077RSI3_WHEAT:A0A3B6EEA7|A0A3B6EEA7_WHEAT	VGGASLKPEFIDIINAATVKSA	22	Triose-phosphate isomerase OS=Triticum aestivum OX=4565 PE=3 SV=1
A0A3B5XW54|A0A3B5XW54_WHEAT:W5A874|W5A874_WHEAT	KAVSGLTKGIEGLFK	15	Dihydrolipoyl dehydrogenase OS=Triticum aestivum OX=4565 PE=3 SV=1
A0A3B6JHH7|A0A3B6JHH7_WHEAT:A0A3B6HUR7|A0A3B6HUR7_WHEAT	RNGAVVLAPTNPRDEYQHWFKDM	23	Uncharacterized protein OS=Triticum aestivum OX=4565 PE=4 SV=1
A0A3B6PDY8|A0A3B6PDY8_WHEAT:A0A3B6GXM2|A0A3B6GXM2_WHEAT:W5HA06|W5HA06_WHEAT:W5HZ15|W5HZ15_WHEAT:A0A3B6QCB8|A0A3B6QCB8_WHEAT:A0A3B6Q9K0|A0A3B6Q9K0_WHEAT:A0A3B6PH68|A0A3B6PH68_WHEAT:A0A3B6NLZ3|A0A3B6NLZ3_WHEAT:A0A3B6C7J8|A0A3B6C7J8_WHEAT:A0A3B6SMX4|A0A3B6SMX4_WHEAT:A0A3B6NJR3|A0A3B6NJR3_WHEAT:A0A3B6RR76|A0A3B6RR76_WHEAT:A0A3B6SJR1|A0A3B6SJR1_WHEAT:sp|Q43217|H2B3_WHEAT:A0A3B6SMZ7|A0A3B6SMZ7_WHEAT:A0…	VRLVLPGELAKHAVSEGTKAVT	22	Histone H2B OS=Triticum aestivum OX=4565 PE=3 SV=1
sp|P62785|H41_WHEAT:A0A3B6CBE7|A0A3B6CBE7_WHEAT:A0A3B6CBA0|A0A3B6CBA0_WHEAT:A0A3B6KIR7|A0A3B6KIR7_WHEAT:sp|P62786|H42_WHEAT:A0A3B6DLJ6|A0A3B6DLJ6_WHEAT:A0A3B6B3H4|A0A3B6B3H4_WHEAT	RISGLIYEETRGVL	14	Histone H4 variant TH011 OS=Triticum aestivum OX=4565 PE=3 SV=2
A0A3B6MJZ2|A0A3B6MJZ2_WHEAT:A0A3B6K9Q1|A0A3B6K9Q1_WHEAT	RLDAQQKKLNLPVLPTTTIGSFPQTVEL	28	5-methyltetrahydropteroyltriglutamate--homocysteine S-methyltransferase OS=Triticum aestivum OX=4565 PE=3 SV=1
A0A3B6ELY8|A0A3B6ELY8_WHEAT:W5CY88|W5CY88_WHEAT:A0A3B6GVH3|A0A3B6GVH3_WHEAT	ISGAEEILKAL	11	Glutaredoxin-dependent peroxiredoxin OS=Triticum aestivum OX=4565 PE=3 SV=1
Q8H0K8|Q8H0K8_WHEAT:A7UME2|A7UME2_WHEAT	LPVLAPVTKDPATSLYTIPFH	21	Xylanase inhibitor OS=Triticum aestivum OX=4565 GN=xiI PE=1 SV=1
A0A3B6U9D1|A0A3B6U9D1_WHEAT:A0A3B5Z5I7|A0A3B5Z5I7_WHEAT	ALNPPKRLVSIQIWSTDSS	19	Jacalin-type lectin domain-containing protein OS=Triticum aestivum OX=4565 PE=4 SV=1
A0A3B6EL73|A0A3B6EL73_WHEAT:A0A3B6FKK9|A0A3B6FKK9_WHEAT:A0A3B6GX61|A0A3B6GX61_WHEAT	GQINYDEFVKVMMAK	15	EF-hand domain-containing protein OS=Triticum aestivum OX=4565 PE=4 SV=1
A0A3B6PHJ2|A0A3B6PHJ2_WHEAT:W5A9E1|W5A9E1_WHEAT:W5ADS2|W5ADS2_WHEAT:A0A3B6NT38|A0A3B6NT38_WHEAT	GRTLADYNIQKESTLHLVLRLRGG	24	Ubiquitin-like domain-containing protein OS=Triticum aestivum OX=4565 PE=4 SV=1
A0A077RTG0|A0A077RTG0_WHEAT	RIWGEKYFMGNFH	13	FAD-binding PCMH-type domain-containing protein OS=Triticum aestivum OX=4565 GN=TRAES_3BF096800120CFD_c1 PE=3 SV=1
A0A3B6NRC2|A0A3B6NRC2_WHEAT:A0A3B6RMH1|A0A3B6RMH1_WHEAT:A0A3B6QHN2|A0A3B6QHN2_WHEAT:A0A3B6TTS1|A0A3B6TTS1_WHEAT	FLDPDGWKVVLVDHADFLKELH	22	lactoylglutathione lyase OS=Triticum aestivum OX=4565 PE=3 SV=1
W5C4B7|W5C4B7_WHEAT:A0A3B6C3D5|A0A3B6C3D5_WHEAT:A0A3B6AVX5|A0A3B6AVX5_WHEAT	KIGSTMFELFKQ	12	Succinate--CoA ligase [ADP-forming] subunit alpha mitochondrial OS=Triticum aestivum OX=4565 GN=CAMPLR22A2D_LOCUS1831 PE=3 SV=1
A0A3B6PFJ2|A0A3B6PFJ2_WHEAT:A0A3B6QAL1|A0A3B6QAL1_WHEAT	KNVQQLWQDYKAKFGG	16	Secretory protein OS=Triticum aestivum OX=4565 PE=4 SV=1
A0A3B5YXK3|A0A3B5YXK3_WHEAT:A0A3B5Y072|A0A3B5Y072_WHEAT	LIGEVISRFEKKGFYLKGLK	20	Nucleoside diphosphate kinase OS=Triticum aestivum OX=4565 PE=3 SV=1
A0A3B6JCR8|A0A3B6JCR8_WHEAT	RAGQFVDQLGAYVRPTPN	18	Dirigent protein OS=Triticum aestivum OX=4565 PE=3 SV=1
A0A1D5UZW7|A0A1D5UZW7_WHEAT:sp|Q03033|EF1A_WHEAT:A0A1D5XDB6|A0A1D5XDB6_WHEAT	LPLQDVYKIGGIGTVPVGRVE	21	Elongation factor 1-alpha OS=Triticum aestivum OX=4565 PE=3 SV=1
A0A3B6NQQ5|A0A3B6NQQ5_WHEAT:W5GYX5|W5GYX5_WHEAT:W5GM69|W5GM69_WHEAT	AFRVPTVDVSVVDLTV	16	Glyceraldehyde-3-phosphate dehydrogenase OS=Triticum aestivum OX=4565 PE=3 SV=1
A0A3B6PQY9|A0A3B6PQY9_WHEAT	KASNGATDVVIGVIDTGVYPEGRPSFAADPSLPPPPSKF	39	Subtilisin-like protease OS=Triticum aestivum OX=4565 PE=3 SV=1
A0A3B6KJA9|A0A3B6KJA9_WHEAT	PLRVRIFVDTVAEAPHTG	18	Uncharacterized protein OS=Triticum aestivum OX=4565 PE=3 SV=1
A0A3B6HXL6|A0A3B6HXL6_WHEAT:A0A3B6JCM0|A0A3B6JCM0_WHEAT:A0A3B6ILY2|A0A3B6ILY2_WHEAT	GSALAAGYDLSSAVETVVPAR	21	Deoxyuridine 5'-triphosphate nucleotidohydrolase OS=Triticum aestivum OX=4565 PE=3 SV=1
A0A3B6PFJ2|A0A3B6PFJ2_WHEAT:A0A3B6QAL1|A0A3B6QAL1_WHEAT	KMKSGYSDDFFAQILGK	17	Secretory protein OS=Triticum aestivum OX=4565 PE=4 SV=1
sp|P62785|H41_WHEAT:A0A3B6CBE7|A0A3B6CBE7_WHEAT:A0A3B6CBA0|A0A3B6CBA0_WHEAT:A0A3B6KIR7|A0A3B6KIR7_WHEAT:sp|P62786|H42_WHEAT:A0A3B6DLJ6|A0A3B6DLJ6_WHEAT:A0A3B6B3H4|A0A3B6B3H4_WHEAT	RISGLIYEETRGVLK	15	Histone H4 variant TH011 OS=Triticum aestivum OX=4565 PE=3 SV=2
A0A3B6PJY5|A0A3B6PJY5_WHEAT:A0A0C4BKH5|A0A0C4BKH5_WHEAT:A0A3B6TVN9|A0A3B6TVN9_WHEAT:A0A3B6QDH4|A0A3B6QDH4_WHEAT:A0A3B6NKH5|A0A3B6NKH5_WHEAT	LVINYDLPTQPENYLH	16	ATP-dependent RNA helicase OS=Triticum aestivum OX=4565 PE=3 SV=1
A0A3B6U9D1|A0A3B6U9D1_WHEAT:A0A3B5Z5I7|A0A3B5Z5I7_WHEAT	SILAFLGRSSEKLNAIGAYKLGV	23	Jacalin-type lectin domain-containing protein OS=Triticum aestivum OX=4565 PE=4 SV=1
A0A3B6AUW8|A0A3B6AUW8_WHEAT:A0A3B6DCS5|A0A3B6DCS5_WHEAT:A0A3B6C571|A0A3B6C571_WHEAT	RILFDKYHPGYFGKVGM	17	Ribosomal protein L18e/L15P domain-containing protein OS=Triticum aestivum OX=4565 PE=3 SV=1
A0A3B6A1X7|A0A3B6A1X7_WHEAT	AGGGILEVKLGESHHPTRGHHGVGTRANAQAFTDGLMSKV	40	X8 domain-containing protein OS=Triticum aestivum OX=4565 PE=3 SV=1
A0A3B6PDY8|A0A3B6PDY8_WHEAT:A0A3B6GXM2|A0A3B6GXM2_WHEAT:W5HA06|W5HA06_WHEAT:W5HZ15|W5HZ15_WHEAT:A0A3B6QCB8|A0A3B6QCB8_WHEAT:A0A3B6Q9K0|A0A3B6Q9K0_WHEAT:A0A3B6PH68|A0A3B6PH68_WHEAT:A0A3B6NLZ3|A0A3B6NLZ3_WHEAT:A0A3B6C7J8|A0A3B6C7J8_WHEAT:A0A3B6SMX4|A0A3B6SMX4_WHEAT:A0A3B6NJR3|A0A3B6NJR3_WHEAT:A0A3B6RR76|A0A3B6RR76_WHEAT:A0A3B6SJR1|A0A3B6SJR1_WHEAT:sp|Q43217|H2B3_WHEAT:A0A3B6SMZ7|A0A3B6SMZ7_WHEAT:A0…	RLVLPGELAKHAVSEGTKAVTKFT	24	Histone H2B OS=Triticum aestivum OX=4565 PE=3 SV=1
A0A1D5UZW7|A0A1D5UZW7_WHEAT:sp|Q03033|EF1A_WHEAT:A0A1D5XDB6|A0A1D5XDB6_WHEAT	YAWVLDKLKAERE	13	Elongation factor 1-alpha OS=Triticum aestivum OX=4565 PE=3 SV=1
A0A3B6H2U9|A0A3B6H2U9_WHEAT:A0A3B6ERQ5|A0A3B6ERQ5_WHEAT:A0A3B6FZC5|A0A3B6FZC5_WHEAT:W5E3C7|W5E3C7_WHEAT	MFLRGDSVIIVLRNPK	16	Small nuclear ribonucleoprotein Sm D2 OS=Triticum aestivum OX=4565 PE=3 SV=1
Q5TMB2|Q5TMB2_WHEAT:A7UME1|A7UME1_WHEAT	KGLPVLAPVTKDTATSLYTIPFHD	24	Xylanase inhibitor TAXI-IV OS=Triticum aestivum OX=4565 GN=Taxi-IV PE=2 SV=1
A0A3B5YXK3|A0A3B5YXK3_WHEAT:A0A3B5Y072|A0A3B5Y072_WHEAT	RGLIGEVISRFE	12	Nucleoside diphosphate kinase OS=Triticum aestivum OX=4565 PE=3 SV=1
A0A3B5YXK3|A0A3B5YXK3_WHEAT:A0A3B5Y072|A0A3B5Y072_WHEAT	RGLIGEVISRFEK	13	Nucleoside diphosphate kinase OS=Triticum aestivum OX=4565 PE=3 SV=1
W5D0E3|W5D0E3_WHEAT:A0A1D5VE13|A0A1D5VE13_WHEAT:A0A3B6FUA0|A0A3B6FUA0_WHEAT	KLQTKKPWNLSFSF	14	Fructose-bisphosphate aldolase OS=Triticum aestivum OX=4565 GN=FBA13 PE=3 SV=1
A0A3B6MTW1|A0A3B6MTW1_WHEAT	SVAFAAKPASGAGWVSWGINPTGDGMKGAQA	31	DOMON domain-containing protein OS=Triticum aestivum OX=4565 PE=4 SV=1
A0A3B6LWN3|A0A3B6LWN3_WHEAT:A0A3B6KQ72|A0A3B6KQ72_WHEAT	GPVDPSKLVVELAPMEIRTF	20	Alpha-mannosidase OS=Triticum aestivum OX=4565 PE=3 SV=1
A0A3B6HVW5|A0A3B6HVW5_WHEAT:A0A3B6C2W3|A0A3B6C2W3_WHEAT:A0A1D5U807|A0A1D5U807_WHEAT:A0A1D5TPB6|A0A1D5TPB6_WHEAT:A0A3B6DA12|A0A3B6DA12_WHEAT:A0A3B6JI59|A0A3B6JI59_WHEAT	EARLPTKILWMR	12	Ribosomal protein L19 OS=Triticum aestivum OX=4565 PE=3 SV=1
A0A3B6RLR6|A0A3B6RLR6_WHEAT	KVWGEQYFASNFQ	13	FAD-binding PCMH-type domain-containing protein OS=Triticum aestivum OX=4565 PE=3 SV=1
sp|P62785|H41_WHEAT:A0A3B6CBE7|A0A3B6CBE7_WHEAT:A0A3B6CBA0|A0A3B6CBA0_WHEAT:A0A3B6KIR7|A0A3B6KIR7_WHEAT:sp|P62786|H42_WHEAT:A0A3B6DLJ6|A0A3B6DLJ6_WHEAT:A0A3B6B3H4|A0A3B6B3H4_WHEAT	RRKTVTAMDVVYALK	15	Histone H4 variant TH011 OS=Triticum aestivum OX=4565 PE=3 SV=2
A0A3B6GQZ6|A0A3B6GQZ6_WHEAT:A0A077RSI3|A0A077RSI3_WHEAT:A0A3B6EEA7|A0A3B6EEA7_WHEAT	LVNLGVPWVILGHSE	15	Triose-phosphate isomerase OS=Triticum aestivum OX=4565 PE=3 SV=1
A0A3B6MTW1|A0A3B6MTW1_WHEAT	SVAFAAKPASGAGWVSWGINPTGDGMK	27	DOMON domain-containing protein OS=Triticum aestivum OX=4565 PE=4 SV=1
A0A3B5YXK3|A0A3B5YXK3_WHEAT:A0A3B5Y072|A0A3B5Y072_WHEAT	LIGEVISRFEKKGFYLK	17	Nucleoside diphosphate kinase OS=Triticum aestivum OX=4565 PE=3 SV=1
A0A1D5UZW7|A0A1D5UZW7_WHEAT:sp|Q03033|EF1A_WHEAT:A0A1D5XDB6|A0A1D5XDB6_WHEAT	PGMVVTFGPTGLTTEVK	17	Elongation factor 1-alpha OS=Triticum aestivum OX=4565 PE=3 SV=1
A0A3B5YRG0|A0A3B5YRG0_WHEAT:A0A3B5XU58|A0A3B5XU58_WHEAT:A0A3B5ZPS2|A0A3B5ZPS2_WHEAT	RHLIFSPWAH	10	Beta-hexosaminidase OS=Triticum aestivum OX=4565 PE=3 SV=1
A0A3B6NQQ5|A0A3B6NQQ5_WHEAT:W5GYX5|W5GYX5_WHEAT:W5GM69|W5GM69_WHEAT:A0A3B6RKE8|A0A3B6RKE8_WHEAT	FRVPTVDVSVVDLTVR	16	Glyceraldehyde-3-phosphate dehydrogenase OS=Triticum aestivum OX=4565 PE=3 SV=1
A0A3B6IKR6|A0A3B6IKR6_WHEAT	FYGRSGQFVDQLGAYVRPTPN	21	Dirigent protein OS=Triticum aestivum OX=4565 PE=3 SV=1
A0A3B6PFJ2|A0A3B6PFJ2_WHEAT:A0A3B6QAL1|A0A3B6QAL1_WHEAT	KSGYSDDFFAQILGK	15	Secretory protein OS=Triticum aestivum OX=4565 PE=4 SV=1
A0A1D5UZW7|A0A1D5UZW7_WHEAT:sp|Q03033|EF1A_WHEAT:A0A1D5XDB6|A0A1D5XDB6_WHEAT	YAWVLDKLK	9	Elongation factor 1-alpha OS=Triticum aestivum OX=4565 PE=3 SV=1
A0A3B6MJZ2|A0A3B6MJZ2_WHEAT:A0A3B6K9Q1|A0A3B6K9Q1_WHEAT	KKLNLPVLPTTTIGSFPQTVEL	22	5-methyltetrahydropteroyltriglutamate--homocysteine S-methyltransferase OS=Triticum aestivum OX=4565 PE=3 SV=1
A0A3B5YXK3|A0A3B5YXK3_WHEAT:A0A3B5Y072|A0A3B5Y072_WHEAT	GLIGEVISRFE	11	Nucleoside diphosphate kinase OS=Triticum aestivum OX=4565 PE=3 SV=1
A0A3B6TL76|A0A3B6TL76_WHEAT:A0A3B6RDP9|A0A3B6RDP9_WHEAT:A0A3B6SDC9|A0A3B6SDC9_WHEAT	RMTASMVKEASDWFDRFL	18	Peptidase S9 prolyl oligopeptidase catalytic domain-containing protein OS=Triticum aestivum OX=4565 PE=4 SV=1
A0A3B6JCF8|A0A3B6JCF8_WHEAT:A0A3B6HXB3|A0A3B6HXB3_WHEAT:A0A3B6IMQ1|A0A3B6IMQ1_WHEAT	KLNLPILPTTTIGSFPQTMDLR	22	5-methyltetrahydropteroyltriglutamate--homocysteine S-methyltransferase OS=Triticum aestivum OX=4565 PE=3 SV=1
A0A3B6A0W4|A0A3B6A0W4_WHEAT:A0A3B5Z4G6|A0A3B5Z4G6_WHEAT	KAGQYTKFIRLMA	13	FAS1 domain-containing protein OS=Triticum aestivum OX=4565 PE=3 SV=1
A0A3B6D9I1|A0A3B6D9I1_WHEAT:A0A3B6C4R2|A0A3B6C4R2_WHEAT:A0A3B6ATI7|A0A3B6ATI7_WHEAT:A0A3B6C252|A0A3B6C252_WHEAT	LNRVRVWVDTVAEVPKIG	18	Subtilisin-chymotrypsin inhibitor-2A OS=Triticum aestivum OX=4565 PE=3 SV=1
A0A3B6N140|A0A3B6N140_WHEAT:A0A3B6LWN3|A0A3B6LWN3_WHEAT	LAPMEIRTFVINFDHR	16	Alpha-mannosidase OS=Triticum aestivum OX=4565 PE=3 SV=1
A0A3B6GQ57|A0A3B6GQ57_WHEAT	RILGTKSDYLPPILTT	16	Phospholipase D OS=Triticum aestivum OX=4565 PE=3 SV=1
A0A1D5U586|A0A1D5U586_WHEAT	MIYDVNSPLFRSFLSQKGGASSDK	24	Wound-induced basic protein OS=Triticum aestivum OX=4565 PE=4 SV=1
A0A1D5U586|A0A1D5U586_WHEAT	MIYDVNSPLF	10	Wound-induced basic protein OS=Triticum aestivum OX=4565 PE=4 SV=1
A0A3B5YXK3|A0A3B5YXK3_WHEAT:A0A3B5Y072|A0A3B5Y072_WHEAT	RGLIGEVISRFEKKGFYL	18	Nucleoside diphosphate kinase OS=Triticum aestivum OX=4565 PE=3 SV=1
E2F3W4|E2F3W4_WHEAT	IRPSSKVIIKFL	12	30S ribosomal protein S8 chloroplastic OS=Triticum aestivum OX=4565 GN=TRAES_3BF117500090CFD_c1 PE=2 SV=1
A0A3B6MJZ2|A0A3B6MJZ2_WHEAT:A0A3B6K9Q1|A0A3B6K9Q1_WHEAT	RLDAQQKKLNLPVLPTTTIGSFPQTVELRRV	31	5-methyltetrahydropteroyltriglutamate--homocysteine S-methyltransferase OS=Triticum aestivum OX=4565 PE=3 SV=1
A0A3B6MJZ2|A0A3B6MJZ2_WHEAT:A0A3B6K9Q1|A0A3B6K9Q1_WHEAT:A0A3B6LDV5|A0A3B6LDV5_WHEAT	LTNMVEAAKQIRAELAKAQ	19	5-methyltetrahydropteroyltriglutamate--homocysteine S-methyltransferase OS=Triticum aestivum OX=4565 PE=3 SV=1
O82715|O82715_WHEAT:A0A3B6SBL8|A0A3B6SBL8_WHEAT:F8S6U7|F8S6U7_WHEAT	WTAADAVKLWVDEKQN	16	Pathogenesis related protein-1.2 OS=Triticum aestivum OX=4565 GN=PR-1.2 PE=2 SV=1
A0A3B6KJA9|A0A3B6KJA9_WHEAT	DYDPLRVRIFVDTVAEAPHTG	21	Uncharacterized protein OS=Triticum aestivum OX=4565 PE=3 SV=1
A0A3B5XVD9|A0A3B5XVD9_WHEAT	KLIDVSNKPDWFLK	14	Dehydroascorbate reductase OS=Triticum aestivum OX=4565 PE=3 SV=1
A0A3B6TBU2|A0A3B6TBU2_WHEAT:A0A3B6H679|A0A3B6H679_WHEAT:W5CQC7|W5CQC7_WHEAT:A0A3B6I6K2|A0A3B6I6K2_WHEAT	LALNIAEKGFPISVYN	16	6-phosphogluconate dehydrogenase decarboxylating OS=Triticum aestivum OX=4565 PE=3 SV=1
A0A3B6H2U9|A0A3B6H2U9_WHEAT:A0A3B6ERQ5|A0A3B6ERQ5_WHEAT:A0A3B6FZC5|A0A3B6FZC5_WHEAT:W5E3C7|W5E3C7_WHEAT	DRFISKMFLRGDSVIIVLRNPK	22	Small nuclear ribonucleoprotein Sm D2 OS=Triticum aestivum OX=4565 PE=3 SV=1
A0A3B5YRG0|A0A3B5YRG0_WHEAT:A0A3B5XU58|A0A3B5XU58_WHEAT:A0A3B5ZPS2|A0A3B5ZPS2_WHEAT	RHLIFSPWAHA	11	Beta-hexosaminidase OS=Triticum aestivum OX=4565 PE=3 SV=1
sp|P62785|H41_WHEAT:A0A3B6CBE7|A0A3B6CBE7_WHEAT:A0A3B6CBA0|A0A3B6CBA0_WHEAT:A0A3B6KIR7|A0A3B6KIR7_WHEAT:sp|P62786|H42_WHEAT:A0A3B6DLJ6|A0A3B6DLJ6_WHEAT:A0A3B6B3H4|A0A3B6B3H4_WHEAT	IFLENVIRDAVTYTEHAR	18	Histone H4 variant TH011 OS=Triticum aestivum OX=4565 PE=3 SV=2
A0A077RTG8|A0A077RTG8_WHEAT:A0A3B6GWS9|A0A3B6GWS9_WHEAT:A0A3B6EGE6|A0A3B6EGE6_WHEAT:A0A3B5Z5T0|A0A3B5Z5T0_WHEAT:A0A3B5Y7Z1|A0A3B5Y7Z1_WHEAT:A0A3B6A1V2|A0A3B6A1V2_WHEAT	LLMKLNPLVSSLS	13	Malate dehydrogenase OS=Triticum aestivum OX=4565 GN=TRAES_3BF087800010CFD_c1 PE=3 SV=1
A0A3B6ECI3|A0A3B6ECI3_WHEAT:A0A3B6FLB3|A0A3B6FLB3_WHEAT	RFSTWMGRFLGSA	13	Dienelactone hydrolase domain-containing protein OS=Triticum aestivum OX=4565 PE=4 SV=1
A0A1D5UUP9|A0A1D5UUP9_WHEAT	RLIPSFNRVLV	11	Genome assembly chromosome: II OS=Triticum aestivum OX=4565 GN=CAMPLR22A2D_LOCUS1333 PE=3 SV=1
A0A3B6U9K3|A0A3B6U9K3_WHEAT	RVVVFPFPFHGH	12	Glycosyltransferase OS=Triticum aestivum OX=4565 PE=3 SV=1
A0A3B6MMZ7|A0A3B6MMZ7_WHEAT:A0A3B6LGZ2|A0A3B6LGZ2_WHEAT:A0A3B6KAV1|A0A3B6KAV1_WHEAT	AALQFIHGLKL	11	Calcium-transporting ATPase OS=Triticum aestivum OX=4565 PE=3 SV=1
E2F3W4|E2F3W4_WHEAT	KVIIKFLIVM	10	30S ribosomal protein S8 chloroplastic OS=Triticum aestivum OX=4565 GN=TRAES_3BF117500090CFD_c1 PE=2 SV=1
A7BJ77|A7BJ77_WHEAT:A0A3B6IS97|A0A3B6IS97_WHEAT	RLWNFNKDF	9	Xylanase inhibitor OS=Triticum aestivum OX=4565 GN=Xip-R1 PE=2 SV=1
A0A3B6D9I1|A0A3B6D9I1_WHEAT:A0A3B6C4R2|A0A3B6C4R2_WHEAT:A0A3B6ATI7|A0A3B6ATI7_WHEAT	VDLNRVRVWVDTVAEVPKIG	20	Subtilisin-chymotrypsin inhibitor-2A OS=Triticum aestivum OX=4565 PE=3 SV=1
A0A3B6EUA2|A0A3B6EUA2_WHEAT	KHFGLFNPDKSPAYPIQFR	19	Glucan endo-1 3-beta-D-glucosidase OS=Triticum aestivum OX=4565 PE=3 SV=1
A0A3B6U9D1|A0A3B6U9D1_WHEAT:A0A3B5Z5I7|A0A3B5Z5I7_WHEAT	SFQGGSILAFLGRS	14	Jacalin-type lectin domain-containing protein OS=Triticum aestivum OX=4565 PE=4 SV=1
A0A3B6D9I1|A0A3B6D9I1_WHEAT:A0A3B6C4R2|A0A3B6C4R2_WHEAT	EVDLNRVRVWVDTVAEVPKIG	21	Subtilisin-chymotrypsin inhibitor-2A OS=Triticum aestivum OX=4565 PE=3 SV=1
A0A3B6MJZ2|A0A3B6MJZ2_WHEAT:A0A3B6K9Q1|A0A3B6K9Q1_WHEAT:A0A3B6LDV5|A0A3B6LDV5_WHEAT	KYAEVKPALTNMVEAAKQIRAELAKAQ	27	5-methyltetrahydropteroyltriglutamate--homocysteine S-methyltransferase OS=Triticum aestivum OX=4565 PE=3 SV=1
A0A3B6JEF6|A0A3B6JEF6_WHEAT:A0A3B6IK29|A0A3B6IK29_WHEAT	ALSPLVDVALKFS	13	phosphoglucomutase (alpha-D-glucose-1 6-bisphosphate-dependent) OS=Triticum aestivum OX=4565 PE=3 SV=1
sp|P62785|H41_WHEAT:A0A3B6CBE7|A0A3B6CBE7_WHEAT:A0A3B6CBA0|A0A3B6CBA0_WHEAT:A0A3B6KIR7|A0A3B6KIR7_WHEAT:sp|P62786|H42_WHEAT:A0A3B6DLJ6|A0A3B6DLJ6_WHEAT:A0A3B6B3H4|A0A3B6B3H4_WHEAT	TVTAMDVVYALK	12	Histone H4 variant TH011 OS=Triticum aestivum OX=4565 PE=3 SV=2
A0A3B6HUF8|A0A3B6HUF8_WHEAT:A0A3B6JH29|A0A3B6JH29_WHEAT	ADDGLTKFKLYWHD	14	Dirigent protein OS=Triticum aestivum OX=4565 PE=3 SV=1
A0A3B6MTW1|A0A3B6MTW1_WHEAT	AALHWTYDAAASSL	14	DOMON domain-containing protein OS=Triticum aestivum OX=4565 PE=4 SV=1
A0A3B6TPH6|A0A3B6TPH6_WHEAT:A0A3B6RPH6|A0A3B6RPH6_WHEAT:A0A3B6NM88|A0A3B6NM88_WHEAT:A0A1D6C7D4|A0A1D6C7D4_WHEAT:A0A3B6SLE2|A0A3B6SLE2_WHEAT:A0A3B6TWP1|A0A3B6TWP1_WHEAT:A0A3B6RPN7|A0A3B6RPN7_WHEAT:A0A341XD25|A0A341XD25_WHEAT:A0A3B6RPP1|A0A3B6RPP1_WHEAT:A0A3B6KSM3|A0A3B6KSM3_WHEAT:A0A3B6LVF1|A0A3B6LVF1_WHEAT:A0A3B6LW92|A0A3B6LW92_WHEAT:A0A3B6KRI9|A0A3B6KRI9_WHEAT:A0A3B6KPW7|A0A3B6KPW7_WHEAT:A0A3B6N…	LAAELLELAGNAAKDNK	17	Histone H2A OS=Triticum aestivum OX=4565 PE=3 SV=1
A0A3B6B4U0|A0A3B6B4U0_WHEAT:A0A1D5URU4|A0A1D5URU4_WHEAT	TTRSWDFLQQTDVK	14	Subtilisin-like protease OS=Triticum aestivum OX=4565 PE=3 SV=1
A0A3B6IRK3|A0A3B6IRK3_WHEAT	RNANIAKLQAGYLFPEIAR	19	Aminotransferase class I/classII domain-containing protein OS=Triticum aestivum OX=4565 PE=3 SV=1
A0A077RTG8|A0A077RTG8_WHEAT:A0A3B6GWS9|A0A3B6GWS9_WHEAT:A0A3B6EGE6|A0A3B6EGE6_WHEAT:A0A3B5Z5T0|A0A3B5Z5T0_WHEAT:A0A3B5Y7Z1|A0A3B5Y7Z1_WHEAT:A0A3B6A1V2|A0A3B6A1V2_WHEAT	LLMKLNPLVSSL	12	Malate dehydrogenase OS=Triticum aestivum OX=4565 GN=TRAES_3BF087800010CFD_c1 PE=3 SV=1
A7BJ77|A7BJ77_WHEAT:A0A3B6IS97|A0A3B6IS97_WHEAT	KRLWNFNKDF	10	Xylanase inhibitor OS=Triticum aestivum OX=4565 GN=Xip-R1 PE=2 SV=1
A0A3B6A1X7|A0A3B6A1X7_WHEAT	AGGGILEVKLGESHHPTRGHHGVGTRANAQAFTDGLMS	38	X8 domain-containing protein OS=Triticum aestivum OX=4565 PE=3 SV=1
O82715|O82715_WHEAT:A0A3B6SBL8|A0A3B6SBL8_WHEAT:F8S6U7|F8S6U7_WHEAT	RAVDGVGPVAWDNNVARFAQDWAAQ	25	Pathogenesis related protein-1.2 OS=Triticum aestivum OX=4565 GN=PR-1.2 PE=2 SV=1
A0A3B6NQQ5|A0A3B6NQQ5_WHEAT:W5GYX5|W5GYX5_WHEAT:W5GM69|W5GM69_WHEAT	RLVARVALQSPDVELVAVNDPFIT	24	Glyceraldehyde-3-phosphate dehydrogenase OS=Triticum aestivum OX=4565 PE=3 SV=1
A0A1D5UZW7|A0A1D5UZW7_WHEAT:sp|Q03033|EF1A_WHEAT:A0A1D5XDB6|A0A1D5XDB6_WHEAT	RLPLQDVYKIGGIG	14	Elongation factor 1-alpha OS=Triticum aestivum OX=4565 PE=3 SV=1
A0A1D5UZW7|A0A1D5UZW7_WHEAT:sp|Q03033|EF1A_WHEAT:A0A1D5XDB6|A0A1D5XDB6_WHEAT	RYEEIVKEVSSYLK	14	Elongation factor 1-alpha OS=Triticum aestivum OX=4565 PE=3 SV=1
A0A3B6LDV5|A0A3B6LDV5_WHEAT	RLDAQQKKLNLPILPTTTIGSFPQTVEL	28	5-methyltetrahydropteroyltriglutamate--homocysteine S-methyltransferase OS=Triticum aestivum OX=4565 PE=3 SV=1
A0A3B6A0W4|A0A3B6A0W4_WHEAT:A0A3B5Z4G6|A0A3B5Z4G6_WHEAT	AVLEKAGQYTKFIRLM	16	FAS1 domain-containing protein OS=Triticum aestivum OX=4565 PE=3 SV=1
A0A3B6LWN3|A0A3B6LWN3_WHEAT:A0A3B6KQ72|A0A3B6KQ72_WHEAT	GGPVDPSKLVVELAPMEIRTF	21	Alpha-mannosidase OS=Triticum aestivum OX=4565 PE=3 SV=1
A0A1D5UUP9|A0A1D5UUP9_WHEAT	GGLEVKLAPEKEYLLYRDDDILGTLHE	27	Genome assembly chromosome: II OS=Triticum aestivum OX=4565 GN=CAMPLR22A2D_LOCUS1333 PE=3 SV=1
A0A3B6U9K3|A0A3B6U9K3_WHEAT	VKALVDLINSF	11	Glycosyltransferase OS=Triticum aestivum OX=4565 PE=3 SV=1
A0A3B6GQZ6|A0A3B6GQZ6_WHEAT:A0A077RSI3|A0A077RSI3_WHEAT:A0A3B6EEA7|A0A3B6EEA7_WHEAT	SLKPEFIDIINAATVKSA	18	Triose-phosphate isomerase OS=Triticum aestivum OX=4565 PE=3 SV=1
A0A3B6PGC0|A0A3B6PGC0_WHEAT:A0A1D6AWG3|A0A1D6AWG3_WHEAT:A0A3B6NJJ7|A0A3B6NJJ7_WHEAT:A0A3B6QCS0|A0A3B6QCS0_WHEAT:sp|Q43214|H2A6_WHEAT:sp|Q43213|H2A5_WHEAT:A0A3B6NJB2|A0A3B6NJB2_WHEAT:A0A3B6QC27|A0A3B6QC27_WHEAT:A0A3B6PDZ2|A0A3B6PDZ2_WHEAT:sp|P02275|H2A1_WHEAT:A0A3B6PEU0|A0A3B6PEU0_WHEAT:A0A3B6MZ32|A0A3B6MZ32_WHEAT:A0A3B6LVY4|A0A3B6LVY4_WHEAT:A0A3B6PFE4|A0A3B6PFE4_WHEAT:A0A3B6Q9F5|A0A3B6Q9F5_WHEAT:…	AGVTIAHGGVIPNINSVLLP	20	Histone H2A OS=Triticum aestivum OX=4565 PE=3 SV=1
A0A3B6MTW1|A0A3B6MTW1_WHEAT	GAALHWTYDAAASSLSVA	18	DOMON domain-containing protein OS=Triticum aestivum OX=4565 PE=4 SV=1
A0A3B6JEF6|A0A3B6JEF6_WHEAT:A0A3B6IK29|A0A3B6IK29_WHEAT	RASSDALSPLVDVALKFSKIKEYTGRSAPTVIT	33	phosphoglucomutase (alpha-D-glucose-1 6-bisphosphate-dependent) OS=Triticum aestivum OX=4565 PE=3 SV=1
W5BMW7|W5BMW7_WHEAT:A0A3B6AUH5|A0A3B6AUH5_WHEAT	RWYNHIDALLKLS	13	Genome assembly chromosome: II OS=Triticum aestivum OX=4565 GN=CAMPLR22A2D_LOCUS1597 PE=3 SV=1
A0A3B6D9I1|A0A3B6D9I1_WHEAT:A0A3B6C4R2|A0A3B6C4R2_WHEAT:A0A3B6ATI7|A0A3B6ATI7_WHEAT:A0A3B6C252|A0A3B6C252_WHEAT	RVRVWVDTVAEVPKIG	16	Subtilisin-chymotrypsin inhibitor-2A OS=Triticum aestivum OX=4565 PE=3 SV=1
A0A3B6NNE0|A0A3B6NNE0_WHEAT:A0A3B6QD37|A0A3B6QD37_WHEAT:sp|P12783|PGKY_WHEAT	KKLASVADLYVNDAFGTAH	19	Phosphoglycerate kinase OS=Triticum aestivum OX=4565 PE=3 SV=1
W5AFW9|W5AFW9_WHEAT:A0A3B5XT63|A0A3B5XT63_WHEAT:A0A3B6KDW0|A0A3B6KDW0_WHEAT:A0A3B5XYX6|A0A3B5XYX6_WHEAT:A0A3B6MME4|A0A3B6MME4_WHEAT:W5FAY5|W5FAY5_WHEAT:A0A1D6DJ20|A0A1D6DJ20_WHEAT:A0A3B6HZ58|A0A3B6HZ58_WHEAT:A0A3B6IMZ8|A0A3B6IMZ8_WHEAT:A0A3B6HWJ7|A0A3B6HWJ7_WHEAT:A0A3B6FX66|A0A3B6FX66_WHEAT:A0A3B6H2B3|A0A3B6H2B3_WHEAT:A0A3B6EMQ5|A0A3B6EMQ5_WHEAT	IWHHTFYNEL	10	Actin OS=Triticum aestivum OX=4565 PE=3 SV=1
A0A3B6H2U9|A0A3B6H2U9_WHEAT:A0A3B6ERQ5|A0A3B6ERQ5_WHEAT:A0A3B6FZC5|A0A3B6FZC5_WHEAT:W5E3C7|W5E3C7_WHEAT	KALPVNKDRFISKMF	15	Small nuclear ribonucleoprotein Sm D2 OS=Triticum aestivum OX=4565 PE=3 SV=1
A0A3B5YVA7|A0A3B5YVA7_WHEAT:sp|Q03389|IF4E2_WHEAT:A0A3B5XZ03|A0A3B5XZ03_WHEAT	RQWTFWYDIQTKPKPG	16	mRNA cap-binding protein OS=Triticum aestivum OX=4565 PE=3 SV=1
A0A3B5YXK3|A0A3B5YXK3_WHEAT:A0A3B5Y072|A0A3B5Y072_WHEAT	GLIGEVISRFEKKGFYLK	18	Nucleoside diphosphate kinase OS=Triticum aestivum OX=4565 PE=3 SV=1
W5GLX4|W5GLX4_WHEAT:A0A3B6KDM7|A0A3B6KDM7_WHEAT:A0A3B6MM33|A0A3B6MM33_WHEAT:A0A3B6C9B5|A0A3B6C9B5_WHEAT:A0A3B6LHE6|A0A3B6LHE6_WHEAT:A0A3B6HWI6|A0A3B6HWI6_WHEAT:A0A3B6JGW2|A0A3B6JGW2_WHEAT:A0A3B6IN96|A0A3B6IN96_WHEAT:A0A1D5YF62|A0A1D5YF62_WHEAT:A0A3B6LV71|A0A3B6LV71_WHEAT	KVQDLLLLDVTPLS	14	Heat shock cognate 70 kDa protein OS=Triticum aestivum OX=4565 PE=3 SV=1
A0A3B6JEF6|A0A3B6JEF6_WHEAT:A0A3B6IK29|A0A3B6IK29_WHEAT	RASSDALSPLVDVALKFSKIKE	22	phosphoglucomutase (alpha-D-glucose-1 6-bisphosphate-dependent) OS=Triticum aestivum OX=4565 PE=3 SV=1
A0A1D6D1Q3|A0A1D6D1Q3_WHEAT:A0A3B6SGS8|A0A3B6SGS8_WHEAT	RYISPGPIQFSGPGSDASNHTLMLELGAEI	30	Pyrophosphate--fructose 6-phosphate 1-phosphotransferase subunit beta OS=Triticum aestivum OX=4565 GN=PFP-BETA PE=3 SV=1
A0A3B6U9D1|A0A3B6U9D1_WHEAT:A0A3B5Z5I7|A0A3B5Z5I7_WHEAT	RLVSIQIWSTD	11	Jacalin-type lectin domain-containing protein OS=Triticum aestivum OX=4565 PE=4 SV=1
A0A3B5YXK3|A0A3B5YXK3_WHEAT:A0A3B5Y072|A0A3B5Y072_WHEAT	RGLIGEVISRFEKKGFY	17	Nucleoside diphosphate kinase OS=Triticum aestivum OX=4565 PE=3 SV=1
A0A3B5YXK3|A0A3B5YXK3_WHEAT:A0A3B5Y072|A0A3B5Y072_WHEAT	RGLIGEVISRFEKKGFYLKGL	21	Nucleoside diphosphate kinase OS=Triticum aestivum OX=4565 PE=3 SV=1
A0A3B5YXK3|A0A3B5YXK3_WHEAT:A0A3B5Y072|A0A3B5Y072_WHEAT	GVQRGLIGEVISRFEKK	17	Nucleoside diphosphate kinase OS=Triticum aestivum OX=4565 PE=3 SV=1
A0A3B6U9D1|A0A3B6U9D1_WHEAT:A0A3B5Z5I7|A0A3B5Z5I7_WHEAT	KIGPYGGPGGNHWDINALNPPKRLVS	26	Jacalin-type lectin domain-containing protein OS=Triticum aestivum OX=4565 PE=4 SV=1
A0A3B6H1E6|A0A3B6H1E6_WHEAT	KHFGLFNPDKSPAYPIQFH	19	Glucan endo-1 3-beta-D-glucosidase OS=Triticum aestivum OX=4565 PE=3 SV=1
A0A3B6TBU2|A0A3B6TBU2_WHEAT:A0A3B6H679|A0A3B6H679_WHEAT:W5CQC7|W5CQC7_WHEAT:A0A3B6I6K2|A0A3B6I6K2_WHEAT	RVDMPGSFHTEWYKIANSKI	20	6-phosphogluconate dehydrogenase decarboxylating OS=Triticum aestivum OX=4565 PE=3 SV=1
A0A3B6PQY9|A0A3B6PQY9_WHEAT	RTTGSVTEKYTFGSIEWSDGEHSVTSPIAITWPTSK	36	Subtilisin-like protease OS=Triticum aestivum OX=4565 PE=3 SV=1
A0A3B5YXK3|A0A3B5YXK3_WHEAT:A0A3B5Y072|A0A3B5Y072_WHEAT	MAEQTFIMIKPDGVQRGLIGEVISRFEKK	29	Nucleoside diphosphate kinase OS=Triticum aestivum OX=4565 PE=3 SV=1
A0A077S3V2|A0A077S3V2_WHEAT:A0A3B6ELG3|A0A3B6ELG3_WHEAT	RTVPHLADAIHAAVTKLK	18	Aspartate aminotransferase OS=Triticum aestivum OX=4565 GN=TRAES_3BF023000050CFD_c1 PE=3 SV=1
A0A3B6U9D1|A0A3B6U9D1_WHEAT:A0A3B5Z5I7|A0A3B5Z5I7_WHEAT	LVSIQIWSTDSS	12	Jacalin-type lectin domain-containing protein OS=Triticum aestivum OX=4565 PE=4 SV=1
A0A3B5XVD9|A0A3B5XVD9_WHEAT	LIDVSNKPDWFLK	13	Dehydroascorbate reductase OS=Triticum aestivum OX=4565 PE=3 SV=1
A0A3B6NQQ5|A0A3B6NQQ5_WHEAT:W5GYX5|W5GYX5_WHEAT:W5GM69|W5GM69_WHEAT	STGAAKAVGKVLPELNGKLTGMAF	24	Glyceraldehyde-3-phosphate dehydrogenase OS=Triticum aestivum OX=4565 PE=3 SV=1
A0A3B5YQP1|A0A3B5YQP1_WHEAT:A0A3B5ZNA8|A0A3B5ZNA8_WHEAT:A0A3B5ZMV0|A0A3B5ZMV0_WHEAT:sp|P82977|ICIW_WHEAT:A0A3B5YRR0|A0A3B5YRR0_WHEAT	RLFVDSLDKIAQVPRVG	17	Chymotrypsin inhibitor-2 OS=Triticum aestivum OX=4565 PE=3 SV=1
A0A3B6GQZ6|A0A3B6GQZ6_WHEAT:A0A077RSI3|A0A077RSI3_WHEAT:A0A3B6EEA7|A0A3B6EEA7_WHEAT	GRKFFVGGNW	10	Triose-phosphate isomerase OS=Triticum aestivum OX=4565 PE=3 SV=1
A0A3B6NQQ5|A0A3B6NQQ5_WHEAT:W5GYX5|W5GYX5_WHEAT:W5GM69|W5GM69_WHEAT	VINDRFGIVEGLMT	14	Glyceraldehyde-3-phosphate dehydrogenase OS=Triticum aestivum OX=4565 PE=3 SV=1
A0A3B6LEZ6|A0A3B6LEZ6_WHEAT:A0A3B6KAJ3|A0A3B6KAJ3_WHEAT:A0A3B6MJW6|A0A3B6MJW6_WHEAT	RIEEELGAAAVYAGL	15	phosphopyruvate hydratase OS=Triticum aestivum OX=4565 PE=3 SV=1
A0A1D5UZW7|A0A1D5UZW7_WHEAT:sp|Q03033|EF1A_WHEAT:A0A1D5XDB6|A0A1D5XDB6_WHEAT	RLPLQDVYKIGGIGTVPVGRVE	22	Elongation factor 1-alpha OS=Triticum aestivum OX=4565 PE=3 SV=1
W5A9E1|W5A9E1_WHEAT:W5ADS2|W5ADS2_WHEAT	LAVLQFYKVDDATGKVTRL	19	Ubiquitin-like domain-containing protein OS=Triticum aestivum OX=4565 PE=3 SV=1
E2F3W4|E2F3W4_WHEAT	KVIIKFLIVMQ	11	30S ribosomal protein S8 chloroplastic OS=Triticum aestivum OX=4565 GN=TRAES_3BF117500090CFD_c1 PE=2 SV=1
A0A3B6JL78|A0A3B6JL78_WHEAT:A0A3B6HQ83|A0A3B6HQ83_WHEAT	AKTYPVVSAEYQEAVEKARQKLRA	24	L-ascorbate peroxidase OS=Triticum aestivum OX=4565 PE=3 SV=1
W5BMW7|W5BMW7_WHEAT:A0A3B6AUH5|A0A3B6AUH5_WHEAT	RWYNHIDALLK	11	Genome assembly chromosome: II OS=Triticum aestivum OX=4565 GN=CAMPLR22A2D_LOCUS1597 PE=3 SV=1
A0A3B6U9D1|A0A3B6U9D1_WHEAT:A0A3B5Z5I7|A0A3B5Z5I7_WHEAT	SFQGGSILAFLGRSSEKLNAIGAY	24	Jacalin-type lectin domain-containing protein OS=Triticum aestivum OX=4565 PE=4 SV=1
A0A3B6TBU2|A0A3B6TBU2_WHEAT:A0A3B6H679|A0A3B6H679_WHEAT:W5CQC7|W5CQC7_WHEAT:A0A3B6I6K2|A0A3B6I6K2_WHEAT	RIGLAGLAVMGQNLAL	16	6-phosphogluconate dehydrogenase decarboxylating OS=Triticum aestivum OX=4565 PE=3 SV=1
Q6XPZ6|Q6XPZ6_WHEAT:Q6XPZ4|Q6XPZ4_WHEAT:A0A3B5XSZ5|A0A3B5XSZ5_WHEAT	VTNKVYFDISIGNPVG	16	Peptidyl-prolyl cis-trans isomerase OS=Triticum aestivum OX=4565 GN=CYP20-1 PE=2 SV=1
A0A3B6HVW5|A0A3B6HVW5_WHEAT:A0A3B6C2W3|A0A3B6C2W3_WHEAT:A0A1D5U807|A0A1D5U807_WHEAT:A0A1D5TPB6|A0A1D5TPB6_WHEAT:A0A3B6DA12|A0A3B6DA12_WHEAT:A0A3B6JI59|A0A3B6JI59_WHEAT	ARLPTKILWM	10	Ribosomal protein L19 OS=Triticum aestivum OX=4565 PE=3 SV=1
E2F3W4|E2F3W4_WHEAT	MIRPSSKVIIKFL	13	30S ribosomal protein S8 chloroplastic OS=Triticum aestivum OX=4565 GN=TRAES_3BF117500090CFD_c1 PE=2 SV=1
A0A3B6MTW1|A0A3B6MTW1_WHEAT	GTLQLPKGMESVNHIW	16	DOMON domain-containing protein OS=Triticum aestivum OX=4565 PE=4 SV=1
A0A3B5Z5T0|A0A3B5Z5T0_WHEAT:A0A3B5Y7Z1|A0A3B5Y7Z1_WHEAT:A0A3B6A1V2|A0A3B6A1V2_WHEAT	RKVAILGAAGGIGQPLALLMK	21	Malate dehydrogenase OS=Triticum aestivum OX=4565 PE=3 SV=1
A0A3B6NUR7|A0A3B6NUR7_WHEAT:A0A3B6PQ18|A0A3B6PQ18_WHEAT:A0A3B6QLD3|A0A3B6QLD3_WHEAT	VLIFEIEVLSAK	12	peptidylprolyl isomerase OS=Triticum aestivum OX=4565 PE=4 SV=1
sp|P62785|H41_WHEAT:A0A3B6CBE7|A0A3B6CBE7_WHEAT:A0A3B6CBA0|A0A3B6CBA0_WHEAT:A0A3B6KIR7|A0A3B6KIR7_WHEAT:sp|P62786|H42_WHEAT:A0A3B6DLJ6|A0A3B6DLJ6_WHEAT:A0A3B6B3H4|A0A3B6B3H4_WHEAT	IFLENVIRDAVTYTEHA	17	Histone H4 variant TH011 OS=Triticum aestivum OX=4565 PE=3 SV=2
A0A3B6U9D1|A0A3B6U9D1_WHEAT:A0A3B5Z5I7|A0A3B5Z5I7_WHEAT	PYGPYGAPSTISTFSFQGGSILAFLGRSSEKLNAIGAYKLGV	42	Jacalin-type lectin domain-containing protein OS=Triticum aestivum OX=4565 PE=4 SV=1
A0A3B6GQZ6|A0A3B6GQZ6_WHEAT:A0A077RSI3|A0A077RSI3_WHEAT:A0A3B6EEA7|A0A3B6EEA7_WHEAT	GFLVGGASLKPEFIDIINAATVKSA	25	Triose-phosphate isomerase OS=Triticum aestivum OX=4565 PE=3 SV=1
sp|Q1XH05|HGL1B_WHEAT:A0A3B6CGV4|A0A3B6CGV4_WHEAT	KKSAKWFSKFNSVPKPLL	18	Histone H4 variant TH011 OS=Triticum aestivum OX=4565 PE=3 SV=2
A0A3B5XVD9|A0A3B5XVD9_WHEAT	LIDVSNKPDWFL	12	Dehydroascorbate reductase OS=Triticum aestivum OX=4565 PE=3 SV=1
A0A3B6D9I1|A0A3B6D9I1_WHEAT:A0A3B6C4R2|A0A3B6C4R2_WHEAT	QEVDLNRVRVWVDTVAEVPKIG	22	Subtilisin-chymotrypsin inhibitor-2A OS=Triticum aestivum OX=4565 PE=3 SV=1
A0A3B6FY49|A0A3B6FY49_WHEAT	RSGWAPVYDVLKSATT	16	Bulb-type lectin domain-containing protein OS=Triticum aestivum OX=4565 PE=4 SV=1
A0A3B5Z5T0|A0A3B5Z5T0_WHEAT:A0A3B5Y7Z1|A0A3B5Y7Z1_WHEAT:A0A3B6A1V2|A0A3B6A1V2_WHEAT	VAILGAAGGIGQPLALLMK	19	Malate dehydrogenase OS=Triticum aestivum OX=4565 PE=3 SV=1
A0A3B6A0W4|A0A3B6A0W4_WHEAT:A0A3B5Z4G6|A0A3B5Z4G6_WHEAT	AVLEKAGQYTKFIRL	15	FAS1 domain-containing protein OS=Triticum aestivum OX=4565 PE=3 SV=1
A0A3B6NQQ5|A0A3B6NQQ5_WHEAT:W5GYX5|W5GYX5_WHEAT:W5GM69|W5GM69_WHEAT	APIKIGINGFGRIGRL	16	Glyceraldehyde-3-phosphate dehydrogenase OS=Triticum aestivum OX=4565 PE=3 SV=1
A0A3B5XVA9|A0A3B5XVA9_WHEAT:A0A3B5ZPD6|A0A3B5ZPD6_WHEAT:A0A3B5YSU3|A0A3B5YSU3_WHEAT	WQRSVDPVFEELLY	14	Glutamate--cysteine ligase OS=Triticum aestivum OX=4565 PE=3 SV=1
A0A3B6N140|A0A3B6N140_WHEAT	GPLDPSKLVVELAPMEIRTF	20	Alpha-mannosidase OS=Triticum aestivum OX=4565 PE=3 SV=1
A0A3B6JCF8|A0A3B6JCF8_WHEAT:A0A3B6HXB3|A0A3B6HXB3_WHEAT:A0A3B6IMQ1|A0A3B6IMQ1_WHEAT	LPILPTTTIGSFPQTMDLR	19	5-methyltetrahydropteroyltriglutamate--homocysteine S-methyltransferase OS=Triticum aestivum OX=4565 PE=3 SV=1
A0A3B6JP81|A0A3B6JP81_WHEAT	VTYNVGDQGGWTLSTDYSSWVSGKKFNVGDEIVFK	35	Phytocyanin domain-containing protein OS=Triticum aestivum OX=4565 PE=4 SV=1
A0A3B5Z5T0|A0A3B5Z5T0_WHEAT:A0A3B5Y7Z1|A0A3B5Y7Z1_WHEAT:A0A3B6A1V2|A0A3B6A1V2_WHEAT	KVAILGAAGGIGQPLALL	18	Malate dehydrogenase OS=Triticum aestivum OX=4565 PE=3 SV=1
A0A3B6NQQ5|A0A3B6NQQ5_WHEAT:W5GYX5|W5GYX5_WHEAT:W5GM69|W5GM69_WHEAT	SWYDNEWGYSTR	12	Glyceraldehyde-3-phosphate dehydrogenase OS=Triticum aestivum OX=4565 PE=3 SV=1
A0A3B6PDY8|A0A3B6PDY8_WHEAT:A0A3B6GXM2|A0A3B6GXM2_WHEAT:W5HA06|W5HA06_WHEAT:W5HZ15|W5HZ15_WHEAT:A0A3B6QCB8|A0A3B6QCB8_WHEAT:A0A3B6Q9K0|A0A3B6Q9K0_WHEAT:A0A3B6PH68|A0A3B6PH68_WHEAT:A0A3B6NLZ3|A0A3B6NLZ3_WHEAT:A0A3B6C7J8|A0A3B6C7J8_WHEAT:A0A3B6SMX4|A0A3B6SMX4_WHEAT:A0A3B6NJR3|A0A3B6NJR3_WHEAT:A0A3B6RR76|A0A3B6RR76_WHEAT:A0A3B6SJR1|A0A3B6SJR1_WHEAT:sp|Q43217|H2B3_WHEAT:A0A3B6SMZ7|A0A3B6SMZ7_WHEAT:A0…	REIQTSVRLVLPGELAKHAVSEGTKAVT	28	Histone H2B OS=Triticum aestivum OX=4565 PE=3 SV=1
A0A3B5Y0K9|A0A3B5Y0K9_WHEAT:D8L9K7|D8L9K7_WHEAT:A0A3B6FN81|A0A3B6FN81_WHEAT:W5AUU5|W5AUU5_WHEAT:A0A1D6CGH8|A0A1D6CGH8_WHEAT:A0A3B6PGD8|A0A3B6PGD8_WHEAT:A0A3B6RA79|A0A3B6RA79_WHEAT:A0A3B6GUS9|A0A3B6GUS9_WHEAT:sp|P68428|H32_WHEAT:A0A3B6DFK7|A0A3B6DFK7_WHEAT:A0A3B5Z2K8|A0A3B5Z2K8_WHEAT:A0A3B6EPW4|A0A3B6EPW4_WHEAT:A0A3B6AZ71|A0A3B6AZ71_WHEAT:A0A3B6IUN7|A0A3B6IUN7_WHEAT:A0A3B6C2I9|A0A3B6C2I9_WHEAT:A0A…	KSTELLIRKLPFQRL	15	Histone H2A/H2B/H3 domain-containing protein OS=Triticum aestivum OX=4565 PE=3 SV=1
A0A3B6NNE0|A0A3B6NNE0_WHEAT:A0A3B6QD37|A0A3B6QD37_WHEAT:sp|P12783|PGKY_WHEAT	HISTGGGASLELLEGKPLPGVLALDEA	27	Phosphoglycerate kinase OS=Triticum aestivum OX=4565 PE=3 SV=1
A0A3B6KRY4|A0A3B6KRY4_WHEAT:A0A3B6MYB6|A0A3B6MYB6_WHEAT:sp|P27806|H1_WHEAT:Q9SWU2|Q9SWU2_WHEAT	RKILLTQIKKLVAA	14	H15 domain-containing protein OS=Triticum aestivum OX=4565 PE=3 SV=1
A0A3B6H2U9|A0A3B6H2U9_WHEAT:A0A3B6ERQ5|A0A3B6ERQ5_WHEAT:A0A3B6FZC5|A0A3B6FZC5_WHEAT:W5E3C7|W5E3C7_WHEAT	MFLRGDSVIIVLR	13	Small nuclear ribonucleoprotein Sm D2 OS=Triticum aestivum OX=4565 PE=3 SV=1
A0A3B5YXK3|A0A3B5YXK3_WHEAT:A0A3B5Y072|A0A3B5Y072_WHEAT	LIGEVISRFEK	11	Nucleoside diphosphate kinase OS=Triticum aestivum OX=4565 PE=3 SV=1
A0A3B6JL78|A0A3B6JL78_WHEAT:A0A3B6HQ83|A0A3B6HQ83_WHEAT	RLAWHSAGTFDVSSKTGGPFGTM	23	L-ascorbate peroxidase OS=Triticum aestivum OX=4565 PE=3 SV=1
sp|P00068|CYC_WHEAT:W4ZNQ8|W4ZNQ8_WHEAT:A0A3B5YZ84|A0A3B5YZ84_WHEAT	RADLIAYLKKATSS	14	Histone H4 variant TH011 OS=Triticum aestivum OX=4565 PE=3 SV=2
E2F3W4|E2F3W4_WHEAT	VMIRPSSKVIIKFL	14	30S ribosomal protein S8 chloroplastic OS=Triticum aestivum OX=4565 GN=TRAES_3BF117500090CFD_c1 PE=2 SV=1
A0A341YAV3|A0A341YAV3_WHEAT	DFRPERVRVFVDIIADTPSIG	21	Subtilisin-chymotrypsin inhibitor-2A OS=Triticum aestivum OX=4565 PE=3 SV=1
W5D0E3|W5D0E3_WHEAT:A0A1D5VE13|A0A1D5VE13_WHEAT:A0A3B6FUA0|A0A3B6FUA0_WHEAT	TKKPWNLSFSF	11	Fructose-bisphosphate aldolase OS=Triticum aestivum OX=4565 GN=FBA13 PE=3 SV=1
A0A3B6PDY8|A0A3B6PDY8_WHEAT:A0A3B6GXM2|A0A3B6GXM2_WHEAT:W5HA06|W5HA06_WHEAT:W5HZ15|W5HZ15_WHEAT:A0A3B6QCB8|A0A3B6QCB8_WHEAT:A0A3B6Q9K0|A0A3B6Q9K0_WHEAT:A0A3B6PH68|A0A3B6PH68_WHEAT:A0A3B6NLZ3|A0A3B6NLZ3_WHEAT:A0A3B6SMX4|A0A3B6SMX4_WHEAT:A0A3B6NJR3|A0A3B6NJR3_WHEAT:A0A3B6RR76|A0A3B6RR76_WHEAT:A0A3B6SJR1|A0A3B6SJR1_WHEAT:sp|Q43217|H2B3_WHEAT:A0A3B6SMZ7|A0A3B6SMZ7_WHEAT:A0A3B6NKJ3|A0A3B6NKJ3_WHEAT:A0…	FINDIFEKLAGESAKLA	17	Histone H2B OS=Triticum aestivum OX=4565 PE=3 SV=1
sp|P62785|H41_WHEAT:A0A3B6CBE7|A0A3B6CBE7_WHEAT:A0A3B6CBA0|A0A3B6CBA0_WHEAT:A0A3B6KIR7|A0A3B6KIR7_WHEAT:sp|P62786|H42_WHEAT:A0A3B6DLJ6|A0A3B6DLJ6_WHEAT:A0A3B6B3H4|A0A3B6B3H4_WHEAT	KIFLENVIRDAVT	13	Histone H4 variant TH011 OS=Triticum aestivum OX=4565 PE=3 SV=2
A0A3B6N2V5|A0A3B6N2V5_WHEAT:A0A3B6LXC1|A0A3B6LXC1_WHEAT:A0A3B6I3X0|A0A3B6I3X0_WHEAT:A0A3B6N1J5|A0A3B6N1J5_WHEAT:A0A3B6SM60|A0A3B6SM60_WHEAT:A0A3B6TWP7|A0A3B6TWP7_WHEAT:A0A3B6RQD1|A0A3B6RQD1_WHEAT:A0A3B6LX58|A0A3B6LX58_WHEAT:A0A3B6LX08|A0A3B6LX08_WHEAT:A0A3B6N206|A0A3B6N206_WHEAT:A0A3B6I318|A0A3B6I318_WHEAT	VKFTAEELRGIMDKKNNIRNMS	22	Tr-type G domain-containing protein OS=Triticum aestivum OX=4565 PE=3 SV=1
A0A3B6NQQ5|A0A3B6NQQ5_WHEAT:W5GYX5|W5GYX5_WHEAT:W5GM69|W5GM69_WHEAT	KVINDRFGIVEGLMTTVHA	19	Glyceraldehyde-3-phosphate dehydrogenase OS=Triticum aestivum OX=4565 PE=3 SV=1
A0A3B6MJZ2|A0A3B6MJZ2_WHEAT:A0A3B6K9Q1|A0A3B6K9Q1_WHEAT:A0A3B6LDV5|A0A3B6LDV5_WHEAT	NMVEAAKQIRAELAKAQ	17	5-methyltetrahydropteroyltriglutamate--homocysteine S-methyltransferase OS=Triticum aestivum OX=4565 PE=3 SV=1
A0A3B6H2U9|A0A3B6H2U9_WHEAT:A0A3B6ERQ5|A0A3B6ERQ5_WHEAT:A0A3B6FZC5|A0A3B6FZC5_WHEAT:W5E3C7|W5E3C7_WHEAT	VNKDRFISKMFLRGDSVIIVLRNPK	25	Small nuclear ribonucleoprotein Sm D2 OS=Triticum aestivum OX=4565 PE=3 SV=1
A0A3B6LFC8|A0A3B6LFC8_WHEAT:A0A3B6LFD2|A0A3B6LFD2_WHEAT	ATITVVNRCSYTVWPGALPGGGARLD	26	Thaumatin-like protein OS=Triticum aestivum OX=4565 PE=4 SV=1
A0A3B6N2V5|A0A3B6N2V5_WHEAT:A0A3B6LXC1|A0A3B6LXC1_WHEAT:A0A3B6I3X0|A0A3B6I3X0_WHEAT:A0A3B6N1J5|A0A3B6N1J5_WHEAT:A0A3B6SM60|A0A3B6SM60_WHEAT:A0A3B6TWP7|A0A3B6TWP7_WHEAT:A0A3B6RQD1|A0A3B6RQD1_WHEAT:A0A3B6LX58|A0A3B6LX58_WHEAT:A0A3B6LX08|A0A3B6LX08_WHEAT:A0A3B6N206|A0A3B6N206_WHEAT:A0A3B6I318|A0A3B6I318_WHEAT	VKFTAEELRGIMDKKNNI	18	Tr-type G domain-containing protein OS=Triticum aestivum OX=4565 PE=3 SV=1
A0A3B6H0L0|A0A3B6H0L0_WHEAT:A0A3B6EK73|A0A3B6EK73_WHEAT:W5D322|W5D322_WHEAT	RSDIQTPGLANVAATVMNLHG	21	phosphoglycerate mutase (2 3-diphosphoglycerate-independent) OS=Triticum aestivum OX=4565 PE=3 SV=1
A0A3B6JCR8|A0A3B6JCR8_WHEAT	FGRAGQFVDQLGAYVRPTPN	20	Dirigent protein OS=Triticum aestivum OX=4565 PE=3 SV=1
A0A1D5U586|A0A1D5U586_WHEAT	MIYDVNSPLFR	11	Wound-induced basic protein OS=Triticum aestivum OX=4565 PE=4 SV=1
A0A3B6LF34|A0A3B6LF34_WHEAT:A0A3B6K9J4|A0A3B6K9J4_WHEAT:A0A3B6LDJ7|A0A3B6LDJ7_WHEAT	TTITVVNRCSYTIWPGALPGGGARLD	26	Thaumatin-like protein OS=Triticum aestivum OX=4565 PE=4 SV=1
A0A1D5UXT7|A0A1D5UXT7_WHEAT:A0A3B6AU95|A0A3B6AU95_WHEAT	RVGGWGPIPDVRDAHIQELGGWAVEQHAR	29	Cysteine proteinase inhibitor OS=Triticum aestivum OX=4565 GN=CAMPLR22A2D_LOCUS1134 PE=3 SV=1
A0A3B5YXK3|A0A3B5YXK3_WHEAT:A0A3B5Y072|A0A3B5Y072_WHEAT	RGLIGEVISRFEKKG	15	Nucleoside diphosphate kinase OS=Triticum aestivum OX=4565 PE=3 SV=1
A0A3B5YXK3|A0A3B5YXK3_WHEAT:A0A3B5Y072|A0A3B5Y072_WHEAT	LIGEVISRFE	10	Nucleoside diphosphate kinase OS=Triticum aestivum OX=4565 PE=3 SV=1
A0A3B6HW61|A0A3B6HW61_WHEAT	LHHFDPEYFNIKM	13	Eukaryotic translation initiation factor 3 subunit I OS=Triticum aestivum OX=4565 PE=3 SV=1
A0A3B6TQH6|A0A3B6TQH6_WHEAT:A0A3B6SDP7|A0A3B6SDP7_WHEAT:A0A3B6RIJ4|A0A3B6RIJ4_WHEAT	LLYRPGHYDILYPK	14	Ubiquitin thioesterase OS=Triticum aestivum OX=4565 PE=3 SV=1
A0A3B6NQQ5|A0A3B6NQQ5_WHEAT:W5GYX5|W5GYX5_WHEAT:W5GM69|W5GM69_WHEAT	APIKIGINGFGRIGRLV	17	Glyceraldehyde-3-phosphate dehydrogenase OS=Triticum aestivum OX=4565 PE=3 SV=1
A0A3B6U9D1|A0A3B6U9D1_WHEAT:A0A3B5Z5I7|A0A3B5Z5I7_WHEAT	SFQGGSILAFLGR	13	Jacalin-type lectin domain-containing protein OS=Triticum aestivum OX=4565 PE=4 SV=1
A0A1D5UZW7|A0A1D5UZW7_WHEAT:sp|Q03033|EF1A_WHEAT:A0A1D5XDB6|A0A1D5XDB6_WHEAT	RLPLQDVYKIGGIGTVPVG	19	Elongation factor 1-alpha OS=Triticum aestivum OX=4565 PE=3 SV=1
A0A1D5UUP9|A0A1D5UUP9_WHEAT	RLIPSFNRVLVEKVVQP	17	Genome assembly chromosome: II OS=Triticum aestivum OX=4565 GN=CAMPLR22A2D_LOCUS1333 PE=3 SV=1
A0A3B6U9D1|A0A3B6U9D1_WHEAT:A0A3B5Z5I7|A0A3B5Z5I7_WHEAT	RLVSIQIWSTDS	12	Jacalin-type lectin domain-containing protein OS=Triticum aestivum OX=4565 PE=4 SV=1
A0A3B5Z5T0|A0A3B5Z5T0_WHEAT:A0A3B5Y7Z1|A0A3B5Y7Z1_WHEAT:A0A3B6A1V2|A0A3B6A1V2_WHEAT	RKVAILGAAGGIGQPLALL	19	Malate dehydrogenase OS=Triticum aestivum OX=4565 PE=3 SV=1
A0A3B6FWP8|A0A3B6FWP8_WHEAT	PTERSFGLFNPDKSPAYNIQF	21	Glucan endo-1 3-beta-D-glucosidase OS=Triticum aestivum OX=4565 PE=3 SV=1
A0A3B6DB70|A0A3B6DB70_WHEAT	AVTFSDLHTADGLKALEAHLA	21	Translation elongation factor EF1B beta/delta subunit guanine nucleotide exchange domain-containing protein OS=Triticum aestivum OX=4565 PE=3 SV=1
A0A3B6HUF8|A0A3B6HUF8_WHEAT:A0A3B6JH29|A0A3B6JH29_WHEAT	KLYWHDVLAGTSPTAI	16	Dirigent protein OS=Triticum aestivum OX=4565 PE=3 SV=1
A0A3B6MTW1|A0A3B6MTW1_WHEAT	SVAFAAKPASGAGWVSWG	18	DOMON domain-containing protein OS=Triticum aestivum OX=4565 PE=4 SV=1
A0A3B6AZ35|A0A3B6AZ35_WHEAT:A0A1D6DFH4|A0A1D6DFH4_WHEAT:A0A3B6C5T7|A0A3B6C5T7_WHEAT	VDHQVGGSGATWATSGGYDSWSGKQKFSPGDSLVFSY	37	Phytocyanin domain-containing protein OS=Triticum aestivum OX=4565 PE=4 SV=1
A0A3B6PDY8|A0A3B6PDY8_WHEAT:A0A3B6GXM2|A0A3B6GXM2_WHEAT:W5HA06|W5HA06_WHEAT:W5HZ15|W5HZ15_WHEAT:A0A3B6QCB8|A0A3B6QCB8_WHEAT:A0A3B6Q9K0|A0A3B6Q9K0_WHEAT:A0A3B6PH68|A0A3B6PH68_WHEAT:A0A3B6NLZ3|A0A3B6NLZ3_WHEAT:A0A3B6C7J8|A0A3B6C7J8_WHEAT:A0A3B6SMX4|A0A3B6SMX4_WHEAT:A0A3B6NJR3|A0A3B6NJR3_WHEAT:A0A3B6RR76|A0A3B6RR76_WHEAT:A0A3B6SJR1|A0A3B6SJR1_WHEAT:sp|Q43217|H2B3_WHEAT:A0A3B6SMZ7|A0A3B6SMZ7_WHEAT:A0…	IYIFKVLK	8	Histone H2B OS=Triticum aestivum OX=4565 PE=3 SV=1
A0A3B6NQQ5|A0A3B6NQQ5_WHEAT:W5GYX5|W5GYX5_WHEAT:W5GM69|W5GM69_WHEAT	KVINDRFGIVEGLMTTVH	18	Glyceraldehyde-3-phosphate dehydrogenase OS=Triticum aestivum OX=4565 PE=3 SV=1
A0A1D5UUP9|A0A1D5UUP9_WHEAT	RLIPSFNRVLVE	12	Genome assembly chromosome: II OS=Triticum aestivum OX=4565 GN=CAMPLR22A2D_LOCUS1333 PE=3 SV=1
A0A3B6JEF6|A0A3B6JEF6_WHEAT:A0A3B6IK29|A0A3B6IK29_WHEAT	RSMPTSAALDVVAKNLNLK	19	phosphoglucomutase (alpha-D-glucose-1 6-bisphosphate-dependent) OS=Triticum aestivum OX=4565 PE=3 SV=1
Q5I7K7|Q5I7K7_WHEAT	KKQRQNRPIPYWIRM	15	Ribosomal protein L39 OS=Triticum aestivum OX=4565 PE=1 SV=1
[truncated: 1,870 more rows]

## Sheet: Table S8_SSP  in secretome
Table S8. The predicted SSP families identifined in extracellular peptidome
[truncated: 32 more rows]

## Sheet: Table S9_CM42
Table S9. Predicted SSP families identified in CM42 transcriptome data.
[truncated: 38 more rows]

[truncated: 1 more sheets: Table S10_ZM366]
